# Supplementary material for: Transcriptome Comparison between Fetal and Adult Mouse Livers: Implications for Circadian Clock Mechanisms
Source: PLoS One. 2012 Feb 21;7(2):e31292. doi: 10.1371/journal.pone.0031292 (PMC3283632; doi:10.1371/journal.pone.0031292)
Supplement: Table S1 — Comparisons between relative expression levels in fetal and adult WT livers. Average daily expression values for 22626 common probe sets across platforms were scaled and pairwise comparisons were made between our fetal liver data series and the GSE11923 adult mouse liver data. Commonly enriched probe sets in series 1 and 2 were also identified. (XLS) [file pone.0031292.s006.xls]

## Sheet: S1-AdultWT
Probe.Set.ID	Representative.Public.ID	Gene.Symbol	S1/Adult	Adult/S1
1420465_s_at	NM_031188	LOC100048885 /// LOC100189605 /// Mup1 /// Mup10 /// Mup12 /// Mup13 /// Mup2 /// Mup7 /// Mup8	6.59959e-05	15152.5
1426154_s_at	M27608	Mup1 /// Mup10 /// Mup2 /// Mup3	0.000162911	6138.33
1427631_x_at	M16359	Mup3	0.000239153	4181.42
1419093_at	AI098840	Tdo2	0.000288373	3467.73
1448854_s_at	NM_008645	Cpamd8 /// Mug-ps1 /// Mug1 /// Mug4	0.000332134	3010.83
1418653_at	NM_134144	Cyp2c50	0.000405446	2466.42
1417651_at	NM_007815	Cyp2c29	0.000421079	2374.85
1450715_at	NM_009993	Cyp1a2	0.000468093	2136.33
1421074_at	NM_007825	Cyp7b1	0.000570785	1751.97
1449337_at	AI098840	Tdo2	0.000695547	1437.72
1417835_at	NM_008645	Mug1	0.000808113	1237.45
1424266_s_at	BC013479	AU018778	0.000877273	1139.9
1450060_at	NM_011082	Pigr	0.000910783	1097.96
1420531_at	NM_008295	Hsd3b5	0.000931112	1073.98
1420722_at	BC016468	Elovl3	0.000944604	1058.65
1421075_s_at	NM_007825	Cyp7b1	0.00101401	986.187
1455232_at	BB745660	Cml2	0.00103049	970.414
1420379_at	AB031813	Slco1a1	0.00112873	885.954
1421108_at	NM_053096	Cml2	0.00114078	876.591
1436643_x_at	AV051678	Hamp2	0.00123152	812.003
1422070_at	NM_011996	Adh4	0.00128928	775.627
1416980_at	NM_027853	Mettl7b	0.00143352	697.584
1419559_at	BC011228	Cyp4f14	0.00150655	663.768
1418697_at	NM_009349	Inmt	0.0015915	628.337
1455457_at	AI256046	Cyp2c54	0.00167978	595.317
1417991_at	NM_007860	Dio1	0.00176803	565.602
1432517_a_at	AK006371	Nnmt	0.00186101	537.342
1421109_at	NM_053096	Cml2	0.00187597	533.059
1451054_at	BE628912	Orm1	0.00188649	530.086
1436162_at	BB667865	C730048C13Rik	0.00189654	527.276
1450133_at	NM_028094	Ugt2a3	0.00192069	520.647
1424352_at	BC025936	Cyp4a12a	0.00203662	491.01
1455490_at	AV027632	Pigr	0.00225059	444.327
1424867_a_at	BC010799	Glyat	0.00231587	431.802
1418118_at	NM_009202	Slc22a1	0.00236259	423.265
1421605_a_at	NM_022026	Aqp9	0.00243077	411.392
1419075_s_at	NM_011314	Saa1	0.00249162	401.345
1427826_a_at	AB037192	Slco1b2	0.00249744	400.41
1449844_at	AB031813	Slco1a1	0.00265569	376.55
1450788_at	NM_009117	Saa1	0.00298093	335.466
1416468_at	NM_013467	Aldh1a1	0.00316298	316.158
1424934_at	BC027200	Ugt2b1	0.00326615	306.171
1424493_s_at	BC025940	Ugt3a1	0.00327858	305.01
1449308_at	NM_016704	C6	0.00430128	232.489
1451871_a_at	M33324	Ghr	0.0044459	224.926
1427963_s_at	BE979765	Rdh9	0.00471078	212.279
1452496_at	AI593492	Atp11c	0.00472952	211.438
1424245_at	BC015290	Ces2 /// Gm9756	0.00475418	210.341
1438211_s_at	BB550183	Dbp	0.0048221	207.378
1426146_a_at	BC016251	Chpt1	0.00486153	205.696
1418804_at	NM_032400	Sucnr1	0.00486236	205.662
1423867_at	BF234005	Serpina3k	0.00536786	186.294
1421040_a_at	NM_008182	Gsta2	0.00545489	183.322
1419430_at	NM_007811	Cyp26a1	0.00572636	174.631
1420405_at	NM_030687	Slco1a4	0.00587511	170.21
1419319_at	NM_011316	Saa4	0.00627795	159.288
1435371_x_at	AI315015	Ces3	0.00660613	151.374
1451557_at	BC024120	Tat	0.00679681	147.128
1451515_s_at	BC010799	Glyat	0.00681598	146.714
1423397_at	AI118428	Ugt2b38	0.00718434	139.192
1420567_at	NM_029239	Prkd3	0.00742041	134.763
1451488_at	AB054000	Fitm1	0.00756855	132.126
1421622_a_at	NM_019688	Rapgef4	0.00765622	130.613
1421092_at	AK014346	Serpina12	0.00766997	130.379
1417629_at	NM_011172	Prodh	0.00781689	127.928
1438549_a_at	BB020681	Srr	0.00800634	124.901
1422973_a_at	NM_009381	Thrsp	0.00804655	124.277
1421987_at	BF786072	Papss2	0.00807302	123.869
1460256_at	NM_007606	Car3	0.00841086	118.894
1424811_at	BC024605	Cml5	0.00857379	116.634
1449326_x_at	NM_011314	Saa2	0.00887772	112.642
1419520_at	NM_023455	Nat8	0.00889028	112.482
1423439_at	AW106963	Pck1	0.00899269	111.201
1419510_at	NM_133660	Es22	0.00919279	108.781
1419582_at	NM_028089	Cyp2c55	0.00924352	108.184
1423968_at	BC022134	Ugt3a2	0.00926803	107.898
1427513_at	BI144810	BC024137	0.00929805	107.549
1455282_x_at	AI255644	Alas1	0.00942222	106.132
1417383_at	NM_007647	Entpd5	0.00965022	103.625
1425365_a_at	BC018344	Cyp2d13	0.00965041	103.623
1424737_at	BC009165	Thrsp	0.00972308	102.848
1449486_at	NM_021456	Ces1	0.00980992	101.938
1421041_s_at	NM_008182	Gsta1 /// Gsta2	0.00996163	100.385
1451827_a_at	BC021378	Nox4	0.0102253	97.7964
1455045_at	BQ173986	Srr	0.0103555	96.5666
1418746_at	NM_019999	Pnkd	0.0103748	96.3873
1456082_x_at	AV100061	Cct4	0.0104439	95.7501
1417070_at	NM_133969	Cyp4v3	0.0105457	94.8258
1420966_at	AW541300	Slc25a15	0.0108395	92.2551
1428043_a_at	AB061276	Cmah	0.0109145	91.6209
1455901_at	AI642069	Chpt1	0.0113051	88.4556
1425829_a_at	AY029778	Steap4	0.0113141	88.3849
1424518_at	BC020489	Apol9a /// Apol9b	0.0115075	86.8996
1451460_a_at	BC026598	Slc22a7	0.0116385	85.922
1443696_s_at	AI035669	Habp2	0.0117331	85.2292
1425127_at	BC026757	Hsd3b2	0.0118235	84.5774
1451548_at	BC027189	Upp2	0.0120128	83.2447
1450440_at	BE534815	Gfra1	0.0126338	79.1527
1449462_at	NM_026085	3110049J23Rik	0.0128196	78.0053
1417702_a_at	NM_080462	Hnmt	0.012912	77.4472
1448158_at	BI788645	Sdc1	0.0131988	75.7647
1422661_at	AI987967	Lgals8	0.0132418	75.5183
1426117_a_at	AF326916	Slc19a2	0.0132818	75.2912
1421214_at	NM_007717	Cmah	0.0133134	75.1126
1424744_at	BC021950	Sds	0.0133813	74.7309
1423718_at	BC019174	Ak3	0.0134511	74.3436
1419974_at	C76618	Scp2	0.0134645	74.2691
1460318_at	NM_013808	Csrp3	0.0137701	72.6213
1424709_at	AB016248	Sc5d	0.0137811	72.5629
1422198_a_at	NM_009171	Shmt1	0.0140356	71.2473
1421845_at	AV174110	Golph3	0.0144376	69.2635
1449824_at	NM_021400	Prg4	0.0144842	69.0408
1426166_at	M16360	Mup5	0.0148388	67.3911
1421983_s_at	NM_008261	Hnf4a	0.0150683	66.3647
1451373_at	BC025940	Ugt3a1	0.0155065	64.4891
1420541_at	NM_009040	Rdh16	0.0156052	64.0813
1425631_at	U89924	Ppp1r3c	0.0157656	63.4293
1418601_at	NM_011921	Aldh1a7	0.0160176	62.4312
1418174_at	BC018323	Dbp	0.0161228	62.0241
1416955_at	BC003222	Slc25a10	0.016312	61.3045
1453988_a_at	AK014703	Ide	0.0163211	61.2703
1424994_at	BB408396	Glyctk	0.0165522	60.4148
1421989_s_at	BF786072	Papss2	0.0166889	59.9199
1427945_at	BC028831	Dpyd	0.0170288	58.724
1451600_s_at	BC019147	Es31 /// Gm4738	0.0171922	58.1659
1419161_a_at	AB041034	Nox4	0.017372	57.5639
1417767_at	NM_025558	Cyb5b	0.017671	56.5899
1425834_a_at	BC019201	Gpam	0.0177355	56.384
1437401_at	BG075165	Igf1	0.0181442	55.1142
1419436_at	NM_015780	Cfhr1	0.018201	54.942
1451383_a_at	BC018243	Chuk	0.0183497	54.4969
1417531_at	BF783609	Cyp2j5	0.0183597	54.4671
1419393_at	NM_031884	Abcg5	0.0185006	54.0522
1423308_at	AI314055	Tgoln1	0.0185557	53.8917
1418037_at	NM_007576	C4bp	0.0187577	53.3115
1421839_at	BB144704	Abca1	0.0188592	53.0247
1430307_a_at	AK006387	LOC677317 /// Me1	0.0191426	52.2396
1419002_s_at	NM_007519	Baat	0.0193967	51.5552
1451760_s_at	BC018406	2010001E11Rik /// AI317395	0.0199027	50.2444
1452427_s_at	BM950003	Ptplad1	0.0199938	50.0156
1422815_at	NM_013485	C9	0.0200429	49.893
1426502_s_at	AK008086	Gpt	0.0203176	49.2185
1424969_s_at	BC027189	Upp2	0.0204292	48.9496
1416178_a_at	NM_013746	Plekhb1	0.0204544	48.8892
1433431_at	AI326372	Pnlip	0.0204905	48.8031
1452445_at	BC026874	Slc41a2	0.020519	48.7353
1450112_a_at	NM_008087	Gas2	0.0206637	48.394
1416191_at	BC003707	Sec61a1	0.0206641	48.393
1415895_at	NM_013670	Snrpn /// Snurf	0.0207177	48.268
1419001_at	NM_007519	Baat	0.0209332	47.7711
1419349_a_at	BC010593	Cyp2d9	0.0218575	45.7509
1451530_at	U03425	Egfr	0.0222587	44.9264
1422857_at	AV350958	Trip4	0.0226681	44.1149
1450447_at	NM_008261	Hnf4a	0.022694	44.0644
1425033_at	BC018306	Slc17a2	0.0228033	43.8532
1435870_at	BM899344	Chpt1	0.0230305	43.4206
1422100_at	NM_007824	Cyp7a1	0.0230679	43.3503
1422990_at	NM_008591	Met	0.0231053	43.2802
1452014_a_at	AF440694	Igf1	0.023262	42.9885
1425705_a_at	AF489856	Ero1lb	0.0232722	42.9697
1451627_a_at	U75372	Slc1a2	0.0234819	42.586
1452375_at	BB282093	Aldh4a1	0.0235315	42.4962
1426876_at	BC025830	Pm20d1	0.0236106	42.3539
1448348_at	BE981338	Caprin1	0.0237689	42.0717
1450170_x_at	NM_010380	H2-D1	0.0238361	41.9531
1438550_x_at	BB020681	Srr	0.0239706	41.7177
1432436_a_at	AK007618	Ak3	0.024037	41.6025
1419664_at	BC011164	Srr	0.0245384	40.7524
1425079_at	BC024498	Tm6sf2	0.0245844	40.6762
1422772_at	NM_052993	C1galt1	0.0245889	40.6688
1435446_a_at	BF180212	Chpt1	0.024624	40.6108
1417067_s_at	AK014605	Cabc1	0.0247171	40.4577
1421991_a_at	NM_010517	Igfbp4	0.0247941	40.3321
1420656_at	AF324495	Abcg8	0.0249407	40.0951
1433493_at	BI556043	Fam73b	0.0249574	40.0682
1425518_at	AK004874	Rapgef4	0.02515	39.7615
1434698_at	BG066717	Mia3	0.0252026	39.6785
1427321_s_at	AK004908	Cxadr	0.0252359	39.626
1448825_at	NM_133667	Pdk2	0.0252539	39.5978
1426014_a_at	AF462391	Cdhr5	0.0254095	39.3554
1421491_a_at	NM_029478	Tmem49	0.0255406	39.1533
1421973_at	BE534815	Gfra1	0.0257382	38.8527
1419146_a_at	BC011139	Gck	0.0260308	38.416
1424226_at	BC021385	9030617O03Rik	0.0261518	38.2383
1425596_at	BC018406	AI317395	0.0263203	37.9935
1416632_at	BC011081	LOC677317 /// Me1	0.0263589	37.9378
1453920_a_at	BB000068	Mospd2	0.0263975	37.8824
1450869_at	AI649186	Fgf1	0.0264209	37.8489
1425576_at	BC018218	Ahcyl1	0.0264292	37.837
1422904_at	NM_018881	Fmo2	0.0266272	37.5556
1448927_at	NM_080465	Kcnn2	0.0267175	37.4287
1452527_a_at	AJ251462	P2rx4	0.0268485	37.2461
1448275_at	AK018383	Tmem19	0.0268681	37.2188
1419185_a_at	AF245479	Mlxipl	0.0269862	37.056
1450703_at	BF533509	Slc7a2	0.0279078	35.8322
1451765_a_at	AF136571	Entpd5	0.0280133	35.6973
1420983_at	AF114437	Pctp	0.0280852	35.6059
1422063_a_at	NM_008995	Pex5	0.0283329	35.2947
1448792_a_at	NM_007817	Cyp2f2	0.0284588	35.1385
1419196_at	NM_032541	Hamp	0.0286761	34.8722
1425633_at	M29007	BC026782	0.0290287	34.4487
1422230_s_at	NM_007812	Cyp2a4 /// Cyp2a5 /// LOC100047711	0.029066	34.4044
1421500_at	NM_009293	Sts	0.029281	34.1518
1423136_at	AI649186	Fgf1	0.0292818	34.1509
1450007_at	NM_019769	1500003O03Rik	0.0292871	34.1447
1424715_at	BB775176	Retsat	0.0295269	33.8675
1460387_a_at	AF156856	Siae	0.0298773	33.4703
1449341_a_at	AF093620	Stom	0.0299105	33.4331
1419435_at	NM_009676	Aox1	0.02996	33.3778
1431302_a_at	AK011172	Nudt7	0.0299937	33.3403
1422438_at	NM_010145	Ephx1	0.030467	32.8224
1451499_at	AF000969	Cadps2	0.030509	32.7772
1416833_at	NM_029550	Keg1	0.0305725	32.7091
1418652_at	NM_008599	Cxcl9	0.0306865	32.5876
1420620_a_at	NM_011883	Rnf13	0.0308935	32.3693
1452494_s_at	AF250912	Slco1b2	0.0310367	32.2199
1431803_at	AK004933	Cyp2d13	0.0315625	31.6832
1448990_a_at	AI255256	Myo1b	0.0315733	31.6723
1419121_at	NM_016785	Tpmt	0.0315801	31.6655
1419816_s_at	AI788755	Errfi1	0.0316135	31.632
1424126_at	BC022110	Alas1	0.0318453	31.4018
1431274_a_at	AA543265	Hspa9	0.0319256	31.3228
1419519_at	NM_010512	Igf1	0.032409	30.8556
1424579_at	AW822833	Slc35a3	0.0325548	30.7175
1438156_x_at	BB119196	Cpt1a	0.0327542	30.5304
1452318_a_at	M12573	Hspa1b	0.0327678	30.5177
1417232_at	NM_016675	Cldn2	0.0329129	30.3832
1451743_at	BC026369	D19Wsu162e	0.0330486	30.2584
1452333_at	BM230202	Smarca2	0.0331763	30.142
1437513_a_at	BM239422	Serinc1	0.0333522	29.983
1452269_at	AF026489	Spnb3	0.0338577	29.5354
1420603_s_at	NM_009016	Raet1a /// Raet1b /// Raet1c /// Raet1d /// Raet1e	0.0343534	29.1092
1451543_at	BC021871	Fbxo21	0.0345549	28.9395
1421422_at	NM_138654	5033411D12Rik	0.0347021	28.8167
1427165_at	BB730912	Il13ra1	0.0347244	28.7982
1420835_at	BB032012	Slc25a30	0.0348246	28.7153
1425141_at	BE691552	Lactb2	0.0349804	28.5874
1450383_at	AF425607	Ldlr	0.0350365	28.5416
1437616_x_at	BB530403	Zdhhc14	0.0351682	28.4348
1453287_at	AK012871	Ankrd33b	0.0352039	28.4059
1425792_a_at	AJ132394	Rorc	0.0352495	28.3692
1449460_at	AF403041	Asb13	0.0353802	28.2644
1428021_at	BI155184	Mccc2	0.0355223	28.1514
1450392_at	BB144704	Abca1	0.0359234	27.837
1451964_at	AF390177	Mia2	0.0359883	27.7868
1417532_at	BF783609	Cyp2j5	0.0362379	27.5954
1417231_at	NM_016675	Cldn2	0.0364493	27.4353
1425929_a_at	AF249668	Rnf14	0.0364776	27.4141
1450717_at	NM_007447	Ang	0.0366644	27.2744
1452071_at	BE655147	Slc4a4	0.0366957	27.2512
1417168_a_at	AI553394	Usp2	0.037029	27.0059
1435353_a_at	BI454991	Pisd-ps1 /// Pisd-ps3	0.0372293	26.8606
1448309_at	AF242857	Ap3m1	0.0373048	26.8062
1450032_at	NM_033314	Slco2a1	0.0374981	26.668
1419305_a_at	NM_025386	Fbxo36	0.0377478	26.4916
1455961_at	AV174022	---	0.037952	26.3491
1460295_s_at	AA717838	Il6st	0.0380257	26.298
1449262_s_at	BB704337	Lin7c	0.0380958	26.2496
1416132_at	BB188557	Efr3a	0.0381539	26.2096
1449862_a_at	NM_028744	Pi4k2b	0.0382825	26.1216
1455007_s_at	BI648645	Gpt2	0.0383915	26.0474
1427137_at	BC022148	Ces5	0.038459	26.0017
1449131_s_at	NM_007639	Cd1d1	0.0384711	25.9935
1419197_x_at	NM_032541	Hamp	0.0385101	25.9672
1416800_at	AV320241	Trpm7	0.0385351	25.9504
1451701_x_at	BC012650	Cldn3	0.0386098	25.9002
1450661_x_at	NM_008688	Nfic	0.0386573	25.8684
1425034_at	BC018306	Slc17a2	0.0387685	25.7941
1415997_at	AF173681	Txnip	0.0389079	25.7017
1419622_at	NM_009467	Ugt2b5	0.0389196	25.694
1422206_at	NM_020283	B3galt1	0.0390144	25.6316
1423384_s_at	BF181445	Tex261	0.0390844	25.5857
1431645_a_at	AK013104	Gdi2	0.0394004	25.3804
1425646_at	BC016495	BC016495	0.0396408	25.2265
1425771_at	BC018333	Akr1d1	0.0402052	24.8724
1417382_at	NM_007647	Entpd5	0.0404589	24.7164
1438708_x_at	BI465579	Ywhab	0.040564	24.6524
1449854_at	BC019540	Nr0b2	0.0407332	24.55
1451339_at	BC027197	Suox	0.0408396	24.486
1450821_at	NM_020005	Kat2b	0.0409707	24.4077
1425689_at	AK004899	Dpys	0.0413024	24.2117
1434617_x_at	BB765308	Slc38a10	0.0415229	24.0831
1433941_at	BF582164	Inpp5j	0.0418848	23.875
1416262_at	AK018383	Tmem19	0.0423431	23.6166
1424716_at	BB775176	Retsat	0.0424147	23.5767
1423495_at	BE952632	Decr2	0.0425837	23.4832
1448961_at	NM_008880	Plscr2	0.0426981	23.4203
1420438_at	NM_011016	Orm2	0.0427174	23.4097
1427414_at	AV112640	Prkar2a	0.0429872	23.2627
1421832_at	BC004850	Twsg1	0.043304	23.0926
1418062_at	NM_007906	Eef1a2	0.0433309	23.0782
1448945_at	BC024534	Pllp	0.0433914	23.0461
1427946_s_at	BC028831	Dpyd	0.0434648	23.0071
1419274_at	AV278756	C80913	0.0437328	22.8662
1420867_at	BB609648	Tmed2	0.0439686	22.7435
1417280_at	NM_009198	Slc17a1	0.0441415	22.6544
1418998_at	NM_133809	Kmo	0.0443768	22.5343
1424973_at	AF204959	Cyp3a25 /// LOC100044443	0.0446352	22.4038
1452009_at	AK018685	Ttc39b	0.0446846	22.3791
1424453_at	BC018313	Pcyt1a	0.0448033	22.3198
1421221_at	NM_133217	Bco2	0.0448732	22.285
1416601_a_at	AF282255	Rcan1	0.0448901	22.2766
1432143_a_at	AK006835	Hbp1	0.0450513	22.1969
1417071_s_at	NM_133969	Cyp4v3	0.045111	22.1676
1426223_at	BC020021	Ttc39c	0.0451681	22.1395
1420583_a_at	NM_013646	Rora	0.0452648	22.0922
1418853_at	NM_133996	Apon	0.0452821	22.0838
1422061_at	NM_054080	Akr1c20	0.0453021	22.074
1433665_at	AW536822	Vps41	0.0453817	22.0353
1451486_at	BC006902	Slc46a3	0.0456396	21.9108
1418412_at	NM_009413	Tpd52l1	0.0457318	21.8666
1424676_s_at	BC026948	Sec14l4	0.0457778	21.8446
1452384_at	AV224446	Enpp3	0.0458795	21.7962
1417114_at	AF163665	Gmcl1	0.0459056	21.7838
1421218_at	NM_009738	Bche	0.0459931	21.7424
1420411_a_at	NM_028744	Pi4k2b	0.0461952	21.6473
1435559_at	BB200233	Myo6	0.0463378	21.5807
1451782_a_at	AF305501	Slc29a1	0.046358	21.5712
1429692_s_at	BB698398	Gch1	0.046403	21.5503
1420874_at	BI662615	Twf1	0.0464808	21.5142
1449457_at	AB078618	Acot12	0.0465666	21.4746
1434651_a_at	AW611462	Cldn3	0.0467898	21.3722
1415896_x_at	NM_013670	Snrpn /// Snurf	0.0468507	21.3444
1449954_at	NM_008317	Hyal1 /// Nat6	0.047142	21.2125
1416704_at	BC012235	Mapk14	0.0474567	21.0718
1450015_x_at	NM_030750	Sgpp1	0.0475368	21.0363
1449474_a_at	NM_020276	Nelf	0.0475403	21.0348
1420889_at	BB129992	Hccs	0.0475688	21.0222
1441342_at	BQ030854	Dpp4	0.0478258	20.9092
1453740_a_at	BI112766	Ccnl2	0.0482779	20.7134
1425964_x_at	U03561	Hspb1	0.0487721	20.5035
1452501_at	AF047725	Cyp2c38	0.0488327	20.4781
1425188_s_at	BC026816	Sel1l	0.049694	20.1231
1417982_at	AV257512	Insig2	0.0498597	20.0563
1451376_at	BC017138	Atl3	0.0499734	20.0106
1423493_a_at	BB315728	Nfix	0.0502948	19.8828
1454793_x_at	AV025424	Ddx5	0.0506617	19.7388
1422975_at	NM_008604	Mme	0.0507433	19.707
1416958_at	NM_011584	Nr1d2	0.0508004	19.6849
1434282_at	BM250711	Ibtk	0.0508112	19.6807
1427531_a_at	BF577497	Slc22a18	0.050822	19.6765
1427302_at	AV224446	Enpp3	0.0508453	19.6675
1434542_at	BI648645	Gpt2	0.0510864	19.5747
1424573_at	BC020076	Tmed5	0.0511791	19.5392
1434469_at	BM238914	Otud4	0.0512899	19.497
1421709_a_at	NM_010232	Fmo5	0.0513849	19.461
1450018_s_at	BB032012	Slc25a30	0.0515274	19.4071
1424530_at	BC005759	Sec14l2	0.0516525	19.3601
1431929_a_at	AK014718	Stx17	0.0517091	19.339
1425140_at	BE691552	Lactb2	0.0522801	19.1277
1419346_a_at	NM_009301	Svs5	0.0524078	19.0811
1437733_at	BB765292	Eif4ebp2	0.0524401	19.0694
1437014_x_at	AV123870	Gm7204 /// Prdx1	0.053104	18.831
1452008_at	AK018685	Ttc39b	0.0535309	18.6808
1431030_a_at	AK010162	Rnf14	0.0536104	18.6531
1427191_at	AW558468	Npr2	0.0536164	18.651
1418739_at	NM_013731	Sgk2	0.0536715	18.6319
1425515_at	M60651	Pik3r1	0.053816	18.5818
1427082_at	AK014586	Sdr42e1	0.0538776	18.5606
1420899_at	AW542340	Rab18	0.0545734	18.3239
1420941_at	BF585144	Rgs5	0.0546745	18.2901
1454803_a_at	BB183559	Hdac11	0.0546894	18.2851
1419040_at	BF683039	Cyp2d22	0.054762	18.2608
1438686_at	BB531220	Eif4g1	0.0547861	18.2528
1417590_at	NM_024264	Cyp27a1	0.05509	18.1521
1450378_at	AF043943	Tapbp	0.0551577	18.1298
1437243_at	AV349520	D2hgdh	0.0553563	18.0648
1421876_at	BC024514	Mapk9	0.0557366	17.9415
1427450_x_at	BI080370	Myo1b	0.0557558	17.9354
1422826_at	NM_008340	Igfals	0.055892	17.8917
1419671_a_at	NM_134159	Il17rc	0.056014	17.8527
1452391_at	AK004908	Cxadr	0.0560197	17.8509
1418586_at	NM_009624	Adcy9	0.0563291	17.7528
1424484_at	AV226922	Mobkl1b	0.0563688	17.7403
1451726_at	BC020019	Mtmr6	0.0565112	17.6956
1436944_x_at	BB504983	Pisd-ps1 /// Pisd-ps3	0.0565359	17.6879
1460569_x_at	AW611462	Cldn3	0.0566226	17.6608
1430533_a_at	BI134907	Ctnnb1	0.056801	17.6053
1418979_at	NM_134072	Akr1c14	0.0568073	17.6034
1418536_at	M29881	H2-Q7	0.0568588	17.5874
1417610_at	NM_080434	Apoa5	0.0569316	17.5649
1431214_at	BG297038	Gm3579	0.0570595	17.5256
1451577_at	AW491109	Zbtb20	0.0574216	17.415
1427665_a_at	AF358459	Nfic	0.0579364	17.2603
1416927_at	AW495711	Trp53inp1	0.0579901	17.2443
1415965_at	NM_009127	Scd1	0.0580195	17.2356
1420836_at	BB032012	Slc25a30	0.0580294	17.2326
1449585_at	NM_134103	Il1rap	0.0583458	17.1392
1421879_at	BB381813	Mtmr1	0.0586113	17.0616
1419395_at	AB078618	Acot12	0.0586215	17.0586
1449130_at	NM_007639	Cd1d1	0.0587371	17.025
1417766_at	NM_025558	Cyb5b	0.0587976	17.0075
1450097_s_at	BF302166	Gna12	0.0587998	17.0069
1423157_at	AK008566	Gnpnat1	0.0589317	16.9688
1427255_s_at	BI729900	Zfp445	0.0589893	16.9522
1425246_at	BC025862	0610008F07Rik	0.0590619	16.9314
1424958_at	BC010773	Car8	0.0591491	16.9064
1448034_at	AA215276	Inca1	0.0593179	16.8583
1417085_at	NM_030611	Akr1c6	0.0593237	16.8567
1431829_a_at	AK004876	Rgl3	0.0594493	16.821
1417466_at	NM_133736	Rgs5	0.0594607	16.8178
1422017_s_at	NM_029241	4833439L19Rik	0.059533	16.7974
1434272_at	AV231491	Cpeb2	0.0595364	16.7964
1423743_at	BC017124	Arcn1	0.0596202	16.7728
1452227_at	BC026655	Sel1l3	0.0596526	16.7637
1426432_a_at	BE655147	Slc4a4	0.0597506	16.7362
1425649_at	BC021530	Slc39a14	0.0598433	16.7103
1423186_at	BM228957	Tiam2	0.0598435	16.7102
1417014_at	AF250139	Hspb8	0.0599826	16.6715
1422526_at	BI413218	Acsl1	0.0601379	16.6285
1418019_at	NM_007754	Cpd	0.0603212	16.5779
1449385_at	NM_013786	Hsd17b6	0.0603284	16.5759
1418940_at	NM_019878	Sult1b1	0.0606146	16.4977
1417980_a_at	AV257512	Insig2	0.0607798	16.4528
1421239_at	AA717838	Il6st	0.0608739	16.4274
1449834_at	NM_018832	Magix	0.0609576	16.4048
1417896_at	NM_013769	Tjp3	0.0615481	16.2475
1422603_at	BC005569	Rnase4	0.0617769	16.1873
1450017_at	BG065754	Ccng1	0.0618083	16.1791
1420841_at	BF235516	Ptprf	0.0619845	16.1331
1439150_x_at	BB480256	Grtp1	0.0621366	16.0936
1454891_at	BM214378	Cds2	0.0626188	15.9696
1415955_x_at	K02926	Prm1	0.0627407	15.9386
1420852_a_at	AV306734	B3gnt2	0.0627622	15.9332
1455734_at	BB752639	Crbn	0.0628276	15.9166
1431680_a_at	AK019870	Ptprk	0.0628582	15.9088
1415893_at	NM_009163	Sgpl1	0.0629058	15.8968
1422905_s_at	NM_018881	Fmo2	0.0629998	15.8731
1425321_a_at	AB059644	Clmn	0.0631067	15.8462
1421143_at	NM_007858	Diap1	0.0631788	15.8281
1437354_at	AI154956	C230091D08Rik	0.0632918	15.7998
1451787_at	AF128849	Cyp2b10	0.0633114	15.7949
1424677_at	AF336850	Cyp2j9	0.0634914	15.7502
1430692_a_at	AK005023	Sel1l	0.0636078	15.7213
1430777_a_at	AK014644	Golph3	0.063825	15.6679
1451857_a_at	BC025832	Notum	0.063952	15.6367
1422863_s_at	NM_019808	Pdlim5	0.0642774	15.5576
1437458_x_at	AV075715	Clu /// LOC100046120	0.0643056	15.5507
1420942_s_at	BF585144	Rgs5	0.0643648	15.5364
1450530_at	NM_020283	B3galt1	0.0647058	15.4546
1434181_at	BG070082	Fermt2	0.0648324	15.4244
1416946_a_at	NM_130864	Acaa1a /// Acaa1b	0.0649355	15.3999
1427473_at	J03953	Gstm3	0.0649378	15.3994
1448989_a_at	AI255256	Myo1b	0.0649429	15.3981
1427127_x_at	M12573	Hspa1b	0.0650465	15.3736
1420847_a_at	NM_010207	Fgfr2	0.0653813	15.2949
1426663_s_at	BC024519	Slc45a3	0.0655925	15.2456
1437682_x_at	AV165159	1110004E09Rik	0.0658087	15.1956
1449620_s_at	AW125421	Adcy9	0.0658521	15.1855
1427093_at	BC026404	Zfp707	0.065955	15.1618
1424451_at	BC019882	Acaa1b	0.0660049	15.1504
1453474_at	AI467583	Abhd15	0.0662305	15.0988
1417946_at	NM_134130	Abhd3	0.0662973	15.0836
1423204_at	BB367487	Tm9sf4	0.0666433	15.0053
1436952_at	BE995545	Klf9	0.0666776	14.9975
1420927_at	BG075800	St6gal1	0.0671472	14.8927
1424735_at	BC019978	Slc25a25	0.067194	14.8823
1416913_at	NM_007954	Es1	0.0672203	14.8764
1451943_a_at	AF259673	Ppm1a	0.0672211	14.8763
1451762_a_at	AB023656	Kif1b	0.0672212	14.8763
1418520_at	NM_009443	Tgoln1	0.0672628	14.8671
1416701_at	BC009002	Rnd3	0.0675577	14.8022
1422968_at	NM_013785	Ip6k1	0.0677743	14.7548
1421868_a_at	NM_026925	Pnlip	0.0678509	14.7382
1449552_at	NM_011767	Zfr	0.068179	14.6673
1451793_at	BC021407	Klhl24	0.0682009	14.6626
1460258_at	NM_010701	Lect1	0.0683761	14.625
1439260_a_at	BB039510	Enpp3	0.0687117	14.5536
1435946_at	BB401993	Sepsecs	0.0692395	14.4426
1417981_at	AV257512	Insig2	0.0693115	14.4276
1419094_at	NM_010001	Cyp2c37	0.0694952	14.3895
1418519_at	BC012637	Aadat	0.0695358	14.3811
1417846_at	NM_013881	Ulk2	0.0695383	14.3806
1422183_a_at	NM_007416	Adra1b	0.069725	14.3421
1425686_at	BE284491	Cflar	0.0698067	14.3253
1418660_at	BB203106	Clock	0.069823	14.3219
1418632_at	BI694835	Ube2h	0.0701668	14.2518
1419963_at	C80871	Depdc6	0.0701905	14.2469
1421880_at	BB381813	Mtmr1	0.0703877	14.207
1454604_s_at	BB072896	Tspan12	0.0705099	14.1824
1456437_x_at	BB558917	C1ra /// C1rb	0.0708762	14.1091
1425862_a_at	U52193	Pik3c2a	0.0711265	14.0595
1425448_x_at	BC009169	Atp6v0b	0.0713435	14.0167
1418645_at	L07645	Hal	0.0713541	14.0146
1422879_at	BE333485	Sypl	0.0714918	13.9876
1418279_a_at	BG067335	Akap1	0.0717787	13.9317
1451006_at	AV286265	Xdh	0.0720002	13.8888
1449180_at	BG071725	Kcmf1	0.0721275	13.8643
1424401_at	AK007822	Aldh1l1	0.0724001	13.8121
1451938_a_at	BC003748	Sntb1	0.0725203	13.7892
1426332_a_at	AF087821	Cldn3	0.0728364	13.7294
1416452_at	BC008119	Oat	0.0728946	13.7184
1416794_at	NM_019717	Atl2	0.0734438	13.6159
1421156_a_at	NM_013505	Dsc2	0.0734673	13.6115
1416237_at	BC015076	Mpzl2	0.0737105	13.5666
1421818_at	U41465	Bcl6	0.0737294	13.5631
1418085_at	NM_008860	Prkcz	0.0737549	13.5584
1421415_s_at	NM_008105	Gcnt2	0.0740184	13.5101
1427126_at	M12573	Hspa1b	0.0744312	13.4352
1424673_at	AF350410	Clec2h	0.0744853	13.4255
1421828_at	BM213828	Kpna3	0.0745355	13.4164
1427079_at	U51204	Mapre3	0.0748961	13.3518
1449316_at	NM_134127	Cyp4f15	0.0748972	13.3516
1450381_a_at	U41465	Bcl6	0.0750476	13.3249
1416249_at	AW538068	Nadk	0.0756481	13.2191
1421336_at	NM_008937	Prox1	0.0757699	13.1978
1427336_at	BC013511	Aldh8a1	0.0759422	13.1679
1450122_at	NM_008981	Ptprg	0.0761	13.1406
1450006_at	NM_019744	Gm6768 /// Ncoa4	0.076175	13.1277
1425281_a_at	AF201289	Tsc22d3	0.0762721	13.1109
1423121_at	AK004972	Ide	0.0762735	13.1107
1418626_a_at	NM_013492	Clu /// LOC100046120	0.0764167	13.0861
1453307_a_at	AK003821	Anapc5	0.0764847	13.0745
1418767_at	NM_130882	Cyp4f13	0.0767578	13.028
1449816_at	NM_020564	Sult5a1	0.0769748	12.9913
1423913_at	BC024415	Hectd3	0.077019	12.9838
1437279_x_at	BB533095	Sdc1	0.0773211	12.9331
1416343_a_at	NM_010685	Lamp2	0.0773986	12.9201
1451969_s_at	BC014870	Parp3	0.0774694	12.9083
1450245_at	NM_011388	Slc10a2	0.0775758	12.8906
1419703_at	NM_016919	Col5a3	0.0777242	12.866
1415943_at	BI788645	Sdc1	0.0778706	12.8418
1427202_at	AV002340	4833442J19Rik	0.077906	12.836
1417384_at	NM_007647	Entpd5	0.0779199	12.8337
1417809_at	NM_008767	Slc22a18	0.0780518	12.812
1424603_at	BC026981	Sumf1	0.0783541	12.7626
1426062_a_at	U67321	Casp7	0.0784136	12.7529
1449890_at	NM_053215	Ugt2b37	0.0788616	12.6804
1451897_a_at	AF227188	Nbr1	0.0791553	12.6334
1450896_at	BM248774	Arhgap5	0.0794531	12.586
1449081_at	NM_053200	Ces3	0.0794784	12.582
1426463_at	AA170590	Gphn	0.079628	12.5584
1424868_at	BC010799	Glyat	0.079634	12.5575
1425627_x_at	J03952	Gstm1	0.0796799	12.5502
1424199_at	AW537349	Seh1l	0.0798911	12.517
1422064_a_at	AY028963	Zbtb20	0.0802797	12.4564
1424262_at	BC024599	Aif1l	0.0803563	12.4446
1460420_a_at	AF277898	Egfr	0.0803597	12.4441
1423307_s_at	AI314055	Tgoln1 /// Tgoln2	0.0804912	12.4237
1435417_at	BG063189	AI464131	0.0805031	12.4219
1416959_at	NM_011584	Nr1d2	0.080525	12.4185
1419857_at	AA254866	---	0.0805936	12.4079
1422435_at	AK008695	2210010C04Rik	0.080625	12.4031
1416599_at	NM_031184	Glis2	0.0806395	12.4009
1449151_at	NM_008795	Cdk18	0.0809229	12.3574
1436344_at	BB005022	C2cd2	0.0809254	12.3571
1451010_at	AK005123	Nol11	0.0809307	12.3563
1449373_at	BE624323	Dnajc3	0.0809328	12.3559
1421259_at	NM_013631	Pklr	0.0809551	12.3525
1434484_at	AV006463	1100001G20Rik	0.0810954	12.3312
1427718_a_at	X58876	Mdm2	0.0811146	12.3282
1431011_at	AK019713	Dlst	0.0811874	12.3172
1419523_at	NM_007819	Cyp3a13	0.0812576	12.3065
1421262_at	BC020991	Lipg	0.0813789	12.2882
1426259_at	BC027089	Pank3	0.0818181	12.2222
1449086_at	AF353167	Rnf141	0.0819575	12.2014
1424794_at	BC011492	Rnf186	0.0819865	12.1971
1436615_a_at	AI786408	Otc	0.0822553	12.1573
1421835_at	NM_008635	Mtap7	0.082283	12.1532
1450153_at	NM_053187	Gopc	0.082594	12.1074
1428988_at	AK006128	Abcc3	0.0828008	12.0772
1428737_s_at	AV259880	Gramd3	0.0832376	12.0138
1448482_at	NM_026228	Slc39a8	0.0835841	11.964
1438980_x_at	BB027848	Pm20d1	0.0838329	11.9285
1416697_at	NM_010074	Dpp4	0.0838536	11.9255
1425940_a_at	AF170906	Ssbp3	0.0838849	11.9211
1421285_at	NM_031376	Pik3ap1	0.0840612	11.8961
1452057_at	BG801851	Actr1b	0.084135	11.8857
1422015_a_at	NM_029020	Abcb8	0.0841466	11.884
1460178_at	NM_025827	Lonp2	0.0842139	11.8745
1434735_at	BB744589	Hlf	0.0843346	11.8575
1419747_at	NM_007493	Asgr2	0.0844541	11.8408
1448986_x_at	NM_010062	Dnase2a	0.0847674	11.797
1420845_at	AV031454	Mrps2	0.0847975	11.7928
1427831_s_at	L36316	Zfp260	0.0848138	11.7905
1421411_at	BC002123	Pstpip2	0.0848357	11.7875
1423725_at	BC005459	Pls3	0.0854084	11.7085
1438548_x_at	BB755328	Rhbdd3	0.0856028	11.6819
1425853_s_at	M22958	Prlr	0.0856743	11.6721
1449504_at	U20619	Kpna1	0.085864	11.6463
1418146_a_at	NM_011250	Rbl2	0.0860445	11.6219
1418701_at	NM_007744	Comt1	0.0861391	11.6091
1423912_at	BC022115	Aspscr1	0.0863862	11.5759
1417502_at	AF052492	Tspan7	0.086507	11.5598
1425388_a_at	BC023354	Tpk1	0.0869599	11.4996
1425547_a_at	BC005746	Klc4	0.0869694	11.4983
1418020_s_at	NM_007754	Cpd	0.0870919	11.4821
1416539_at	NM_011734	Siae	0.0871661	11.4723
1450860_at	AK010384	Lap3	0.0873049	11.4541
1455433_at	BM241540	3110048L19Rik	0.087437	11.4368
1435269_at	BF730076	N6amt2	0.0878353	11.3849
1428012_at	BC027748	C8a	0.0879045	11.376
1451738_at	AF363030	Ogt	0.0879176	11.3743
1437863_at	BB667762	Bche	0.0879296	11.3727
1423198_a_at	AV305633	Smek2	0.0881087	11.3496
1423481_at	BM213666	Riok2	0.0882263	11.3345
1451681_at	BC018263	BC089597	0.0882682	11.3291
1423153_x_at	AI987976	Cfh /// LOC100048018	0.0883411	11.3198
1450385_at	BM213828	Kpna3	0.088351	11.3185
1416739_a_at	NM_028227	Brap	0.0883716	11.3159
1416671_a_at	NM_053177	Mcoln1	0.0883752	11.3154
1419693_at	NM_130449	Colec12	0.0886716	11.2776
1426989_at	AV341395	Clstn3	0.0887402	11.2688
1451392_at	BC016193	Elmod3 /// LOC100047355	0.0892691	11.2021
1416947_s_at	NM_130864	Acaa1a /// Acaa1b	0.0892776	11.201
1456737_x_at	BB314154	Acaa1a	0.0893012	11.1981
1449112_at	NM_009512	Slc27a5	0.0894601	11.1782
1425161_a_at	BC005574	Trabd	0.0894884	11.1746
1434449_at	BB193413	Aqp4	0.0895182	11.1709
1423048_a_at	BB400304	Tollip	0.0896334	11.1566
1449434_at	NM_007606	Car3	0.0896583	11.1535
1422901_at	NM_023799	Mgea5	0.0897218	11.1456
1418745_at	NM_012050	Omd	0.0899478	11.1176
1429655_at	AW542236	Nudcd1	0.0903499	11.0681
1420307_a_at	BG975479	Pitpnb	0.0906505	11.0314
1448499_a_at	NM_007940	Ephx2	0.0911657	10.969
1425186_at	BM206793	Lmbrd1	0.0911701	10.9685
1437689_x_at	AV152288	Clu /// LOC100046120	0.0913257	10.9498
1433942_at	BE133806	Myo6	0.0914499	10.9349
1451768_a_at	AF196476	Slc20a2	0.0915657	10.9211
1452638_s_at	BC027538	Dnm1l	0.0916038	10.9166
1449403_at	NM_008804	Pde9a	0.0919285	10.878
1425712_at	BC025446	BC025446	0.0920813	10.86
1433515_s_at	BG066916	Etnk1	0.0921003	10.8577
1429474_at	BE283373	Ptgr2	0.0921846	10.8478
1422301_at	NM_008049	Ftl1 /// Ftl2 /// Gm10116 /// Gm12164 /// LOC434624 /// Mir692-1	0.0922666	10.8382
1449409_at	NM_026935	Sult1c2	0.0923258	10.8312
1428357_at	AK011462	2610019F03Rik	0.0923699	10.826
1426464_at	W13191	Nr1d1	0.0925708	10.8025
1450876_at	AI987976	Cfh /// LOC100048018	0.092782	10.778
1438360_x_at	AV003169	Gm5256 /// Gm5529 /// Slc25a5	0.0929887	10.754
1427463_at	BF584721	Casd1	0.0930241	10.7499
1448364_at	U95826	Ccng2	0.0931761	10.7324
1449910_at	NM_029813	2210418O10Rik	0.0932352	10.7256
1416893_at	BC021353	Fam107b	0.0932865	10.7197
1434783_at	BM222050	Tmem106c	0.0933414	10.7134
1420932_at	BM940281	Mapk8	0.0933415	10.7134
1427285_s_at	AW012617	Malat1	0.0933731	10.7097
1454067_a_at	AK016432	4931406C07Rik	0.0933944	10.7073
1450127_a_at	NM_008101	Gcgr	0.0935249	10.6923
1424580_at	AW822833	Slc35a3	0.0936377	10.6795
1425762_a_at	U77683	Rxra	0.0939626	10.6425
1418419_at	NM_134030	Fbxl20	0.0939633	10.6425
1425329_a_at	AF332060	Cyb5r3	0.094113	10.6255
1423028_at	NM_010503	Ifna2	0.0941215	10.6246
1425656_a_at	AF390178	Baiap2	0.094215	10.614
1452602_a_at	AI195035	1700001C19Rik	0.094507	10.5812
1456169_at	AW111083	Tstd1	0.0947104	10.5585
1424932_at	U03425	Egfr	0.0947488	10.5542
1450534_x_at	M58156	H2-K1	0.094899	10.5375
1424853_s_at	BC010747	Cyp4a10 /// Cyp4a31	0.094966	10.5301
1421026_at	BF302166	Gna12	0.0950006	10.5262
1421324_a_at	NM_007434	Akt2 /// LOC100048123	0.0950498	10.5208
1420940_x_at	BF585144	Rgs5	0.0951446	10.5103
1450379_at	NM_010833	Msn	0.0953032	10.4928
1421283_at	NM_007555	Bmp5	0.095419	10.4801
1448494_at	BB550400	Gas1	0.0954611	10.4755
1450966_at	BB283187	Crot	0.0955035	10.4708
1417307_at	NM_007868	Dmd	0.0956895	10.4505
1454811_a_at	AV026664	Serinc1	0.0958122	10.4371
1460521_a_at	AK015312	Obfc2a	0.0959184	10.4255
1417265_s_at	AK014348	Coq5	0.0959225	10.4251
1435731_x_at	AV139803	---	0.0960555	10.4106
1427370_at	AK005066	Amdhd1	0.0961076	10.405
1450403_at	AF088862	Stat2	0.0962769	10.3867
1449706_s_at	C80272	Nr5a2	0.0963075	10.3834
1449062_at	BC013464	Khk	0.0966363	10.3481
1421842_a_at	AF295102	Adat3 /// Scamp4	0.0966524	10.3464
1452353_at	BB762731	Gpr155	0.0967252	10.3386
1452823_at	AK002661	Gstk1	0.0967996	10.3306
1448607_at	AW989410	Nampt	0.0968068	10.3299
1427711_a_at	X15351	Ceacam1	0.0970863	10.3001
1460189_at	NM_133734	Dcaf11	0.0972206	10.2859
1421139_a_at	NM_019565	Zfp386	0.0974218	10.2646
1434681_at	BG069603	4932441K18Rik	0.0975674	10.2493
1419039_at	BF683039	Cyp2d22	0.0981721	10.1862
1449382_at	NM_133661	Slc6a12	0.0983189	10.171
1421848_at	NM_011396	Slc22a5	0.0984702	10.1554
1419401_at	AF403041	Asb13	0.098499	10.1524
1425088_at	AF112185	Scnn1a	0.0987596	10.1256
1456313_x_at	BB257397	Mrpl28	0.0989091	10.1103
1433810_x_at	AW536527	Ddx5	0.098932	10.108
1424175_at	BC017689	Tef	0.0989956	10.1015
1449029_at	NM_021462	Mknk2	0.0991067	10.0901
1420853_at	BB528350	Sdc3	0.099155	10.0852
1426592_a_at	BB756840	Fbxo22	0.0994575	10.0545
1450038_s_at	AW107303	Usp9x	0.0995378	10.0464
1426706_s_at	BB431728	Xylb	0.0997687	10.0232
1421915_a_at	AK005053	St3gal3	0.0997859	10.0215
1421413_a_at	NM_022554	Pdlim5	0.0998083	10.0192
1422701_at	NM_009539	Zap70	0.0998869	10.0113
1416409_at	AB034914	Acox1	0.100111	9.98888
1424400_a_at	AK007822	Aldh1l1 /// LOC100047937	0.100665	9.93397
1439214_a_at	AV118744	Api5	0.100912	9.90958
1425645_s_at	AF128849	Cyp2b10	0.100947	9.90623
1427957_at	AI256077	9530008L14Rik	0.101154	9.88594
1419134_at	NM_021375	Rhbg	0.101207	9.88073
1448522_at	NM_023637	Sars2	0.101391	9.86281
1417290_at	NM_029796	Lrg1	0.101762	9.82684
1425387_at	BC021607	Akr1c20	0.102089	9.79539
1426333_a_at	AF026524	Ikbkb	0.102108	9.79351
1422072_a_at	NM_008184	Gstm6	0.102135	9.79094
1426184_a_at	AJ005074	Pdcd6ip	0.10262	9.74465
1455446_x_at	BF228057	Acadsb	0.103024	9.70643
1428574_a_at	AK006398	Chn2	0.103123	9.69713
1420652_at	BE309332	Ate1	0.103149	9.69475
1425559_a_at	AB022340	Acsm3	0.103218	9.68826
1416374_at	AF242857	Ap3m1	0.10324	9.68617
1448332_at	NM_023041	Pex19	0.103359	9.675
1416190_a_at	BC003707	Sec61a1	0.103514	9.66052
1417861_at	NM_016746	Ccnc	0.103557	9.65648
1448207_at	BC010840	Lasp1	0.103596	9.6529
1427358_a_at	BC026671	Dapk1	0.103811	9.63293
1426310_at	AV241525	Zdhhc5	0.10395	9.62004
1420542_at	BC005604	Dnajc28	0.103962	9.61886
1452134_at	BB398778	Tmem175	0.104002	9.6152
1455100_at	AI891467	Akr1d1	0.104077	9.60826
1435169_at	BB431047	A930001N09Rik	0.104164	9.60023
1422001_at	U95962	Inhbc	0.104195	9.59736
1418663_at	AK019164	Mpdz	0.104206	9.59636
1422597_at	NM_008609	Mmp15	0.104766	9.54512
1448244_at	BC013536	Lypla1	0.104958	9.52758
1416204_at	BC019391	Gpd1	0.105184	9.50712
1451792_a_at	AF335252	Pja1	0.105525	9.47639
1424296_at	BC019374	Gclc	0.105557	9.47357
1419635_at	BG067119	4833420G17Rik	0.105734	9.45773
1451140_s_at	BB756794	Prkag2	0.105822	9.44986
1423955_a_at	AY029532	Lass2	0.105921	9.44103
1428835_at	AK010278	Myh14	0.106369	9.40124
1416308_at	NM_009466	Ugdh	0.106475	9.39192
1415944_at	BI788645	Sdc1	0.106564	9.38403
1417963_at	NM_011125	Pltp	0.106664	9.3752
1449375_at	NM_133960	Ces6	0.106671	9.37465
1416188_at	BC004651	Gm2a	0.106716	9.37065
1424082_at	BC025586	Tbc1d13	0.106758	9.36699
1427174_at	BM235840	Gm14295 /// Gm14325 /// Gm14326 /// Gm14430 /// Gm14434 /// Gm2004 /// Gm6710 /// OTTMUSG00000016609	0.106844	9.35944
1422943_a_at	NM_013560	Hspb1	0.107538	9.29904
1418768_at	BC025160	LOC100046998 /// Opa1	0.107973	9.26154
1417013_at	AF250139	Hspb8	0.10802	9.25751
1427746_x_at	S70184	H2-K1	0.108038	9.25599
1429186_a_at	BB222482	Cdadc1	0.108153	9.24612
1416934_at	NM_019926	Mtm1	0.108316	9.23225
1453604_a_at	AK012856	Hbs1l	0.108506	9.21607
1418170_a_at	BB223737	Zcchc14	0.108678	9.2015
1427505_a_at	AJ224740	Cradd	0.108861	9.18602
1439070_x_at	BB006121	Pisd-ps1 /// Pisd-ps3	0.108908	9.18203
1451255_at	BC004672	Lsr	0.108965	9.17726
1452294_at	AK008111	Pcdh1	0.10919	9.15833
1451737_at	M60651	Pik3r1	0.109297	9.14938
1449677_s_at	C77858	Tmem38b	0.109315	9.14784
1419103_a_at	NM_025341	Abhd6	0.109347	9.14517
1426968_a_at	BG073496	Rdh10	0.109385	9.14204
1425918_at	BC022961	---	0.109449	9.13668
1427393_at	M23109	F9	0.109485	9.13368
1425932_a_at	AF267535	Celf1	0.10952	9.13072
1421158_at	BI692137	Cgnl1	0.109588	9.12513
1416525_at	BB815380	Spop	0.109734	9.11291
1451438_s_at	AF350410	Clec2h	0.109827	9.10525
1425004_s_at	BC027444	Mocs1	0.109891	9.09996
1453559_a_at	AK005544	Sel1l	0.110002	9.09076
1437982_x_at	BB736240	Cox15	0.110065	9.08553
1449418_s_at	NM_025386	Fbxo36	0.110226	9.07231
1421184_a_at	NM_027334	Gm10035 /// Higd1c /// Mettl7a1 /// Mettl7a2 /// Mettl7a2-Higd1c	0.11041	9.05712
1417350_at	NM_019788	Pldn	0.110447	9.05413
1460380_at	AB072269	Dsg2	0.110457	9.05327
1424011_at	BC024105	Aqp9	0.110493	9.05035
1421829_at	NM_009647	Ak3l1 /// LOC100047616	0.110741	9.03008
1438182_x_at	BB526646	Asb6	0.110754	9.02903
1415994_at	NM_021282	Cyp2e1	0.110778	9.02705
1449442_at	NM_011068	Pex11a	0.110865	9.01999
1424221_at	BC021842	Susd4	0.111191	8.99351
1419144_at	NM_053094	Cd163	0.111348	8.98082
1420821_at	NM_030750	Sgpp1	0.111355	8.98028
1422076_at	AA571017	Acot4	0.111656	8.95608
1448902_at	NM_025905	Ttc23	0.111667	8.95522
1448800_at	NM_130892	Rtn4ip1	0.111774	8.94661
1448418_s_at	NM_133734	Dcaf11	0.111807	8.94399
1416261_at	AK018383	Tmem19	0.112174	8.91472
1425778_at	BC026393	Ido2	0.11259	8.88182
1422257_s_at	NM_009998	Cyp2b10	0.112733	8.87055
1449302_at	NM_007379	Abca2	0.112742	8.86985
1423995_at	BQ175246	Kif1b	0.113065	8.84448
1431611_a_at	AK013775	Cadm1	0.113186	8.83498
1454849_x_at	BB433678	Clu /// LOC100046120	0.113273	8.82826
1419618_at	NM_130452	Bbox1	0.113415	8.81717
1451775_s_at	S80963	Il13ra1	0.113484	8.81184
1452335_at	AV024565	Mfsd8	0.113676	8.79691
1452467_at	BQ042988	Mmab	0.113711	8.79422
1454621_s_at	BI556043	Fam73b	0.113806	8.78688
1423348_at	AV345166	Fzd8	0.113863	8.78249
1451331_at	BC026568	Ppp1r1b	0.113895	8.78
1454692_x_at	BB722680	Hnrnpk	0.113935	8.77695
1434177_at	AI551117	Ece1	0.113947	8.776
1421866_at	NM_008173	Nr3c1	0.114921	8.70164
1432533_a_at	AK008095	Slc35a2	0.114925	8.70131
1455350_at	BB667368	Tmem62	0.114983	8.69693
1425773_s_at	AF260924	Nmnat1	0.115412	8.66459
1460740_at	AK009844	Cltb /// LOC100046457	0.115455	8.66137
1449183_at	NM_007744	Comt1	0.115509	8.65737
1452307_at	BB667491	Cables2	0.115518	8.65666
1423257_at	AI327006	Cyp4a14	0.11562	8.64901
1416239_at	NM_007494	Ass1	0.115788	8.6365
1417066_at	AK014605	Cabc1	0.115839	8.63264
1427865_at	AF071431	Hbb-b2	0.11597	8.62294
1423523_at	BF687395	Aass	0.116034	8.61815
1416463_at	BE981338	Caprin1	0.11627	8.6007
1428586_at	BB823331	Tmem41b	0.116529	8.58159
1448164_at	NM_027910	Klhdc3	0.11668	8.57045
1420840_at	BB780848	Plekha3	0.116701	8.56889
1418537_at	NM_026158	Isoc2b	0.11676	8.56454
1454967_at	BM246522	A930001N09Rik	0.116809	8.56098
1424339_at	AB067533	Oasl1	0.116816	8.56046
1433843_at	AW541327	Hs1bp3	0.116817	8.56039
1416954_at	BC003222	Slc25a10	0.116861	8.55716
1452889_at	AK009207	Lhpp	0.117419	8.51648
1451348_at	BC004774	Depdc6	0.117733	8.49382
1425003_at	BC022133	Uroc1	0.11788	8.48321
1430117_a_at	AK010444	Zfp64	0.117908	8.48122
1430526_a_at	AK011935	Smarca2	0.117971	8.47666
1460460_a_at	AK010664	Gorasp2	0.118626	8.42987
1448997_at	AB013464	Cyth1	0.118799	8.41761
1425368_a_at	AF169192	Numb	0.118915	8.40935
1460279_a_at	AF043219	Gtf2i	0.118925	8.40865
1451680_at	BC011325	Srxn1	0.11894	8.40758
1424408_at	BC010816	Lims2	0.119264	8.38475
1422512_a_at	AW476433	Ogfr	0.119696	8.3545
1452218_at	AV108872	Ccdc117	0.119958	8.33624
1420715_a_at	NM_011146	Pparg	0.120012	8.33248
1418496_at	NM_008259	Foxa1	0.120027	8.33145
1438354_x_at	BB705075	Cnn3 /// LOC100047856	0.120048	8.32999
1428707_at	AK011360	Ptms	0.120119	8.32508
1449394_at	NM_020495	Slco1b2	0.120191	8.32007
1449076_x_at	NM_134052	Adi1	0.120302	8.31244
1456155_x_at	BB225704	Fuca1	0.120396	8.3059
1432004_a_at	AK015410	Dnm2	0.12045	8.30217
1450089_a_at	NM_009275	Srprb	0.120534	8.29641
1451658_a_at	BC026793	Polr3c	0.120561	8.29455
1426441_at	BG065264	Slc11a2	0.120728	8.28307
1448973_at	NM_016771	Sult1d1	0.120945	8.26823
1421969_a_at	U82536	Faah	0.120976	8.26609
1423701_at	BC020046	Coasy	0.121113	8.25678
1427692_a_at	Y17137	Cask	0.121882	8.20468
1419104_at	NM_025341	Abhd6	0.121983	8.19785
1456081_a_at	AI987654	Aacs	0.121996	8.19702
1438033_at	BB530740	Tef	0.122069	8.1921
1431926_a_at	AK016648	Fam134c	0.122117	8.18884
1424533_a_at	BC026662	Ccdc137	0.12213	8.18797
1427075_s_at	BM117243	Pcmtd2	0.122216	8.18221
1418789_at	NM_133742	Sntg2	0.122341	8.17387
1430889_a_at	AK002335	Tpmt	0.122353	8.17309
1426179_a_at	AF295097	Twsg1	0.122455	8.16623
1451650_at	BC006690	Ddo	0.122617	8.15548
1415757_at	BM948896	Gbf1	0.122791	8.14394
1455115_a_at	AU015319	Crb3	0.122844	8.14039
1432646_a_at	BE859789	2900097C17Rik	0.122893	8.13713
1450779_at	NM_021272	Fabp7	0.123119	8.12222
1431464_a_at	AK012683	Pmm2	0.12338	8.10502
1452653_at	AK018760	Slc25a22	0.123453	8.10023
1426664_x_at	BC024519	Slc45a3	0.123479	8.09855
1418523_at	NM_011790	Arih2	0.123557	8.09341
1452293_at	AV270982	Snx19	0.123736	8.08174
1421488_at	NM_013862	Rabgap1l	0.123779	8.07893
1425517_s_at	AF363030	Ogt	0.1238	8.07755
1418911_s_at	NM_019477	Acsl4	0.123884	8.07206
1438138_a_at	BB252740	Pex6	0.123985	8.0655
1419318_at	NM_011316	Saa4	0.124011	8.06382
1417029_a_at	BB283676	Trim2	0.124091	8.0586
1418059_at	BC017134	Eltd1	0.124141	8.05539
1450776_at	NM_018743	Agpat6	0.124259	8.04771
1420909_at	NM_009505	Vegfa	0.12428	8.04634
1424835_at	AF464943	Gstm4	0.124377	8.04005
1422861_s_at	NM_019808	Pdlim5	0.124426	8.03691
1423866_at	BF234005	Serpina3k	0.124711	8.01855
1422500_at	NM_029573	Idh3a	0.124779	8.0142
1423411_at	BI099836	Rbm47	0.124818	8.01164
1424576_s_at	BC025819	Cyp2c44	0.124953	8.00303
1426350_at	AI481328	Mgat2	0.124988	8.00079
1427461_at	BI102160	BC005561	0.125444	7.9717
1434784_s_at	BM222050	Tmem106c	0.125892	7.94331
1425384_a_at	BC006649	Ube4a	0.126285	7.91858
1425623_a_at	BC013480	Cbs	0.12631	7.91705
1451256_at	BC016264	Gpr172b	0.126332	7.91566
1437225_x_at	BB782705	Gnai3	0.126346	7.91476
1426806_at	AV313559	Obfc2a	0.126346	7.91476
1449551_at	NM_008659	Myo1c	0.126515	7.90418
1431028_a_at	AK017345	Pank1	0.126645	7.89606
1429410_at	AI595744	Eny2	0.126907	7.87981
1426635_at	BB704602	Acbd3	0.12758	7.83821
1449685_s_at	C80494	Oxsm	0.127713	7.83007
1450056_at	NM_007462	Apc	0.127887	7.81939
1426824_at	BM195254	Psme4	0.127889	7.81927
1425732_a_at	D31824	Mxi1	0.128151	7.80327
1416419_s_at	AF180518	Gabarapl1	0.128284	7.79518
1427319_at	AI607603	A230046K03Rik	0.128472	7.78382
1450762_s_at	BF780333	Zfp191	0.128581	7.77719
1424875_at	BB040507	Spg20	0.128662	7.77228
1426439_at	AA210261	Ddx3y	0.128841	7.76152
1423621_a_at	BM235996	Slc33a1	0.129049	7.74899
1421495_a_at	NM_024261	1700052N19Rik	0.12912	7.74472
1423891_at	BC003903	Gstt3	0.129202	7.73981
1435097_at	BB772682	Mmab	0.129206	7.7396
1434496_at	BM947855	Plk3	0.129642	7.71355
1417633_at	NM_011435	Sod3	0.129961	7.69464
1425117_at	BC019451	Aspdh	0.129984	7.69325
1427490_at	U43892	Abcb7	0.13002	7.69112
1450226_at	NM_008932	Prlr	0.130079	7.68766
1422119_at	NM_011229	Rab5b	0.130128	7.68473
1454686_at	BM248225	6430706D22Rik /// Hjurp	0.130135	7.68435
1427033_at	BC025944	Dnmbp	0.130444	7.66613
1450031_at	BM230280	Aff4	0.130446	7.66598
1436756_x_at	BB114220	Hadh	0.13073	7.64936
1452007_at	BC003764	Vamp7	0.130882	7.64046
1423322_at	BQ176612	Lin7c	0.131134	7.6258
1432344_a_at	AK013376	Aplp2	0.131274	7.61766
1417369_at	NM_008292	Hsd17b4	0.131378	7.61161
1426210_x_at	BC014870	Parp3	0.131491	7.6051
1421313_s_at	BI688355	Cttn	0.13151	7.604
1420951_a_at	BB701473	Son	0.131729	7.59133
1425540_at	BC024893	Otc	0.131843	7.58476
1421871_at	NM_019989	Sh3bgrl	0.13189	7.58207
1437055_x_at	BB143944	Mfsd1	0.131992	7.57621
1449011_at	BB732135	Slc12a7	0.132005	7.57549
1451501_a_at	BC024375	Ghr	0.132346	7.55596
1422501_s_at	NM_029573	Idh3a	0.132388	7.55353
1423717_at	BC019174	Ak3	0.132663	7.5379
1423437_at	AI172943	Gsta3	0.132984	7.51969
1425444_a_at	S69114	Tgfbr2	0.133015	7.51792
1420651_at	BE309332	Ate1	0.133136	7.51114
1454168_a_at	AK006072	Clpb	0.133221	7.50631
1418898_at	BB704337	Lin7c	0.133344	7.49942
1455551_at	BB397506	Uevld	0.13335	7.49905
1419821_s_at	AI788952	Idh1	0.133513	7.4899
1424982_a_at	BB137173	2700078E11Rik	0.133629	7.4834
1432282_a_at	AK008522	Tlcd2	0.133685	7.48029
1424367_a_at	AB017136	Homer2	0.133812	7.47315
1449157_at	NM_011629	Nr2c1	0.134096	7.45735
1420629_a_at	AK004575	Dnaja3	0.134273	7.44752
1420342_at	NM_010268	Gdap10	0.134292	7.44647
1424129_at	BC024891	Mfsd1	0.134576	7.43077
1421997_s_at	NM_013565	Itga3	0.134576	7.43073
1422925_s_at	NM_134246	Acot3	0.134701	7.42384
1435301_at	BF460829	1110004E09Rik	0.134723	7.42266
1418138_at	NM_016771	Sult1d1	0.134804	7.41815
1418322_at	AI467599	Crem	0.134852	7.41551
1427471_at	BF782863	Fbxl3 /// LOC100044862	0.135016	7.40655
1417962_s_at	NM_010284	Ghr	0.135105	7.40166
1426737_at	AB003502	Gspt1	0.135147	7.39936
1423451_at	AI574180	Pgrmc1	0.13527	7.39262
1422959_s_at	NM_030743	Rnf114	0.135445	7.38309
1427561_a_at	BC026681	Afm	0.135831	7.36211
1438385_s_at	BB068040	Gpt2	0.135921	7.35721
1436363_a_at	AW049660	Nfix	0.136196	7.34238
1435276_a_at	BM231781	Dgcr2	0.136262	7.3388
1448181_at	BC013486	Klf15	0.136359	7.33356
1422270_a_at	NM_010559	Il6ra	0.136636	7.31873
1423176_at	BQ266486	Tob1	0.136743	7.31297
1437591_a_at	AW542545	Wdr1	0.136819	7.30895
1427249_x_at	AW112849	Mup3	0.136863	7.30657
1430869_a_at	BF460630	Habp4	0.136897	7.30477
1450747_at	AW764104	Keap1	0.136986	7.3
1422820_at	NM_010719	Lipe	0.137463	7.2747
1425190_a_at	BC025612	Phospho2	0.137569	7.2691
1449836_x_at	NM_007546	Bik	0.137823	7.2557
1424225_at	AF398969	Asb8	0.137838	7.25488
1416487_a_at	NM_009534	Yap1	0.1383	7.23063
1424948_x_at	L23495	H2-D1 /// H2-K1 /// LOC100044874	0.138322	7.22952
1451361_a_at	BC027342	Pnpla7	0.138354	7.22782
1448843_at	BG077348	Ssr1	0.138557	7.21724
1452213_at	BM239615	Tex2	0.138729	7.20831
1452328_s_at	BF160731	Pja2	0.138928	7.19795
1426888_at	BI412952	Ehmt2	0.139002	7.19416
1425865_a_at	U66057	Lig3	0.139027	7.19285
1452986_at	AK002584	Hgd	0.139059	7.19119
1424319_at	BC013564	Oraov1	0.139068	7.19071
1451552_at	BC019519	Lipt1	0.139171	7.18542
1434370_s_at	AV016515	Faf1	0.139296	7.17898
1424886_at	BC025145	Ptprd	0.140101	7.13771
1425996_a_at	AF010600	Hltf	0.140203	7.13251
1421841_at	NM_008010	Fgfr3	0.140305	7.12731
1431431_a_at	AK003786	LOC100045796 /// Nfs1	0.140525	7.11618
1415776_at	NM_007437	Aldh3a2	0.140711	7.10675
1421825_at	AF200346	Bace1	0.140753	7.10465
1451159_at	AF467766	Arhgef12	0.140847	7.0999
1450136_at	NM_007646	Cd38	0.140876	7.09844
1448712_at	NM_018818	Chm	0.141147	7.08484
1425187_at	BC026816	Sel1l	0.141298	7.07725
1451060_at	BI103049	Gpr146	0.141333	7.07549
1426263_at	AY059394	Cadm4	0.141515	7.0664
1415964_at	NM_009127	Scd1	0.141603	7.06201
1424703_at	BC011431	Hemk1	0.141687	7.05781
1417969_at	NM_133765	Fbxo31	0.141756	7.05439
1448509_at	BC021353	Fam107b	0.141794	7.05248
1422102_a_at	BC024319	Stat5b	0.141795	7.05244
1423271_at	AV239646	Gjb2	0.142311	7.02688
1438743_at	BB667338	Cyp7a1	0.142342	7.02533
1443695_at	AI035669	Habp2	0.142675	7.00893
1431763_a_at	AK003074	Ctrl	0.142679	7.00873
1424195_a_at	AF125996	Inpp5d	0.142719	7.00678
1434610_at	BM210485	Plec	0.14284	7.00083
1425343_at	BC003491	Hdhd3	0.142914	6.99722
1416975_at	BB125321	Stam2	0.142932	6.99633
1453596_at	AK013239	Id2	0.143003	6.99284
1449888_at	U81983	Epas1 /// LOC100048537	0.14305	6.99055
1422264_s_at	NM_010638	Klf9	0.143234	6.9816
1426292_at	BG068796	Zfp790	0.143462	6.97049
1426598_at	BB742957	Uty	0.143691	6.95939
1452699_at	AK009576	Mett11d1	0.143758	6.95615
1417111_at	BB070019	Man1a	0.143835	6.95241
1419191_at	NM_010434	Hipk3	0.14398	6.9454
1424064_at	BC016408	Rab1b	0.144109	6.9392
1420885_a_at	NM_021286	Sez6	0.144119	6.93872
1418486_at	NM_011704	Vnn1	0.144664	6.91256
1435716_x_at	AI836293	Snrpn /// Snurf	0.144681	6.91176
1451087_at	BC021497	Wdr36	0.144757	6.90813
1451146_at	BC004747	Zfp386	0.14496	6.89848
1419317_x_at	NM_033175	Lce3c	0.145102	6.89172
1423488_at	BC021914	Mmd	0.145317	6.88152
1435537_at	BB075247	Ptprd	0.145339	6.88047
1425240_at	BC011426	BC011426	0.14536	6.87945
1426445_at	BB703735	Ctage5	0.145455	6.87499
1418470_at	NM_009535	Yes1	0.145575	6.86932
1424826_s_at	BC024131	Mtss1	0.145584	6.86891
1452050_at	BG071931	Camk1d	0.145959	6.85122
1452175_at	BB027373	1810026J23Rik	0.145968	6.85081
1420460_a_at	NM_011069	Pex11b	0.146435	6.82899
1420816_at	NM_018871	Ywhag	0.146441	6.82871
1450898_at	BM208582	Hiat1	0.146466	6.82752
1425107_a_at	D17444	Lifr	0.146518	6.82508
1421801_at	NM_053189	---	0.146825	6.81085
1420619_a_at	NM_010347	Aes	0.146837	6.81026
1450444_a_at	NM_013839	Nr1h3	0.146992	6.8031
1417476_at	NM_013908	Fbxw5	0.147204	6.79331
1433548_at	BB137740	Nprl3	0.147306	6.78857
1423158_at	AK008566	Gnpnat1	0.147421	6.78331
1416679_at	BC009119	Abcd3	0.147528	6.77837
1452636_x_at	BC028518	Gtpbp5	0.147669	6.77189
1420451_at	NM_021370	Accn5	0.147687	6.77107
1426331_a_at	AF327857	Frmd4b	0.147728	6.76919
1426656_at	BM118729	Fam63a	0.148101	6.75215
1451158_at	BG923744	Trip12	0.148141	6.75032
1448193_at	NM_025670	5730403B10Rik	0.148185	6.74833
1453156_s_at	BE283373	Ptgr2	0.14821	6.74716
1418927_a_at	NM_019986	Habp4	0.148234	6.74608
1448431_at	NM_133346	Asb6	0.148292	6.74347
1418858_at	NM_023617	Aox3	0.148305	6.74285
1416537_at	NM_133930	Creld1	0.148544	6.73202
1436763_a_at	AI267126	Klf9	0.148586	6.73012
1453258_at	BE628805	Wbscr25	0.148611	6.72896
1417319_at	NM_021495	Pvrl3	0.148619	6.72862
1448350_at	NM_133768	Asl	0.14867	6.72629
1425799_at	AF461145	Fmo4	0.148717	6.72419
1432430_a_at	AK006970	1700081L11Rik	0.148853	6.71802
1425312_s_at	BC016190	Cpsf4l	0.148864	6.71753
1416809_at	BC010528	Cyp3a11	0.149101	6.70688
1448858_at	NM_013881	Ulk2	0.14912	6.70602
1421767_at	NM_007411	Adk	0.149284	6.69865
1448842_at	NM_033037	Cdo1	0.149287	6.69852
1456540_s_at	BB297632	Mtmr6	0.149293	6.69823
1455765_a_at	BB515948	Abcc8	0.149326	6.69677
1438144_x_at	BB705334	Atxn2 /// LOC100047323	0.149383	6.69419
1416447_at	BE986812	Tmem30a	0.14939	6.69389
1424778_at	AK005026	Reep3	0.149564	6.6861
1455253_at	BB529807	Rprd2	0.149596	6.68465
1418459_at	AA067702	Ccdc91	0.149735	6.67848
1418066_at	AI323758	Cfl2	0.149908	6.67077
1423290_at	BM231738	Hyou1	0.14991	6.67067
1447926_at	BB811124	Arl5a	0.150046	6.66462
1448310_at	NM_019987	Ick	0.150099	6.66225
1426553_at	AK017830	Dnajc14	0.150441	6.64712
1418169_at	BB223737	Zcchc14	0.150554	6.64212
1425051_at	AK010892	Isoc1	0.150867	6.62837
1418888_a_at	NM_013759	Sepx1	0.150966	6.62402
1424267_at	BC010330	1810043G02Rik	0.151037	6.6209
1455388_at	BB549335	Pcmtd1	0.151132	6.61673
1419806_at	C77256	Hdlbp	0.151136	6.61655
1451218_at	BG064496	Edem1	0.151181	6.61459
1425619_s_at	AB072269	Dsg2	0.151392	6.60539
1452219_at	AV032559	LOC100047592 /// Tmem63b	0.151724	6.59092
1436298_x_at	BB066556	Paics	0.15173	6.59066
1424359_at	BC025120	Oplah	0.151744	6.59003
1423053_at	BI653265	Arf4	0.152077	6.57561
1452582_at	AV307219	Galm	0.152192	6.57065
1428538_s_at	BI328146	Rarres2	0.153154	6.52938
1421619_at	NM_010601	Kcnh3	0.153287	6.52372
1416019_at	NM_026106	Dr1	0.153433	6.51749
1438245_at	BI664122	---	0.153458	6.51645
1454974_at	BI143915	Ntn1	0.153536	6.51312
1434510_at	BF780807	Papss2	0.153647	6.50844
1424505_at	BC027299	Rmnd1	0.15366	6.50786
1435089_at	BI157086	2010111I01Rik	0.153718	6.50541
1434410_at	AV276428	Crybg3	0.153786	6.50256
1422891_at	U13648	H2-Ea	0.154275	6.48194
1451234_at	BC021381	Fam193b	0.154308	6.48056
1418794_at	BB487604	Cds2	0.154312	6.48039
1418570_at	BC019998	Ncstn	0.154608	6.46799
1434755_at	BB538661	Coro2b	0.154731	6.46281
1421889_a_at	M97216	Aplp2	0.155076	6.44846
1425898_x_at	AF442824	Olfm3	0.155189	6.44376
1460290_at	NM_022882	Lpin2	0.155223	6.44233
1425346_at	BB168536	Zfp318	0.155268	6.44048
1455290_at	BG071922	Znrf2	0.155347	6.43722
1450101_a_at	BB329638	Magi3	0.155383	6.4357
1427042_at	BB127697	Mal2	0.15555	6.42881
1448231_at	U16959	Fkbp5	0.155571	6.42792
1420971_at	BQ173927	Ubr1	0.155668	6.42394
1428708_x_at	AK011360	Ptms	0.155999	6.4103
1438034_at	BB115225	Fam82b	0.155999	6.41029
1450458_at	AF000582	Ncoa2	0.156112	6.40568
1449949_a_at	U90715	Cxadr	0.156141	6.40447
1418997_at	BC021522	Lyrm5	0.15616	6.40371
1425491_at	BM939768	Bmpr1a	0.15629	6.39837
1429541_at	AK010853	Zfp777	0.156457	6.39154
1451229_at	BC016208	Hdac11	0.156678	6.38253
1436337_at	BF453911	4930420K17Rik	0.156705	6.38144
1436670_x_at	BM214338	1700019G17Rik	0.15689	6.37389
1428690_at	BF466063	Tysnd1	0.156918	6.37277
1419313_at	NM_009833	Ccnt1 /// LOC100047121	0.157161	6.3629
1425869_a_at	BC010403	Psen2	0.15717	6.36255
1417127_at	BC016426	Msx1	0.157345	6.35547
1451085_at	BC019462	C030006K11Rik	0.15757	6.3464
1421424_a_at	NM_008486	Anpep	0.157572	6.34632
1429040_at	BE692399	6820431F20Rik	0.158255	6.31892
1423383_a_at	BB826372	Osbpl9	0.158307	6.31685
1449413_at	NM_033564	Mpv17l	0.158388	6.31359
1434145_s_at	C80355	Serhl	0.158492	6.30946
1426346_at	BB005298	Prepl	0.158506	6.30889
1431722_a_at	AK018563	Afmid	0.158623	6.30425
1450982_at	BG066200	Slc9a3r1	0.158744	6.29944
1418313_at	BB667131	Zfp276	0.158858	6.29492
1428191_s_at	AK009576	Mett11d1	0.159006	6.28908
1424655_at	BB022890	Acp2	0.159052	6.28725
1422662_at	AI987967	Lgals8	0.159298	6.27754
1423571_at	BB133079	S1pr1	0.159354	6.27534
1417668_at	NM_130892	Rtn4ip1	0.159459	6.2712
1425206_a_at	BB224620	Ube3a	0.159556	6.26738
1450998_at	AK013583	Zfp110	0.159621	6.26485
1416521_at	NM_009156	Sepw1	0.159723	6.26084
1423894_a_at	BC013483	Dalrd3	0.159783	6.2585
1418972_at	AF100339	Bcl10	0.159841	6.25623
1450964_a_at	BB826372	Osbpl9	0.159846	6.25602
1420839_at	BB780848	Plekha3	0.160048	6.24811
1450332_s_at	NM_010232	Fmo5	0.160204	6.24203
1425120_x_at	BC021795	Ifi27l2b	0.160226	6.24117
1436390_a_at	BI412445	Clcc1	0.160291	6.23867
1436519_a_at	BB534387	1110057K04Rik	0.160342	6.23669
1432189_a_at	AK015212	Sox5	0.160378	6.23526
1429819_at	AK017631	Nmnat1	0.160432	6.23316
1436810_x_at	AV046927	2900010M23Rik	0.160444	6.23269
1438291_x_at	AV069169	Rpl37	0.160523	6.22965
1422902_s_at	NM_023799	Mgea5	0.160638	6.22517
1424392_at	BC026584	Adhfe1	0.160696	6.22293
1419098_at	AF093620	Stom	0.160725	6.22179
1435626_a_at	AI835088	Herpud1	0.160873	6.2161
1433855_at	BF462185	Abat	0.160999	6.21122
1433408_a_at	AK010648	Mcm10	0.161018	6.21049
1416322_at	NM_054077	Prelp	0.161193	6.20375
1434151_at	AV171622	Mettl7a1	0.16126	6.20117
1439069_a_at	BB006121	Pisd-ps3	0.161279	6.20044
1420593_a_at	NM_011566	Tead3	0.161482	6.19263
1416149_at	AB038696	Olig1	0.161617	6.18745
1424912_at	BC011292	Slc25a17	0.161705	6.1841
1452161_at	BB707122	Tiparp	0.161709	6.18395
1437902_s_at	AV012073	Rarres2	0.161711	6.18389
1418428_at	BI328541	Kif5b	0.161738	6.18282
1426544_a_at	BB118847	Ttc14	0.161858	6.17825
1422341_s_at	NM_133792	Pla2g15	0.162283	6.16208
1421809_at	NM_010048	Dgcr2	0.162349	6.15956
1426667_a_at	BG071740	Sun1	0.1627	6.14629
1451371_at	AY079153	Mrap	0.162768	6.14373
1452609_at	BI133691	1190005I06Rik	0.162934	6.13747
1419162_s_at	BE624323	Dnajc3	0.16315	6.12934
1424350_s_at	BE987427	Lpgat1	0.163479	6.117
1452646_at	AK003956	Trp53inp2	0.163548	6.1144
1448375_at	AV061337	Tm9sf3	0.163586	6.11298
1431082_a_at	AK016099	Rabl3	0.163631	6.11131
1455918_at	BB224790	Adrb3	0.1637	6.10873
1420945_at	BB825830	Atrx	0.163939	6.09982
1451619_at	BC027194	Golph3l	0.164194	6.09036
1423780_at	BC003914	Hibadh	0.164227	6.08914
1433660_at	BB503221	Tubgcp4	0.164398	6.08279
1421940_at	BQ174473	LOC100045442 /// Stag1	0.164564	6.07665
1452277_at	AV059397	Arsg	0.16457	6.07642
1416775_at	NM_025504	Atp5sl	0.164733	6.07043
1418129_at	BG295389	Dhcr24	0.164774	6.06892
1433595_at	BB409668	Slc35d1	0.164905	6.06408
1419099_x_at	AF093620	Stom	0.165033	6.05939
1422853_at	BB753533	Shc1	0.165162	6.05467
1426628_at	BB431503	Tmem184c	0.165183	6.0539
1450725_s_at	NM_011797	Car14	0.165212	6.05285
1422077_at	AA571017	Acot4	0.16541	6.04558
1438887_a_at	BM239632	Gmcl1	0.165615	6.03811
1420641_a_at	AF174535	Sqrdl	0.165763	6.0327
1460194_at	NM_010726	Phyh	0.165848	6.0296
1425195_a_at	AF356876	Acat2 /// Acat3	0.166022	6.0233
1422882_at	BE333485	Sypl	0.166087	6.02095
1428193_at	AW554408	Usp9x	0.166253	6.01494
1426153_a_at	BC020144	Dsg2	0.166275	6.01413
1448889_at	NM_027052	Slc38a4	0.166316	6.01267
1424782_at	BC024458	Dram2	0.166356	6.01121
1417279_at	NM_010585	Itpr1	0.166365	6.01089
1415784_at	BI654068	Vps35	0.166681	5.99949
1418707_at	NM_026121	Bag4	0.166694	5.99903
1416774_at	NM_009516	Wee1	0.166788	5.99565
1431335_a_at	AK018575	Wfdc1	0.166954	5.98967
1450970_at	AA792094	Got1	0.167143	5.98289
1416607_at	AI461712	4931406C07Rik	0.167447	5.97203
1431606_a_at	AK012003	Angel2	0.167636	5.96531
1420515_a_at	NM_021319	Pglyrp2	0.167747	5.96136
1419030_at	BM234652	Ero1l	0.167787	5.95993
1428904_at	AK017359	Ammecr1l	0.167894	5.95615
1427177_at	AJ428065	Fyco1	0.167916	5.95536
1422539_at	BM203810	Extl2	0.167929	5.95489
1451279_at	BC002272	Erc1	0.167948	5.95423
1455141_at	BI080625	Tnrc6a	0.168014	5.95187
1451074_at	AF037205	Rnf13	0.168166	5.94651
1415936_at	NM_013867	Bcar3	0.168511	5.93432
1429246_a_at	AK013026	Anxa6	0.168653	5.92933
1423489_at	BC021914	LOC100047565 /// Mmd	0.169138	5.91233
1422852_at	NM_019686	Cib2	0.169191	5.91046
1424457_at	BC024809	Apbb3	0.16921	5.90983
1449686_s_at	C76618	Scp2	0.169253	5.90832
1429723_at	AK018153	6330409N04Rik	0.169295	5.90686
1428753_a_at	AK019346	Dgcr6	0.169629	5.89523
1449325_at	NM_019699	Fads2	0.169766	5.89045
1451293_at	BC014703	Rrp9	0.169857	5.88732
1424876_s_at	BB040507	Spg20	0.169915	5.88529
1452185_at	AW413962	Ipo8	0.169986	5.88285
1420948_s_at	BB825830	Atrx	0.170487	5.86556
1427251_at	AA245637	Atp2a2	0.170559	5.86307
1423869_s_at	AF349659	Txnrd3	0.170598	5.86175
1430289_a_at	AK012014	Wdr77	0.17075	5.8565
1434133_s_at	BB123403	Dcaf8	0.170791	5.85512
1421191_s_at	NM_053187	Gopc	0.170795	5.85497
1419548_at	U20619	Kpna1	0.170851	5.85304
1460399_at	AV108872	Ccdc117	0.170942	5.84992
1448766_at	BC026833	Gjb1	0.170983	5.84855
1423996_a_at	AF000304	Il4ra	0.171247	5.83951
1433545_s_at	BQ031255	Acad11 /// Nphp3	0.171256	5.83922
1425097_a_at	BC025424	Zfp106	0.171328	5.83677
1421305_x_at	NM_019400	Rabep1	0.171334	5.83655
1442554_s_at	BG066934	Kalrn	0.171497	5.831
1452801_at	BB646655	Pigk	0.171527	5.82999
1448539_a_at	NM_027857	Acy3	0.171733	5.823
1437314_a_at	BG069220	Trmt1	0.17184	5.81937
1417637_a_at	NM_010440	Hmg20b	0.171895	5.81751
1451547_at	BC023358	Iyd	0.172021	5.81323
1421479_at	NM_021346	Zfp318	0.172048	5.81233
1428083_at	AK018202	Neat1	0.172094	5.81079
1438922_x_at	AV110784	Gm5256 /// Gm5529 /// Slc25a5	0.172732	5.78933
1449459_s_at	AF403041	Asb13	0.172883	5.78425
1418923_at	NM_134069	Slc17a3	0.172985	5.78084
1455777_x_at	BB032410	Hsd17b4	0.173013	5.77993
1452090_a_at	BB667895	Olfm3	0.173041	5.77897
1428326_s_at	AK005016	Hrsp12	0.173277	5.77109
1418460_at	NM_012059	Sh3d19	0.173314	5.76987
1419399_at	AW553649	Mttp	0.173433	5.76593
1426246_at	Z25469	Pros1	0.173558	5.76175
1451635_at	AB056443	C730048C13Rik /// D630002G06Rik	0.174658	5.72547
1450665_at	NM_008065	Gabpa	0.175011	5.71392
1418416_x_at	NM_020261	Psg23	0.175098	5.71109
1416174_at	BC011107	Rbbp9	0.175138	5.70979
1439403_x_at	BB369233	Rlim	0.175254	5.70601
1426215_at	AF071068	Ddc	0.175395	5.70142
1456341_a_at	AV354744	Klf9	0.175481	5.69863
1428573_at	AK006398	Chn2	0.175567	5.69584
1424259_at	BC020104	Lmf1	0.175719	5.69089
1424946_a_at	AK009195	Mtfr1	0.175969	5.68283
1425648_at	BG069740	Trim60	0.176575	5.66333
1424403_a_at	AW494299	Rufy3	0.176635	5.66139
1450686_at	NM_008896	Pon2	0.176693	5.65953
1426847_at	AK016400	Sirt4	0.176924	5.65213
1452223_s_at	BM214039	Gcap14	0.176963	5.65091
1425519_a_at	BC003476	Cd74	0.177207	5.6431
1421215_a_at	NM_032008	Slmap	0.177307	5.63995
1417431_a_at	AF245448	Sphk2	0.177364	5.63812
1431405_a_at	AK013065	Cspp1	0.177818	5.62373
1453169_a_at	BE688673	Gtf2h1	0.177886	5.62158
1449118_at	NM_010022	Dbt	0.178313	5.60813
1423315_at	AW489168	Bbc3	0.178347	5.60705
1435635_at	BB549335	Pcmtd1	0.178471	5.60315
1420967_at	AW541300	Slc25a15	0.178487	5.60264
1418857_at	BC013493	Slc13a2	0.178611	5.59876
1421065_at	NM_008413	Jak2	0.178742	5.59466
1419024_at	BC003761	Ptp4a1	0.178819	5.59225
1448382_at	NM_023737	Ehhadh	0.178964	5.5877
1427512_a_at	X84014	Lama3	0.179247	5.57889
1454858_x_at	AV171622	Mettl7a1	0.179286	5.57769
1430375_a_at	BE198116	Ccl27a	0.179455	5.57241
1423457_at	BB778934	Slc35a5	0.179478	5.5717
1451848_a_at	BC003800	Cryz	0.179629	5.56702
1424790_at	BC025937	Slc25a42	0.179792	5.56198
1460486_at	BB486322	Rabgap1	0.1798	5.56173
1423672_at	BC026507	Ttc30b	0.179802	5.56168
1424998_at	AF396935	Emr4	0.179805	5.56157
1425711_a_at	M94335	Akt1	0.179908	5.55841
1450356_at	NM_133202	Trhr2	0.179939	5.55745
1427037_at	BF227830	Eif4g1	0.179972	5.55642
1418821_at	NM_133657	Cyp2a12	0.179988	5.55592
1438321_x_at	BB010153	Fam63a	0.180199	5.54943
1421976_at	AF153199	Mmp19	0.180424	5.5425
1450201_at	NM_025834	Proz	0.180494	5.54036
1437841_x_at	BB248249	Csdc2	0.180498	5.54022
1448137_at	BC012407	Aldh7a1	0.181071	5.5227
1427284_a_at	AU019171	Ttpa	0.181101	5.52179
1449047_at	NM_019975	Hacl1	0.181122	5.52114
1421063_s_at	NM_033174	LOC100044139 /// Snrpn /// Snurf	0.181307	5.51549
1449269_at	NM_007976	F5	0.181308	5.51547
1459900_at	BQ086025	C79468	0.181568	5.50758
1421276_a_at	NM_134448	Dst	0.181572	5.50746
1420646_at	NM_030250	Nus1	0.181641	5.50536
1460244_at	NM_133995	Upb1	0.181663	5.50469
1438183_x_at	AV253518	Sord	0.18226	5.48665
1425956_a_at	BC004588	Cdadc1	0.182497	5.47954
1425793_a_at	AJ132394	Rorc	0.182709	5.47318
1423334_at	AK003239	Ergic1	0.182843	5.46918
1425891_a_at	AF329833	Grtp1	0.182983	5.46498
1448104_at	NM_134042	Aldh6a1	0.183265	5.45659
1420868_s_at	BB609648	Tmed2	0.183401	5.45254
1418202_a_at	NM_011717	Wiz	0.183418	5.45203
1425823_at	BC026782	BC026782	0.183476	5.45031
1431676_x_at	AK006796	Gtf2i	0.183483	5.45009
1424671_at	BC002120	Plekhf1	0.183528	5.44875
1418990_at	NM_025658	Ms4a4d	0.183575	5.44737
1451670_at	BC010248	Rab43	0.183921	5.43713
1448548_at	NM_054040	Tulp4	0.18407	5.43272
1416418_at	AF180518	Gabarapl1	0.184143	5.43058
1424247_at	BC002272	Erc1	0.18424	5.4277
1420499_at	NM_008102	Gch1	0.184362	5.42412
1436372_a_at	BB026304	Pdxdc1	0.184573	5.4179
1426714_at	AK003278	Slc46a1	0.184592	5.41735
1417952_at	NM_010008	Cyp2j6	0.184601	5.41708
1424924_at	C76103	Sec63	0.184714	5.41379
1439028_at	AI415161	Ufm1	0.184772	5.41207
1426883_at	AV300228	Slc25a45	0.184996	5.40551
1452532_x_at	M61907	Ceacam1	0.185088	5.40285
1450472_s_at	BI150236	Smad3	0.185133	5.40153
1424926_at	C76103	Sec63	0.185181	5.40012
1416321_s_at	NM_054077	Prelp	0.185262	5.39775
1451297_at	BC019856	Gulo	0.185312	5.39631
1417210_at	NM_012011	Eif2s3y	0.185376	5.39445
1450531_at	NM_008199	H2-Bl	0.185403	5.39367
1424086_at	BC025514	Oaf	0.185776	5.38284
1423745_at	BC023182	Snap47	0.185787	5.38252
1420896_at	BB763153	Snap23	0.185795	5.38227
1425682_a_at	BC027162	Tprkb	0.18585	5.38069
1426274_at	AF482993	Slc9a8	0.185861	5.38036
1420610_at	AV024339	Prkacb	0.185958	5.37756
1425001_at	BC023104	Rnf146	0.18604	5.3752
1434931_at	BB667778	Neo1	0.186073	5.37423
1423490_at	BG867006	Fbxo3	0.186101	5.37342
1452021_a_at	AF247040	Hes6	0.186148	5.37207
1424068_at	BC019397	Tcta	0.186295	5.36783
1416538_at	NM_011734	Siae	0.186377	5.36546
1423797_at	BC026817	Aacs	0.186508	5.3617
1450351_a_at	NM_019765	Clip1	0.186583	5.35954
1425845_a_at	BC026364	Shoc2	0.186702	5.35614
1422519_at	BM938489	Cask	0.186711	5.35586
1426669_at	BC025476	Cpped1	0.187243	5.34064
1418510_s_at	NM_015791	Fbxo8	0.18731	5.33873
1452583_s_at	AV307219	Galm	0.187438	5.33508
1416504_at	AF072370	Ulk1	0.18745	5.33474
1421899_a_at	BB210729	Mr1	0.187621	5.3299
1434503_s_at	BB490768	Lamp2	0.187637	5.32944
1431655_a_at	AK011715	Agk	0.18803	5.31831
1453089_at	AA259365	3110079O15Rik	0.188186	5.31389
1449069_at	X98096	Zfp148	0.188288	5.31102
1450398_at	AF319542	Kcnk5	0.188313	5.31031
1448143_at	NM_009656	Aldh2	0.188548	5.30368
1425073_at	BC026778	Plekhg6	0.188618	5.30173
1419439_at	NM_011651	Tsks	0.188739	5.29831
1436684_a_at	AV066689	Riok2	0.188742	5.29825
1427024_at	BG081701	Slain2	0.188784	5.29706
1451683_x_at	M34962	H2-D1	0.188848	5.29527
1426856_at	BM200015	Hsdl2	0.188921	5.29322
1454142_a_at	AK011891	Pwp1	0.188953	5.29233
1425355_at	BC018371	Acsf2	0.189123	5.28757
1418596_at	NM_008011	Fgfr4	0.189191	5.28568
1428111_at	AK003626	Slc38a4	0.189297	5.2827
1421646_a_at	NM_018812	Pias3	0.189399	5.27986
1424752_x_at	BC016248	Zfp71-rs1 /// Zfp738	0.189564	5.27527
1448943_at	AK011144	Nrp1	0.189737	5.27045
1435788_at	BE956535	Actr10	0.189742	5.27031
1430619_a_at	AV324744	LOC637711 /// Mvk	0.189993	5.26336
1435966_x_at	BE953095	Mrpl13	0.190556	5.2478
1450738_at	NM_016705	Kif21a	0.190735	5.24287
1448560_at	NM_007544	Bid	0.191008	5.23539
1421857_at	C76813	Adam17	0.191064	5.23386
1460400_at	AK007793	Spast	0.191161	5.23118
1422913_at	NM_013638	Prm3	0.191178	5.23072
1427055_at	BC022612	Them4	0.191407	5.22446
1427379_at	BC020092	Pnpla6	0.191465	5.22288
1424652_at	BC027150	Fam176a	0.191654	5.21773
1454144_a_at	AK014079	Ccnc	0.191702	5.21643
1452604_at	BB667840	Stard13	0.19171	5.21622
1417574_at	NM_013655	Cxcl12	0.191963	5.20933
1417801_a_at	NM_008905	Ppfibp2	0.192097	5.20569
1428662_a_at	AK009007	Hopx	0.192164	5.20388
1452077_at	AA210261	Ddx3y	0.192301	5.20017
1418474_at	NM_033146	Fam158a	0.192314	5.19983
1419365_at	NM_011068	Pex11a	0.192386	5.19788
1417434_at	NM_010274	Gpd2	0.192442	5.19638
1451150_at	BC021528	Zfp410	0.192454	5.19604
1451554_a_at	BC012406	Aph1a	0.192495	5.19495
1428288_at	AW488885	Klf9	0.192727	5.18868
1423147_at	AW551830	Mat1a	0.19288	5.18456
1450113_at	AW258373	Mpp5	0.192901	5.18399
1426875_s_at	BM210600	Srxn1	0.193079	5.17924
1421844_at	BE285634	Il1rap	0.193092	5.17889
1431721_a_at	BC024104	Proz	0.193093	5.17884
1423044_at	AV072100	Prosc	0.193125	5.178
1434390_at	BB200448	LOC100270747	0.193326	5.17262
1451642_at	BE199508	Kif1b	0.193441	5.16954
1448763_at	NM_026487	Atad1	0.193577	5.16591
1452309_at	BB409331	Cgnl1	0.193898	5.15734
1422553_at	AA214868	Pten	0.193965	5.15556
1450074_at	BB448784	Kif3b	0.194393	5.14421
1455475_at	AV317245	3110057O12Rik	0.194575	5.13942
1426594_at	BG067753	Frmd4b	0.19461	5.13847
1454633_at	BG066916	Etnk1	0.194863	5.13181
1425543_s_at	BG067450	Plekha5	0.194916	5.13042
1432411_a_at	AK009893	Fbxw2	0.195084	5.12601
1460341_at	AF189817	Plekhb2	0.195426	5.11702
1451927_a_at	AF128892	Mapk14	0.195529	5.11432
1425497_a_at	U48737	Prpf4b	0.195807	5.10707
1452327_at	BF164393	Iqsec1	0.195918	5.10419
1420772_a_at	NM_010286	Tsc22d3	0.195966	5.10293
1427389_at	BC021785	BC021785	0.196089	5.09973
1427915_s_at	AI019214	LOC100045866 /// Tceb1	0.196127	5.09874
1460376_a_at	BC011509	Cox15	0.196158	5.09793
1419369_at	NM_019706	Rnf138	0.196184	5.09725
1450478_a_at	X63440	Ptpn12	0.196229	5.09609
1425795_a_at	D76446	Map3k7	0.196267	5.09511
1460720_at	NM_019828	Trpc4ap	0.196336	5.09331
1420900_a_at	AW542340	Rab18	0.196941	5.07765
1422538_at	BM203810	Extl2	0.197171	5.07174
1423661_s_at	BB294133	Ctdsp2 /// Gm9770	0.197177	5.07158
1448225_at	NM_010331	Gpaa1	0.197508	5.0631
1451183_at	BC007156	Myo19	0.197729	5.05743
1429339_a_at	AK010568	Acad10	0.197777	5.05621
1450240_a_at	NM_031393	Sytl1	0.197852	5.05429
1417169_at	AI553394	Usp2	0.197888	5.05336
1418711_at	BB371842	Pdgfa	0.197946	5.05188
1425979_a_at	AF241249	Fbf1	0.198017	5.05008
1450104_at	BG921598	Adam10	0.198177	5.04599
1415789_a_at	BF158817	LOC100045709 /// Ublcp1	0.198247	5.04421
1428098_a_at	AK010720	Tm7sf3	0.198357	5.04143
1426449_a_at	BM199789	Pja1	0.19863	5.03449
1429947_a_at	AK008179	Zbp1	0.198636	5.03434
1433724_at	BM235412	D15Ertd621e	0.199194	5.02022
1451591_a_at	BC006797	Efnb1	0.199244	5.01897
1422000_at	AF177041	Akr1c12	0.199309	5.01733
1427870_x_at	K00686	Igh-6	0.19933	5.01681
1436665_a_at	BB554226	Ltbp4	0.199463	5.01347
1422845_at	BI653492	Canx	0.199615	5.00965
1449214_a_at	BC025160	LOC100046998 /// Opa1	0.199617	5.00959
1451022_at	BB437173	Lrp6	0.199718	5.00706
1425303_at	L38990	Gck	0.199986	5.00035
1425680_a_at	AF110396	Btrc	0.2	4.99999
1452776_a_at	BG066220	Nub1	0.200063	4.99844
1423078_a_at	AK005441	Sc4mol	0.200139	4.99652
1427825_at	AB037192	---	0.200179	4.99552
1448389_at	AV095579	Wdr5	0.200357	4.9911
1416467_at	L25126	Ddx3x	0.200371	4.99075
1433628_at	BQ044689	Coq10a	0.200417	4.9896
1417755_at	NM_134097	Topors	0.20047	4.98828
1425392_a_at	AF009328	Nr1i3	0.200623	4.98448
1427474_s_at	J03953	Gstm3	0.200626	4.98441
1421011_at	NM_053262	Hsd17b11	0.200713	4.98225
1451511_at	BC026437	Hibch	0.200784	4.98047
1426753_at	BG065238	Phf17	0.200916	4.9772
1436012_s_at	BB735480	Scrn2	0.20117	4.97091
1424700_at	BC011072	Tmem38b	0.201264	4.96859
1425668_a_at	AB061305	St3gal4	0.201387	4.96556
1421504_at	NM_009239	Sp4	0.201573	4.96099
1418984_at	AV287690	Inadl	0.201681	4.95833
1437489_x_at	BB497590	Sdhd	0.201703	4.95779
1460212_at	BC022793	Gnat1	0.201981	4.95096
1416408_at	AB034914	Acox1	0.202054	4.94918
1421816_at	AK019177	LOC630729	0.202114	4.9477
1423156_at	AK008566	Gnpnat1	0.202165	4.94645
1455066_s_at	BG066717	Mia3	0.202185	4.94596
1424657_at	BB151477	Taok1	0.202334	4.94232
1426842_at	BB183208	Ythdf3	0.202947	4.9274
1416157_at	NM_009502	Vcl	0.202989	4.92637
1419176_at	AK008752	Vps37a	0.203085	4.92406
1449467_at	NM_009220	LOC100040223 /// LOC100042413 /// LOC664924 /// LOC665276 /// Ssty1	0.203151	4.92244
1424995_at	BB408396	Glyctk	0.20316	4.92223
1418235_at	AV168389	Atg5	0.203232	4.92048
1433460_at	BB329157	Ttc7b	0.203349	4.91765
1420894_at	BM248342	Tgfbr1	0.203641	4.91061
1418113_at	BC010989	Cyp2d10	0.203826	4.90614
1425688_a_at	AK004899	Dpys	0.203892	4.90456
1418787_at	NM_010776	Mbl2	0.203899	4.90438
1430820_a_at	BC024449	Bbx	0.204354	4.89348
1417152_at	NM_026495	Nacc2	0.204373	4.89302
1421198_at	NM_008402	Itgav	0.204631	4.88685
1426313_at	BE984258	Bre	0.20468	4.88569
1427107_at	BM938327	Slc16a11	0.204699	4.88522
1449309_at	BC010973	Cyp8b1	0.204849	4.88165
1417040_a_at	NM_016778	Bok	0.204919	4.87999
1420549_at	NM_010259	Gbp1	0.204924	4.87986
1448426_at	BI217574	Sardh	0.205011	4.87779
1430005_a_at	AK016990	Batf2	0.205224	4.87272
1418738_at	BC009652	Scn1b	0.205263	4.87179
1434372_at	BE688358	AW112010	0.205301	4.87089
1427961_s_at	BC028826	Ugt2b34	0.205428	4.86788
1416429_a_at	NM_009804	Cat	0.20555	4.865
1420410_at	NM_030676	Nr5a2	0.20564	4.86288
1450044_at	NM_008057	Fzd7	0.205692	4.86164
1430205_a_at	AK016651	Cdc37l1	0.205756	4.86011
1435734_x_at	BB396413	Dus1l	0.205788	4.85938
1427314_at	AV225029	Tmed7	0.205863	4.85761
1454984_at	AV246615	Lifr	0.205917	4.85633
1424310_at	AI447812	Mocs2	0.206001	4.85435
1425235_s_at	BE945716	Col20a1	0.20611	4.85178
1426975_at	BG067859	Os9	0.206134	4.85121
1436848_x_at	AV348702	Impa1	0.206178	4.85018
1424084_at	BB519382	Rod1	0.206243	4.84864
1419308_at	NM_010569	Invs	0.206254	4.8484
1424992_at	BC024858	Tprkb	0.206353	4.84608
1418513_at	AK021111	Stk3	0.206777	4.83612
1449211_at	BB412311	Bpnt1	0.206984	4.8313
1431240_at	AK017207	Clec2h	0.206985	4.83127
1456039_at	BB404318	Snx14	0.207039	4.83
1437901_a_at	BM240052	Vps41	0.207321	4.82344
1423658_at	BC023131	Sppl3	0.207335	4.82311
1417401_at	NM_030690	Rai14	0.207363	4.82246
1437547_s_at	BB044517	Dnajc14	0.207514	4.81895
1448551_a_at	BB283676	Trim2	0.207531	4.81856
1415908_at	AF042180	Tspyl1	0.20781	4.81209
1449503_at	U20619	Kpna1	0.207834	4.81153
1435602_at	BE200310	---	0.207861	4.8109
1452619_a_at	AI463408	Agbl3	0.207912	4.80973
1435058_x_at	AI528529	Stxbp3a	0.208035	4.80688
1451338_at	BC003270	Nisch	0.208043	4.8067
1455954_x_at	BB332286	Gpaa1	0.208369	4.79919
1456464_x_at	BB129990	Syt11	0.208427	4.79784
1419159_at	D78270	Golga3	0.208587	4.79417
1424903_at	AF127244	Kdm5d	0.208607	4.79371
1460455_at	BB667784	Ubr3	0.208645	4.79282
1425210_s_at	AI465811	Zfp84	0.208653	4.79265
1452777_a_at	BG066220	Nub1	0.208745	4.79054
1417194_at	NM_013671	Sod2	0.208766	4.79006
1427148_at	BF160731	Pja2	0.208906	4.78685
1460179_at	BF141076	Dnaja1	0.208934	4.7862
1454064_a_at	AK013419	Rnf138	0.208942	4.78603
1434932_at	BI734168	Adarb1	0.209675	4.76929
1448048_at	BB661072	BC016495	0.209952	4.76298
1448613_at	NM_007899	Ecm1	0.210023	4.76139
1418238_at	AV221988	Ivd	0.210027	4.76128
1416248_at	AW538068	Nadk	0.210105	4.75952
1433446_at	BB705380	Hmgcs1	0.210157	4.75835
1451204_at	BC016096	Scara5	0.210332	4.7544
1424044_at	BC007145	Kdm4b	0.21037	4.75353
1449125_at	NM_025566	Tnfaip8l1	0.210383	4.75323
1423196_at	BB829652	Nedd1	0.210525	4.75003
1435370_a_at	AI315015	Ces3	0.210591	4.74854
1421164_a_at	NM_008488	Arhgef1	0.210612	4.74807
1419045_at	NM_025877	Slc25a23	0.21064	4.74743
1450172_at	AA409923	Pknox1	0.210727	4.74547
1422473_at	BM246564	Pde4b	0.210863	4.74242
1431385_a_at	AK002809	Mbtps1	0.210899	4.7416
1456510_x_at	BB703414	Higd1c /// Mettl7a2	0.211037	4.73851
1425297_at	BC012278	Zfp825	0.211077	4.73761
1428217_at	AK017276	1600012H06Rik	0.211106	4.73696
1421023_at	NM_011083	Pik3c2a	0.211238	4.734
1423331_a_at	BG070704	LOC100047693 /// Pvrl3	0.211341	4.73169
1419525_at	NM_007608	Car5a	0.211496	4.72823
1416319_at	NM_134079	Adk	0.211551	4.727
1450039_at	AW107303	Usp9x	0.211561	4.72677
1420871_at	BF472806	Gucy1b3	0.211616	4.72553
1422560_at	NM_023544	Ddi2 /// Rsc1a1	0.211705	4.72356
1425824_a_at	D01093	Pcsk4	0.211752	4.72251
1450382_at	L28176	Nf2	0.21219	4.71275
1448853_at	NM_025292	Synj2bp	0.212315	4.70997
1416271_at	NM_022032	Perp	0.212391	4.7083
1423446_at	AI642212	Dapk3	0.212456	4.70686
1420140_at	AA407595	Mepce	0.212604	4.70357
1451382_at	BC025169	Chac1	0.212849	4.69816
1436956_at	AV174028	---	0.212949	4.69597
1421895_at	NM_012010	Eif2s3x /// LOC100048746	0.212965	4.6956
1415937_s_at	BC026823	Pdcd6ip	0.213111	4.6924
1425193_at	BC026578	2010106G01Rik	0.213141	4.69172
1418622_at	NM_021518	Rab2a	0.213229	4.6898
1450130_at	AA215024	Xpr1	0.213294	4.68837
1426046_a_at	BC012214	Rabggta	0.213401	4.68601
1451413_at	AB026997	Cast	0.213497	4.6839
1429776_a_at	AK005680	Dnajb6	0.213571	4.68227
1441115_at	BB205273	D18Ertd232e	0.213621	4.6812
1425626_at	J03952	Gstm1	0.213857	4.67603
1431715_a_at	AK010719	Lig3	0.21403	4.67225
1451240_a_at	BC024663	Glo1	0.214149	4.66964
1419261_at	BB223744	Acad8	0.214171	4.66917
1460174_at	NM_021428	Dexi	0.214308	4.66617
1436385_at	BB051441	Ganc	0.214309	4.66617
1426595_at	BB011871	Slc18a1	0.214309	4.66616
1417408_at	BC024886	F3	0.214664	4.65844
1417473_a_at	NM_026494	Gm8465 /// Ppcs	0.214692	4.65783
1437719_x_at	BB387783	A230046K03Rik	0.214772	4.65611
1451493_at	BC026372	LOC100046168 /// Ndfip1	0.215102	4.64895
1426287_at	AF455111	Atxn7	0.215109	4.6488
1423266_at	AI836168	2810405K02Rik	0.215118	4.64862
1456080_a_at	BM239368	Serinc3	0.215305	4.64457
1449034_at	BC026555	Klkb1	0.215478	4.64084
1424979_at	BC012406	Aph1a	0.215626	4.63767
1426462_at	AA170590	Gphn	0.216072	4.62808
1417496_at	BB332449	Cp	0.216129	4.62686
1423816_at	BC003436	Cxx1a /// Cxx1b	0.216168	4.62603
1418963_at	NM_024185	Fam188a	0.216324	4.62269
1425201_a_at	BC024619	Hyi	0.216366	4.62179
1417377_at	NM_018770	Cadm1	0.216422	4.62061
1436959_x_at	BB311061	Nelf	0.216528	4.61835
1422534_at	NM_020010	Cyp51	0.216848	4.61152
1425723_at	AK018630	Nr1i2	0.217048	4.60727
1416550_at	BB320416	Slc35b4	0.217063	4.60695
1450969_at	BB787147	Pccb	0.217119	4.60577
1419552_at	NM_025855	Echdc1	0.217284	4.60228
1451956_a_at	AF226605	Sigmar1	0.217398	4.59985
1451528_at	BC025833	Tmem82	0.217478	4.59817
1418659_at	BB203106	Clock	0.217485	4.59803
1448538_a_at	BE447520	D4Wsu53e	0.217638	4.59479
1417841_at	AF309644	Pxmp2	0.217711	4.59325
1423790_at	BC024876	Dap	0.217725	4.59294
1427797_s_at	BF580235	---	0.217851	4.59028
1431062_a_at	AK010695	Exoc4	0.217889	4.58949
1460673_at	U33557	Fpgs	0.218233	4.58225
1448692_at	BB764994	Ubqln4	0.218358	4.57964
1421333_a_at	AK019238	Mynn	0.218502	4.57662
1423277_at	AI893646	Ptprk	0.218677	4.57295
1428225_s_at	AV101245	Hnrpdl	0.218678	4.57293
1448038_at	AI595379	1810021B22Rik	0.218799	4.57041
1439272_at	BB183240	Lcorl	0.218908	4.56813
1417033_at	AF296657	Ube2g2	0.218969	4.56686
1427663_a_at	BG921314	Clk4	0.219185	4.56236
1450161_at	NM_010547	Ikbkg	0.219253	4.56094
1450188_s_at	BC020991	Lipg	0.219458	4.55667
1426098_a_at	AF190152	Cast	0.219555	4.55467
1425330_a_at	AJ271836	Gm7895 /// Ppm1b	0.219943	4.54663
1418446_at	AW105741	Slc16a2	0.219961	4.54627
1417512_at	AI255184	Evi5	0.220195	4.54144
1426261_s_at	D87867	Ugt1a1 /// Ugt1a10 /// Ugt1a2 /// Ugt1a5 /// Ugt1a6a /// Ugt1a6b /// Ugt1a7c /// Ugt1a9	0.220245	4.54039
1428003_s_at	BI082282	Thtpa	0.220325	4.53875
1416179_a_at	NM_009041	Rdx	0.220379	4.53763
1421120_at	NM_008662	Myo6	0.220525	4.53464
1416375_at	AF242857	Ap3m1	0.220606	4.53296
1448340_at	BE986812	Tmem30a	0.220644	4.53218
1432478_a_at	AK015966	Rnf19b	0.220722	4.53059
1450651_at	AV297945	Myo10	0.2209	4.52694
1426493_a_at	BB798224	Kifc2	0.22104	4.52407
1452828_at	BG076338	Fbxo21	0.221126	4.5223
1423704_at	BC019373	Pla2g15	0.22118	4.52121
1424892_at	U62907	Zkscan5	0.221228	4.52022
1427098_at	BI102531	Wwp1	0.221237	4.52003
1426090_a_at	AF286537	Fert2	0.221244	4.5199
1454174_a_at	AK021190	C330007P06Rik	0.221408	4.51654
1424421_at	BC006806	Flad1	0.221469	4.51531
1417817_a_at	BC014727	Wwtr1	0.22166	4.51141
1455959_s_at	AW825835	Gclc	0.22167	4.51122
1426993_at	AV337591	Xpr1	0.221769	4.50919
1426942_at	BM233292	Aim1	0.221772	4.50914
1424724_a_at	BC019957	D16Ertd472e	0.221819	4.50817
1449248_at	NM_009900	Clcn2	0.222015	4.5042
1427639_a_at	Y09234	Nek4	0.222112	4.50224
1425624_at	BC018474	Epm2aip1	0.222211	4.50022
1421394_a_at	BF137345	Xiap	0.22224	4.49963
1416388_at	NM_054097	Pip4k2c	0.22296	4.48512
1434714_at	BB234316	Ero1lb	0.22307	4.48291
1417930_at	NM_008668	Nab2	0.223147	4.48134
1417834_at	NM_025292	Synj2bp	0.223265	4.47898
1427052_at	BC022940	Acacb /// LOC100047358	0.223417	4.47594
1421884_at	BB471450	Sos1	0.223469	4.47489
1450184_s_at	NM_017376	Tef	0.223596	4.47235
1418996_a_at	BC021522	Lyrm5	0.223747	4.46933
1436655_at	BE986653	Lonp2	0.22378	4.46868
1434690_at	BM237177	Lclat1	0.223986	4.46456
1452273_at	BB021559	Fam83h	0.223987	4.46455
1421345_at	NM_023624	Lrat	0.224083	4.46263
1419258_at	BC006022	Tcea1	0.224124	4.46181
1449546_a_at	NM_133358	Zfp617	0.224153	4.46124
1418974_at	AK006544	Blzf1	0.224252	4.45928
1451419_at	BC023083	Spsb4	0.224308	4.45816
1423441_at	AV003728	Tfb2m	0.224367	4.45699
1418706_at	NM_023805	Slc38a3	0.224492	4.45449
1432492_a_at	AK002295	Haao	0.224499	4.45437
1425326_at	BI456232	Acly	0.224563	4.45309
1427114_at	AK013368	Ttc19	0.224604	4.45227
1450768_at	BQ176806	Dlg1 /// LOC100047603	0.224607	4.45222
1448944_at	AK011144	Nrp1	0.224612	4.45213
1452780_at	AV297256	Gtf3c2	0.224801	4.44838
1423330_at	AK006149	Ensa	0.224912	4.44618
1428761_a_at	AW537061	Snapc3	0.225036	4.44373
1431304_a_at	AU080745	Tmem183a	0.225101	4.44245
1418306_at	NM_023695	Crybb1	0.225249	4.43954
1448445_at	AB030038	Acp6	0.225431	4.43594
1424904_at	BC019143	1300010F03Rik	0.225459	4.43539
1419368_a_at	NM_019706	Rnf138	0.225637	4.4319
1416795_at	NM_030004	Cryl1	0.225691	4.43084
1428849_at	AI451506	Rps6kb1	0.225722	4.43022
1423127_at	BB751683	Impa1	0.226314	4.41864
1425713_a_at	BC019182	Rnf146	0.226333	4.41826
1418183_a_at	AB013464	Cyth1	0.226665	4.41179
1431746_a_at	AK014433	Uba3	0.226821	4.40877
1419105_at	NM_009108	Nr1h4	0.226979	4.40569
1448630_a_at	NM_025321	Sdhc	0.227051	4.40429
1418151_at	BQ032797	Mtmr4	0.227124	4.40288
1452225_at	BC016267	2010106G01Rik	0.227193	4.40155
1448214_at	AK011810	Gm6123 /// LOC100044400 /// Pdhb	0.227317	4.39914
1438371_x_at	BB114677	Ddx5	0.227332	4.39886
1434661_at	BB272743	Syngr1	0.227402	4.39749
1460235_at	NM_007644	Scarb2	0.227443	4.39671
1419283_s_at	NM_027884	Tns1	0.227508	4.39545
1425514_at	M60651	Pik3r1	0.227629	4.39311
1438610_a_at	BB793369	Cryz	0.227857	4.38873
1451018_at	BF658789	Leprotl1	0.227911	4.38768
1416662_at	BI217574	Sardh	0.227944	4.38704
1424402_at	AW494299	Rufy3	0.227975	4.38644
1423151_at	AK010861	Dnajb11	0.228157	4.38294
1449230_at	AV320631	Idua	0.228161	4.38286
1420725_at	AY033513	Tmlhe	0.228271	4.38076
1424860_at	BM200153	D930016D06Rik	0.228333	4.37956
1451721_a_at	M15848	H2-Ab1	0.228334	4.37955
1433775_at	BB163333	C77080	0.228378	4.3787
1456120_at	BB427489	Secisbp2l	0.228385	4.37856
1418646_at	BF577955	Gnl1	0.228621	4.37406
1418133_at	NM_033601	Bcl3	0.228709	4.37237
1425242_at	BC024923	1810006K21Rik	0.228726	4.37204
1427460_at	BE632382	LOC100046932 /// Taf4a	0.228767	4.37127
1425348_a_at	BC003798	Srprb	0.229011	4.36661
1450734_at	NM_033354	Sec16b	0.229041	4.36602
1450391_a_at	NM_011844	Mgll	0.229251	4.36203
1434017_at	AV226579	Znrf2	0.229251	4.36202
1454783_at	BI081033	Il13ra1	0.229564	4.35608
1438700_at	BG091626	Fnbp4	0.229679	4.35391
1448451_at	NM_016895	Ak2 /// LOC100047005	0.229833	4.35098
1428072_a_at	AK002544	Dolpp1	0.229836	4.35092
1451866_a_at	AF042856	Hgf	0.22997	4.34839
1417984_at	AV241588	Ube2v2	0.230056	4.34676
1453238_s_at	AU018141	3930401B19Rik /// A130040M12Rik /// E430024C06Rik	0.230473	4.3389
1454908_x_at	AA709993	Serf1	0.230598	4.33655
1416772_at	NM_009949	Cpt2	0.230914	4.33062
1430671_a_at	AK002489	0610010K06Rik	0.231051	4.32805
1418764_a_at	BB412311	Bpnt1	0.231069	4.32771
1420873_at	BI662615	Twf1	0.231236	4.32458
1433760_a_at	BG075392	Rhbdd3	0.231259	4.32415
1425319_s_at	BC021443	Snrnp48	0.231262	4.3241
1420990_at	NM_007690	Chd1	0.231374	4.322
1421225_a_at	NM_018760	Slc4a4	0.231552	4.31868
1448249_at	BC019391	Gpd1	0.231681	4.31628
1448970_at	AV088109	Slc25a46	0.23173	4.31537
1427894_at	AK012169	Vasn	0.231854	4.31307
1448665_at	NM_007868	Dmd	0.231857	4.31299
1451088_a_at	BC027191	Oxa1l	0.231888	4.31244
1425031_at	AB077383	Fktn	0.231899	4.31223
1449023_a_at	NM_007970	Ezh1	0.231999	4.31036
1421992_a_at	NM_010517	Igfbp4	0.232029	4.3098
1451615_at	BC026374	Ces8	0.23212	4.30812
1426950_at	BC014731	Parp16	0.232192	4.30677
1425493_at	BM939768	Bmpr1a	0.232541	4.30031
1425394_at	BC023105	BC023105	0.232639	4.29851
1436364_x_at	AW049660	Nfix	0.232668	4.29797
1452005_at	AV336908	Dlat	0.232677	4.2978
1436149_at	AI846716	Cox5b	0.232764	4.2962
1451202_at	BC021479	C330007P06Rik	0.232774	4.296
1433527_at	BB080732	Ireb2	0.232883	4.29401
1449374_at	BC013525	Pipox	0.232888	4.29392
1427131_s_at	AV234245	Lrrc58	0.232928	4.29317
1460696_at	BC026585	BC026585	0.232936	4.29302
1418667_at	NM_025879	2410002O22Rik	0.232943	4.29289
1424914_at	AK009800	2310044G17Rik	0.232999	4.29186
1425379_at	D10212	Hgf	0.233041	4.29109
1449848_at	NM_008137	Gna14	0.233049	4.29095
1460634_at	NM_009058	Ralgds	0.23309	4.29019
1425461_at	AY038079	Fbxw11	0.233176	4.28861
1423629_at	BB762738	Dnm2	0.233257	4.28712
1417768_at	BC019364	Pnpla8	0.233494	4.28276
1456583_x_at	BB272245	Tmem144	0.233573	4.28132
1433581_at	AV309085	1190002N15Rik /// LOC100044725	0.233727	4.27849
1435193_at	BB085904	A230050P20Rik	0.233777	4.27758
1424393_s_at	BC026584	Adhfe1	0.23384	4.27644
1460317_s_at	BI662324	Gna13	0.23402	4.27313
1420543_at	BC005604	Dnajc28	0.234082	4.27201
1455797_x_at	BB810987	Lgtn	0.234152	4.27073
1424783_a_at	BC019434	Ugt1a1 /// Ugt1a10 /// Ugt1a2 /// Ugt1a5 /// Ugt1a6a /// Ugt1a6b /// Ugt1a7c /// Ugt1a9	0.234167	4.27045
1452228_at	AV209678	Tbc1d23	0.234245	4.26903
1419808_at	AU022131	Cog4	0.234478	4.26479
1429370_a_at	AK007547	Psmd11	0.234658	4.26153
1449406_at	NM_019396	Cyhr1	0.234688	4.26098
1454106_a_at	AK017941	Cxxc1	0.234721	4.26038
1416411_at	NM_008183	Gstm2	0.234761	4.25965
1425788_a_at	BC025104	Echdc2	0.234851	4.25802
1423155_at	AK008404	Sri	0.234895	4.25723
1426568_at	BB148652	Slc2a9	0.234932	4.25656
1427537_at	BC026387	Eppk1	0.234969	4.25588
1420663_at	NM_009565	LOC100046682 /// Zbtb7b	0.235351	4.24897
1435986_x_at	AW107712	Sdhc	0.23552	4.24593
1451004_at	BB818297	Acvr2a	0.23572	4.24232
1450420_at	BQ174473	LOC100045442 /// Stag1	0.235897	4.23914
1422827_x_at	NM_078484	Slc35a2	0.235937	4.23842
1422681_at	BB459423	Ctr9	0.236012	4.23708
1424148_a_at	BC026642	Stap2	0.236014	4.23704
1448265_x_at	BC015076	Mpzl2	0.236121	4.23511
1448547_at	BB703307	Rassf3	0.23613	4.23495
1456393_at	AI642124	Ncrna00081	0.236177	4.23412
1418058_at	BC017134	Eltd1	0.236408	4.22997
1417009_at	NM_023143	C1ra	0.23663	4.22601
1454647_at	BQ031255	Acad11 /// Nphp3	0.236831	4.22242
1431760_a_at	AK021273	Sdccag3	0.236851	4.22206
1453744_a_at	AK017451	Ankrd40	0.236877	4.22161
1422677_at	AK002443	Dgat2	0.237109	4.21746
1454796_at	C77487	Ficd	0.237134	4.21702
1433457_s_at	AV090328	Grsf1	0.237192	4.21599
1424831_at	BC023348	Cpne2	0.237314	4.21382
1417421_at	BC005590	S100a1	0.237422	4.21191
1420427_a_at	NM_133941	Dhx32	0.237531	4.20997
1424179_at	BC005565	Plekhj1	0.237539	4.20984
1427254_at	BI729900	Zfp445	0.237549	4.20965
1438714_at	BB622498	---	0.237576	4.20917
1452611_at	BM231649	Rnf160	0.238003	4.20162
1452862_at	BE197381	Rreb1	0.23803	4.20115
1423963_at	BC020044	Wdr26	0.238116	4.19964
1419670_at	NM_080845	Ftcd	0.238224	4.19774
1427564_at	Y15910	Diap2	0.238243	4.1974
1430681_at	AI482548	Cryl1	0.23833	4.19587
1455894_at	BB178232	Ptrh2	0.238355	4.19543
1451565_s_at	BC022133	Uroc1	0.238503	4.19281
1424349_a_at	BE987427	Lpgat1	0.238529	4.19236
1425701_a_at	AF350047	Rgs3	0.238535	4.19225
1452080_a_at	BE851193	Dcun1d1	0.238571	4.19163
1424913_at	AK009800	2310044G17Rik	0.238615	4.19085
1430421_a_at	AK003909	Tmem205	0.238673	4.18983
1422703_at	BF683028	Gyk	0.238796	4.18768
1451715_at	AW412521	Mafb	0.239172	4.18109
1456059_at	BI677127	Psmd11	0.2393	4.17886
1419234_at	BG070273	Helb	0.239315	4.1786
1425981_a_at	U47333	Rbl2	0.239453	4.17619
1450105_at	BG921598	Adam10	0.239458	4.1761
1424487_x_at	BB284199	Txnrd1	0.239497	4.17542
1419615_at	NM_022413	Trpv6	0.23963	4.1731
1416838_at	NM_008650	Mut	0.239907	4.16828
1419400_at	AW553649	Mttp	0.24018	4.16354
1449317_at	NM_009805	Cflar /// Gm9845	0.240629	4.15578
1460681_at	BC024320	Ceacam1	0.240637	4.15563
1424034_at	BI660199	Rora	0.240823	4.15242
1453677_a_at	AK007348	Derl3	0.240869	4.15163
1423953_at	BC016073	Cdkal1	0.240874	4.15155
1426785_s_at	BI411560	Mgll	0.240988	4.14958
1420857_at	NM_133737	Lancl2	0.241101	4.14764
1419678_at	BE986745	Lats2	0.241117	4.14736
1450628_at	NM_019488	Slc2a8	0.241418	4.14219
1439167_at	BB705669	Pecr	0.241559	4.13978
1452430_s_at	X66091	LOC100048559 /// Sfrs1	0.241651	4.13821
1451732_at	U48737	Prpf4b	0.241675	4.13779
1439373_x_at	AV303043	Wnt5b	0.241801	4.13562
1460232_s_at	NM_013821	Hsd3b2 /// Hsd3b3 /// Hsd3b6	0.241909	4.13378
1420525_a_at	NM_008769	Otc	0.242269	4.12765
1438534_x_at	BB027102	BC004004	0.242291	4.12727
1417578_a_at	NM_133708	Gmppa	0.242296	4.12719
1420174_s_at	C85320	Tax1bp1	0.242554	4.1228
1423663_at	BC025820	Flcn	0.24272	4.11998
1451467_s_at	BC025144	Gtpbp5	0.242756	4.11937
1417442_a_at	AK012827	Pex3	0.242851	4.11775
1423112_at	AK009276	Ube2d3	0.243058	4.11425
1438999_a_at	BM239652	Nfat5	0.24325	4.111
1418472_at	BC024934	Aspa	0.243312	4.10994
1424570_at	BF023426	Ddx46	0.243445	4.1077
1448780_at	BG069505	Slc12a2	0.243539	4.10613
1424504_at	BC006596	Rab22a	0.243581	4.10541
1455991_at	BG094881	Ccbl2	0.243598	4.10512
1431419_at	BI082843	Prelid1	0.243763	4.10235
1449038_at	NM_008288	Hsd11b1	0.243815	4.10148
1449090_a_at	NM_009535	Yes1	0.244025	4.09794
1428587_at	BB823331	Tmem41b	0.244105	4.0966
1431692_a_at	AK009399	Cblc	0.244165	4.09559
1426787_at	AW744519	Sfi1	0.244278	4.09369
1416964_at	NM_023060	Eefsec	0.24443	4.09115
1426362_at	AV306255	Tmem144	0.244546	4.08922
1416942_at	NM_030711	Erap1	0.244575	4.08873
1451520_at	BB040507	Spg20	0.24491	4.08313
1434553_at	BB667728	Tmem56	0.245028	4.08117
1424217_at	U52197	Papola	0.245225	4.07789
1424818_at	BC021379	Alg12	0.245331	4.07612
1455291_s_at	BG071922	Znrf2	0.245505	4.07324
1418921_at	AY059393	Cadm3	0.245724	4.06961
1421846_at	BM730566	Wsb2	0.245852	4.06749
1417539_at	NM_011895	LOC100046775 /// Slc35a1	0.245903	4.06664
1456213_x_at	BB314594	Qars	0.246083	4.06367
1436997_x_at	BB248904	Sh3bgrl	0.246089	4.06357
1448108_at	AK005203	Serinc1	0.246521	4.05645
1452658_at	AK011972	Krr1	0.246571	4.05562
1418278_at	BC021776	Apoc3	0.246602	4.05512
1439251_at	BI133445	Gm3932	0.246707	4.05338
1418502_a_at	AW548944	Oxr1	0.246786	4.05209
1418657_at	BC019383	Ino80b	0.246849	4.05105
1425702_a_at	BC011294	Enpp5	0.246975	4.04899
1415840_at	NM_134255	Elovl5	0.247203	4.04526
1438504_x_at	BB120486	Tm7sf3	0.247219	4.04499
1427557_at	AJ429133	Alg12	0.247298	4.0437
1419905_s_at	AV026552	Hpgd	0.247351	4.04283
1422320_x_at	NM_008836	Phxr5	0.247497	4.04045
1424301_at	AB063578	Zfp219	0.247581	4.03908
1448192_s_at	AK011304	Gm5081 /// Prps1	0.247609	4.03862
1451599_at	AV308638	Sesn2	0.247615	4.03852
1425361_at	BC021456	Zfp397	0.247616	4.0385
1428057_a_at	BC028439	Ahnak	0.247693	4.03726
1416368_at	NM_010357	Gsta4	0.247803	4.03546
1422309_a_at	NM_020517	Lenep	0.247916	4.03362
1428394_at	AK005293	Phyhd1	0.248065	4.03121
1426699_at	BG071197	AU040320	0.248068	4.03116
1451742_a_at	AF424698	Ugp2	0.248081	4.03094
1419222_at	NM_009325	Tbxa2r	0.248128	4.03018
1439476_at	BG092030	Dsg2	0.248206	4.02891
1425529_s_at	BC026369	D19Wsu162e	0.248463	4.02475
1428087_at	BM249101	Dnm1l	0.248694	4.02101
1451407_at	BC004806	Igsf5 /// Pcp4	0.24894	4.01704
1434118_at	BI737397	Mul1	0.248983	4.01633
1418668_at	NM_054094	Acsm1	0.249057	4.01515
1429533_at	BB222675	Immt	0.249258	4.0119
1435958_at	BB760994	Ccpg1 /// LOC100135765	0.249422	4.00927
1433407_at	AK010648	Mcm10	0.24954	4.00738
1420485_at	AW060738	Nol7	0.249572	4.00686
1417599_at	NM_133983	Cd276	0.249695	4.00489
1427559_a_at	M31629	Atf2	0.249854	4.00234
1438934_x_at	BB114323	Sema4a	0.249869	4.0021
1456578_x_at	BB260833	Lasp1	0.250192	3.99693
1424513_at	AF218252	Atp6v0a2	0.250398	3.99365
1448856_a_at	NM_026322	Msra	0.25071	3.98866
1427097_at	BI102531	Wwp1	0.250733	3.98831
1454638_a_at	AW106920	Pah	0.250781	3.98755
1419697_at	NM_019494	Cxcl11	0.251129	3.98202
1421212_at	NM_018795	Abcc6	0.251156	3.98159
1432207_a_at	AK016889	Toe1	0.251192	3.98102
1451730_at	BC022935	Zfp62	0.251407	3.97762
1424820_a_at	BC026372	LOC100046168 /// Ndfip1	0.251485	3.97638
1452605_at	AV254642	Thnsl1	0.251574	3.97498
1420726_x_at	AY033513	Tmlhe	0.25172	3.97266
1436479_a_at	BB746075	Dpp7	0.252133	3.96616
1456725_x_at	BB114808	Ezr	0.252289	3.96371
1427966_at	AW551849	Fam105b	0.252537	3.95982
1427511_at	AA170322	---	0.252595	3.9589
1451631_at	BC021395	Rprd1a	0.252636	3.95827
1424706_at	BC011183	Zfp51	0.252783	3.95597
1449321_x_at	NM_009246	LOC100046187 /// Serpina1a /// Serpina1b /// Serpina1c /// Serpina1d /// Serpina1e	0.252864	3.95469
1416750_at	NM_011014	Sigmar1	0.252883	3.95439
1425336_x_at	BC011306	H2-K1	0.253472	3.94521
1417769_at	AW208944	Psmc6	0.253727	3.94124
1455582_at	BI156044	---	0.25379	3.94027
1449242_s_at	NM_053176	Hrg	0.254307	3.93225
1421993_a_at	NM_025889	Tmem134	0.25449	3.92942
1434150_a_at	AV171622	Higd1c /// Mettl7a1 /// Mettl7a2	0.254495	3.92934
1425826_a_at	AF078667	Sorbs1	0.254756	3.92532
1439283_at	BG066184	Osbpl9	0.254778	3.92499
1415868_at	NM_009837	Cct4	0.254778	3.92498
1419168_at	BC024684	Mapk6	0.254908	3.92298
1455405_at	AV229693	Pstpip2	0.254937	3.92254
1452363_a_at	AA245637	Atp2a2	0.255008	3.92145
1450455_s_at	AF177041	Akr1c12 /// Akr1c13	0.255027	3.92116
1417110_at	BB070019	Man1a	0.255201	3.91848
1415684_at	AV168389	Atg5	0.255333	3.91645
1423075_at	AK004952	Lman2	0.255374	3.91583
1424773_at	BC020119	Fam125a	0.255622	3.91202
1449972_s_at	NM_011765	BC018101 /// Zfp97	0.255733	3.91033
1416572_at	NM_008608	Mmp14	0.2558	3.9093
1452083_a_at	BM199789	Pja1	0.255881	3.90806
1451828_a_at	AB033886	Acsl4	0.25614	3.90411
1425726_x_at	BF136532	Ppp2r5c	0.256184	3.90344
1450386_at	BM213828	Kpna3	0.256388	3.90034
1427074_at	BM117243	Pcmtd2	0.256451	3.89938
1424642_at	BC024951	Thoc1	0.256458	3.89928
1451213_at	BB010355	Pex11b	0.256486	3.89885
1455008_at	BF467143	Gna12	0.256538	3.89806
1417027_at	BB283676	Trim2	0.25668	3.8959
1420362_a_at	NM_007546	Bik	0.256738	3.89503
1456457_at	AI839048	Slc32a1	0.256836	3.89353
1415948_at	BC027426	Creg1	0.256933	3.89207
1425149_a_at	BC006578	Pdcl	0.257039	3.89045
1415677_at	NM_026819	Dhrs1	0.257078	3.88987
1428931_a_at	AK014142	Parp6	0.257396	3.88507
1425999_at	M29009	EG214403	0.257544	3.88282
1426940_at	BI412808	Sidt2	0.257715	3.88025
1416570_s_at	AK018125	Gfm1	0.257755	3.87965
1435327_at	BG071867	Lpgat1	0.258012	3.87579
1422881_s_at	BE333485	Sypl	0.258033	3.87548
1427232_at	AV291373	Tshz1	0.258033	3.87547
1429980_x_at	AK007977	Slc38a10	0.258199	3.87299
1423074_at	AK004952	Lman2	0.258288	3.87164
1416416_x_at	NM_010358	Gstm1	0.258334	3.87095
1431132_x_at	AK003675	0610007P22Rik	0.258385	3.8702
1424526_a_at	BC021419	Tgds	0.258543	3.86783
1425351_at	BC011325	Srxn1	0.258622	3.86664
1421340_at	NM_008580	Map3k5	0.258744	3.86483
1426655_a_at	BM118729	Fam63a	0.258928	3.86208
1417851_at	AF030636	Cxcl13	0.259068	3.85999
1433582_at	AV309085	1190002N15Rik /// LOC100044725	0.259214	3.85781
1425687_at	BE284491	Cflar	0.259251	3.85726
1451512_s_at	BC026437	Hibch	0.259298	3.85657
1416999_at	NM_009213	Smpd2	0.25939	3.8552
1449875_s_at	NM_010395	H2-T10 /// H2-T22 /// H2-T9	0.259729	3.85017
1451212_at	BC021483	Ccdc21	0.259832	3.84865
1417740_at	BB756370	Cdc37l1	0.260219	3.84291
[truncated: 20,627 more rows]

## Sheet: S2-AdultWT
Probe.Set.ID	Representative.Public.ID	Gene.Symbol	S2/Adult	Adult/S2
1426154_s_at	M27608	Mup1 /// Mup10 /// Mup2 /// Mup3	0.000410469	2436.24
1419093_at	AI098840	Tdo2	0.000454167	2201.83
1427631_x_at	M16359	Mup3	0.000500075	1999.7
1418697_at	NM_009349	Inmt	0.000555874	1798.97
1420465_s_at	NM_031188	LOC100048885 /// LOC100189605 /// Mup1 /// Mup10 /// Mup12 /// Mup13 /// Mup2 /// Mup7 /// Mup8	0.000595426	1679.47
1448854_s_at	NM_008645	Cpamd8 /// Mug-ps1 /// Mug1 /// Mug4	0.000629043	1589.72
1418653_at	NM_134144	Cyp2c50	0.000673163	1485.53
1417651_at	NM_007815	Cyp2c29	0.000894576	1117.85
1455457_at	AI256046	Cyp2c54	0.000934567	1070.01
1450715_at	NM_009993	Cyp1a2	0.00096618	1035
1421074_at	NM_007825	Cyp7b1	0.00101931	981.058
1451557_at	BC024120	Tat	0.00103199	969.001
1417835_at	NM_008645	Mug1	0.00116113	861.232
1451054_at	BE628912	Orm1	0.00124536	802.978
1450060_at	NM_011082	Pigr	0.0013253	754.548
1449337_at	AI098840	Tdo2	0.00144624	691.447
1424266_s_at	BC013479	AU018778	0.00160097	624.623
1420531_at	NM_008295	Hsd3b5	0.00160896	621.52
1455490_at	AV027632	Pigr	0.00169765	589.049
1424934_at	BC027200	Ugt2b1	0.00177551	563.218
1421075_s_at	NM_007825	Cyp7b1	0.00191597	521.93
1416468_at	NM_013467	Aldh1a1	0.00199036	502.422
1416980_at	NM_027853	Mettl7b	0.00202761	493.192
1424352_at	BC025936	Cyp4a12a	0.00211281	473.303
1455232_at	BB745660	Cml2	0.00213878	467.556
1450133_at	NM_028094	Ugt2a3	0.0021712	460.576
1420379_at	AB031813	Slco1a1	0.00231886	431.247
1421108_at	NM_053096	Cml2	0.00237069	421.818
1420722_at	BC016468	Elovl3	0.00244598	408.834
1422070_at	NM_011996	Adh4	0.00263441	379.591
1432517_a_at	AK006371	Nnmt	0.00311152	321.387
1419559_at	BC011228	Cyp4f14	0.00312414	320.088
1417991_at	NM_007860	Dio1	0.00354638	281.978
1436643_x_at	AV051678	Hamp2	0.00366039	273.195
1421040_a_at	NM_008182	Gsta2	0.00369835	270.391
1421109_at	NM_053096	Cml2	0.00388523	257.385
1436162_at	BB667865	C730048C13Rik	0.0039663	252.124
1418118_at	NM_009202	Slc22a1	0.00426176	234.645
1424867_a_at	BC010799	Glyat	0.00427346	234.003
1451515_s_at	BC010799	Glyat	0.00448407	223.012
1421605_a_at	NM_022026	Aqp9	0.0048294	207.065
1419075_s_at	NM_011314	Saa1	0.00491021	203.657
1424744_at	BC021950	Sds	0.00524286	190.736
1421041_s_at	NM_008182	Gsta1 /// Gsta2	0.0053952	185.35
1449844_at	AB031813	Slco1a1	0.00559751	178.651
1422973_a_at	NM_009381	Thrsp	0.00597624	167.329
1427826_a_at	AB037192	Slco1b2	0.00612997	163.133
1450788_at	NM_009117	Saa1	0.00622148	160.733
1449308_at	NM_016704	C6	0.0063676	157.045
1424737_at	BC009165	Thrsp	0.00655203	152.625
1419319_at	NM_011316	Saa4	0.00686207	145.729
1427963_s_at	BE979765	Rdh9	0.00702979	142.252
1426502_s_at	AK008086	Gpt	0.00726877	137.575
1460256_at	NM_007606	Car3	0.007288	137.212
1438211_s_at	BB550183	Dbp	0.00735245	136.009
1424493_s_at	BC025940	Ugt3a1	0.0073648	135.781
1426146_a_at	BC016251	Chpt1	0.00746881	133.89
1422230_s_at	NM_007812	Cyp2a4 /// Cyp2a5 /// LOC100047711	0.00806996	123.916
1417629_at	NM_011172	Prodh	0.00877403	113.973
1418037_at	NM_007576	C4bp	0.00880717	113.544
1418804_at	NM_032400	Sucnr1	0.00898635	111.28
1424245_at	BC015290	Ces2 /// Gm9756	0.00914788	109.315
1451871_a_at	M33324	Ghr	0.00922984	108.344
1419185_a_at	AF245479	Mlxipl	0.0094912	105.361
1448792_a_at	NM_007817	Cyp2f2	0.00955983	104.604
1421092_at	AK014346	Serpina12	0.00961337	104.022
1452496_at	AI593492	Atp11c	0.00983601	101.667
1423439_at	AW106963	Pck1	0.00997823	100.218
1434651_a_at	AW611462	Cldn3	0.00998954	100.105
1423968_at	BC022134	Ugt3a2	0.010559	94.7057
1451600_s_at	BC019147	Es31 /// Gm4738	0.0106988	93.4688
1417070_at	NM_133969	Cyp4v3	0.0110544	90.4614
1420405_at	NM_030687	Slco1a4	0.0111973	89.3075
1423867_at	BF234005	Serpina3k	0.0113083	88.4309
1419430_at	NM_007811	Cyp26a1	0.0118404	84.4567
1421491_a_at	NM_029478	Tmem49	0.0118966	84.0577
1449486_at	NM_021456	Ces1	0.0123278	81.1175
1417531_at	BF783609	Cyp2j5	0.0127486	78.4398
1419510_at	NM_133660	Es22	0.0128445	77.8541
1421991_a_at	NM_010517	Igfbp4	0.012886	77.6039
1435371_x_at	AI315015	Ces3	0.0131164	76.2402
1449854_at	BC019540	Nr0b2	0.0131586	75.9958
1450717_at	NM_007447	Ang	0.0131799	75.8734
1422661_at	AI987967	Lgals8	0.0132142	75.6762
1424715_at	BB775176	Retsat	0.0132862	75.2662
1419393_at	NM_031884	Abcg5	0.0136029	73.5137
1455282_x_at	AI255644	Alas1	0.0141297	70.7727
1419002_s_at	NM_007519	Baat	0.0145751	68.6102
1419196_at	NM_032541	Hamp	0.0146458	68.279
1419094_at	NM_010001	Cyp2c37	0.0147119	67.972
1423397_at	AI118428	Ugt2b38	0.0149637	66.8285
1449385_at	NM_013786	Hsd17b6	0.0151575	65.974
1438549_a_at	BB020681	Srr	0.0152864	65.4177
1451488_at	AB054000	Fitm1	0.0156124	64.0517
1429692_s_at	BB698398	Gch1	0.0162013	61.7235
1418601_at	NM_011921	Aldh1a7	0.016298	61.3573
1424126_at	BC022110	Alas1	0.0165467	60.435
1421987_at	BF786072	Papss2	0.016808	59.4956
1417383_at	NM_007647	Entpd5	0.0170589	58.6206
1427513_at	BI144810	BC024137	0.017066	58.5959
1449462_at	NM_026085	3110049J23Rik	0.0171227	58.4021
1421622_a_at	NM_019688	Rapgef4	0.0172098	58.1063
1437401_at	BG075165	Igf1	0.0176851	56.5449
1424811_at	BC024605	Cml5	0.0177322	56.3947
1420567_at	NM_029239	Prkd3	0.0180464	55.4128
1423718_at	BC019174	Ak3	0.0181872	54.9838
1449326_x_at	NM_011314	Saa2	0.0182764	54.7152
1451782_a_at	AF305501	Slc29a1	0.0184547	54.1868
1419520_at	NM_023455	Nat8	0.0184676	54.1488
1424518_at	BC020489	Apol9a /// Apol9b	0.0185361	53.9488
1421214_at	NM_007717	Cmah	0.0185756	53.8341
1419197_x_at	NM_032541	Hamp	0.0186444	53.6353
1419519_at	NM_010512	Igf1	0.0187621	53.299
1456082_x_at	AV100061	Cct4	0.0187781	53.2535
1443696_s_at	AI035669	Habp2	0.0188018	53.1865
1418746_at	NM_019999	Pnkd	0.018823	53.1264
1422826_at	NM_008340	Igfals	0.0189996	52.6328
1419582_at	NM_028089	Cyp2c55	0.0191045	52.3437
1452014_a_at	AF440694	Igf1	0.0197617	50.6031
1419349_a_at	BC010593	Cyp2d9	0.0198523	50.3721
1455901_at	AI642069	Chpt1	0.020095	49.7636
1425365_a_at	BC018344	Cyp2d13	0.020098	49.7562
1422438_at	NM_010145	Ephx1	0.0202554	49.3697
1421989_s_at	BF786072	Papss2	0.0203169	49.22
1418853_at	NM_133996	Apon	0.0204776	48.8338
1460569_x_at	AW611462	Cldn3	0.0205355	48.6961
1427945_at	BC028831	Dpyd	0.0205622	48.6329
1422198_a_at	NM_009171	Shmt1	0.0206069	48.5274
1455045_at	BQ173986	Srr	0.0207389	48.2186
1451827_a_at	BC021378	Nox4	0.0211905	47.1909
1426876_at	BC025830	Pm20d1	0.0212184	47.129
1448158_at	BI788645	Sdc1	0.0214522	46.6152
1431302_a_at	AK011172	Nudt7	0.0216823	46.1205
1422815_at	NM_013485	C9	0.0223265	44.7898
1420966_at	AW541300	Slc25a15	0.0225736	44.2995
1424973_at	AF204959	Cyp3a25 /// LOC100044443	0.0226257	44.1975
1448275_at	AK018383	Tmem19	0.0226483	44.1535
1428043_a_at	AB061276	Cmah	0.0226767	44.0981
1417702_a_at	NM_080462	Hnmt	0.0228505	43.7627
1435446_a_at	BF180212	Chpt1	0.0233039	42.9113
1425829_a_at	AY029778	Steap4	0.0234548	42.6353
1434177_at	AI551117	Ece1	0.0239255	41.7964
1425033_at	BC018306	Slc17a2	0.0239917	41.6811
1425127_at	BC026757	Hsd3b2	0.0240921	41.5074
1451460_a_at	BC026598	Slc22a7	0.0241143	41.4691
1450440_at	BE534815	Gfra1	0.0241279	41.4458
1430307_a_at	AK006387	LOC677317 /// Me1	0.0245397	40.7504
1419436_at	NM_015780	Cfhr1	0.0245715	40.6975
1419435_at	NM_009676	Aox1	0.0246015	40.6479
1417767_at	NM_025558	Cyb5b	0.024747	40.4089
1422100_at	NM_007824	Cyp7a1	0.024861	40.2236
1450869_at	AI649186	Fgf1	0.0251105	39.824
1417532_at	BF783609	Cyp2j5	0.0254354	39.3153
1449457_at	AB078618	Acot12	0.0258411	38.698
1416833_at	NM_029550	Keg1	0.026362	37.9334
1451701_x_at	BC012650	Cldn3	0.0264834	37.7595
1451760_s_at	BC018406	2010001E11Rik /// AI317395	0.0266053	37.5864
1416955_at	BC003222	Slc25a10	0.0270382	36.9847
1417231_at	NM_016675	Cldn2	0.0271775	36.7951
1426117_a_at	AF326916	Slc19a2	0.0275042	36.3581
1424709_at	AB016248	Sc5d	0.0284949	35.0939
1420620_a_at	NM_011883	Rnf13	0.0286109	34.9517
1425518_at	AK004874	Rapgef4	0.0288869	34.6177
1451339_at	BC027197	Suox	0.0291602	34.2933
1422072_a_at	NM_008184	Gstm6	0.0293865	34.0292
1451548_at	BC027189	Upp2	0.0299417	33.3982
1417071_s_at	NM_133969	Cyp4v3	0.0300777	33.2472
1426014_a_at	AF462391	Cdhr5	0.0300882	33.2357
1424408_at	BC010816	Lims2	0.0301695	33.146
1420541_at	NM_009040	Rdh16	0.0303842	32.9119
1449130_at	NM_007639	Cd1d1	0.0305572	32.7256
1419816_s_at	AI788755	Errfi1	0.0308202	32.4462
1426166_at	M16360	Mup5	0.0308541	32.4106
1432436_a_at	AK007618	Ak3	0.0310381	32.2184
1417590_at	NM_024264	Cyp27a1	0.0310762	32.179
1417290_at	NM_029796	Lrg1	0.0311784	32.0735
1417982_at	AV257512	Insig2	0.0313638	31.8839
1418626_a_at	NM_013492	Clu /// LOC100046120	0.0316024	31.6432
1453988_a_at	AK014703	Ide	0.0316781	31.5675
1460318_at	NM_013808	Csrp3	0.0319497	31.2992
1451373_at	BC025940	Ugt3a1	0.0323358	30.9255
1427137_at	BC022148	Ces5	0.0323911	30.8727
1416452_at	BC008119	Oat	0.0325256	30.745
1417085_at	NM_030611	Akr1c6	0.0325525	30.7196
1427946_s_at	BC028831	Dpyd	0.0327326	30.5506
1448825_at	NM_133667	Pdk2	0.0327843	30.5024
1425631_at	U89924	Ppp1r3c	0.0328742	30.419
1449585_at	NM_134103	Il1rap	0.0332104	30.1111
1425079_at	BC024498	Tm6sf2	0.033373	29.9643
1452494_s_at	AF250912	Slco1b2	0.0338269	29.5623
1425705_a_at	AF489856	Ero1lb	0.0338743	29.5209
1452527_a_at	AJ251462	P2rx4	0.0340227	29.3921
1418174_at	BC018323	Dbp	0.0340366	29.3801
1451577_at	AW491109	Zbtb20	0.0340901	29.3341
1419040_at	BF683039	Cyp2d22	0.0346328	28.8743
1420983_at	AF114437	Pctp	0.0347862	28.7471
1417610_at	NM_080434	Apoa5	0.0353029	28.3263
1420656_at	AF324495	Abcg8	0.0354661	28.196
1427302_at	AV224446	Enpp3	0.0356971	28.0135
1424716_at	BB775176	Retsat	0.035741	27.9791
1418998_at	NM_133809	Kmo	0.0360491	27.74
1416913_at	NM_007954	Es1	0.0360577	27.7333
1421709_a_at	NM_010232	Fmo5	0.0361598	27.655
1419161_a_at	AB041034	Nox4	0.0366651	27.2739
1424853_s_at	BC010747	Cyp4a10 /// Cyp4a31	0.0367347	27.2222
1455961_at	AV174022	---	0.0369456	27.0668
1416632_at	BC011081	LOC677317 /// Me1	0.0370729	26.9739
1421845_at	AV174110	Golph3	0.0370951	26.9578
1425633_at	M29007	BC026782	0.0371144	26.9437
1425034_at	BC018306	Slc17a2	0.0371707	26.9029
1435870_at	BM899344	Chpt1	0.0371721	26.9019
1449824_at	NM_021400	Prg4	0.0372335	26.8575
1434698_at	BG066717	Mia3	0.0372349	26.8566
1416178_a_at	NM_013746	Plekhb1	0.0373993	26.7385
1450007_at	NM_019769	1500003O03Rik	0.0375754	26.6132
1449131_s_at	NM_007639	Cd1d1	0.0375953	26.5991
1460387_a_at	AF156856	Siae	0.0376877	26.5338
1448990_a_at	AI255256	Myo1b	0.0377224	26.5094
1423136_at	AI649186	Fgf1	0.0377426	26.4953
1427082_at	AK014586	Sdr42e1	0.0378454	26.4233
1449382_at	NM_133661	Slc6a12	0.0381672	26.2005
1439260_a_at	BB039510	Enpp3	0.0383547	26.0725
1417809_at	NM_008767	Slc22a18	0.0385281	25.9551
1430533_a_at	BI134907	Ctnnb1	0.0386464	25.8756
1425596_at	BC018406	AI317395	0.0387434	25.8109
1423308_at	AI314055	Tgoln1	0.0391996	25.5104
1425834_a_at	BC019201	Gpam	0.0394441	25.3523
1452445_at	BC026874	Slc41a2	0.0399104	25.0562
1416262_at	AK018383	Tmem19	0.0400929	24.9421
1419622_at	NM_009467	Ugt2b5	0.0405506	24.6605
1417168_a_at	AI553394	Usp2	0.0405798	24.6428
1418767_at	NM_130882	Cyp4f13	0.0407175	24.5594
1448309_at	AF242857	Ap3m1	0.0415993	24.0389
1416191_at	BC003707	Sec61a1	0.0419764	23.8229
1417382_at	NM_007647	Entpd5	0.042083	23.7625
1451297_at	BC019856	Gulo	0.0420951	23.7557
1425964_x_at	U03561	Hspb1	0.0423705	23.6013
1450112_a_at	NM_008087	Gas2	0.0423936	23.5885
1415994_at	NM_021282	Cyp2e1	0.0434257	23.0278
1452823_at	AK002661	Gstk1	0.0435392	22.9678
1417014_at	AF250139	Hspb8	0.0435532	22.9604
1418652_at	NM_008599	Cxcl9	0.0435715	22.9508
1419146_a_at	BC011139	Gck	0.0442363	22.6058
1425918_at	BC022961	---	0.0442866	22.5802
1422064_a_at	AY028963	Zbtb20	0.0445267	22.4584
1437513_a_at	BM239422	Serinc1	0.0445867	22.4282
1417766_at	NM_025558	Cyb5b	0.0448289	22.307
1427957_at	AI256077	9530008L14Rik	0.0449883	22.228
1422879_at	BE333485	Sypl	0.0452838	22.083
1419664_at	BC011164	Srr	0.0455753	21.9417
1416537_at	NM_133930	Creld1	0.0455846	21.9372
1427746_x_at	S70184	H2-K1	0.0456115	21.9243
1449081_at	NM_053200	Ces3	0.0456826	21.8901
1433431_at	AI326372	Pnlip	0.0458112	21.8287
1424932_at	U03425	Egfr	0.0461705	21.6588
1422063_a_at	NM_008995	Pex5	0.0461742	21.6571
1454604_s_at	BB072896	Tspan12	0.0461795	21.6546
1452318_a_at	M12573	Hspa1b	0.0461864	21.6514
1451681_at	BC018263	BC089597	0.0462783	21.6084
1419974_at	C76618	Scp2	0.0465538	21.4805
1422943_a_at	NM_013560	Hspb1	0.0465566	21.4792
1422526_at	BI413218	Acsl1	0.0466608	21.4312
1421983_s_at	NM_008261	Hnf4a	0.0469393	21.3041
1449316_at	NM_134127	Cyp4f15	0.0470901	21.2359
1436944_x_at	BB504983	Pisd-ps1 /// Pisd-ps3	0.0471651	21.2021
1424994_at	BB408396	Glyctk	0.047173	21.1985
1460460_a_at	AK010664	Gorasp2	0.0473864	21.1031
1450447_at	NM_008261	Hnf4a	0.0474674	21.0671
1422603_at	BC005569	Rnase4	0.0477734	20.9321
1423493_a_at	BB315728	Nfix	0.047785	20.9271
1422990_at	NM_008591	Met	0.0478414	20.9024
1438980_x_at	BB027848	Pm20d1	0.0478951	20.879
1417384_at	NM_007647	Entpd5	0.0479488	20.8556
1425141_at	BE691552	Lactb2	0.0480128	20.8278
1434484_at	AV006463	1100001G20Rik	0.0480183	20.8254
1416697_at	NM_010074	Dpp4	0.0481196	20.7815
1430692_a_at	AK005023	Sel1l	0.0482675	20.7179
1451530_at	U03425	Egfr	0.0482815	20.7119
1424011_at	BC024105	Aqp9	0.0483818	20.6689
1451627_a_at	U75372	Slc1a2	0.0484139	20.6552
1418739_at	NM_013731	Sgk2	0.0484289	20.6488
1418536_at	M29881	H2-Q7	0.0485837	20.583
1424400_a_at	AK007822	Aldh1l1 /// LOC100047937	0.0489763	20.418
1416946_a_at	NM_130864	Acaa1a /// Acaa1b	0.0490419	20.3907
1438156_x_at	BB119196	Cpt1a	0.0492601	20.3004
1452375_at	BB282093	Aldh4a1	0.0495565	20.179
1415965_at	NM_009127	Scd1	0.0496886	20.1254
1437458_x_at	AV075715	Clu /// LOC100046120	0.0498173	20.0733
1424676_s_at	BC026948	Sec14l4	0.0502481	19.9012
1418940_at	NM_019878	Sult1b1	0.0505343	19.7885
1423912_at	BC022115	Aspscr1	0.0507936	19.6875
1421382_at	NM_008932	Prlr	0.0508056	19.6829
1449112_at	NM_009512	Slc27a5	0.0508807	19.6538
1438550_x_at	BB020681	Srr	0.0509281	19.6355
1433493_at	BI556043	Fam73b	0.0512822	19.4999
1424359_at	BC025120	Oplah	0.051345	19.4761
1450015_x_at	NM_030750	Sgpp1	0.051418	19.4485
1460178_at	NM_025827	Lonp2	0.0514357	19.4417
1451383_a_at	BC018243	Chuk	0.0517279	19.3319
1450170_x_at	NM_010380	H2-D1	0.0517466	19.325
1460420_a_at	AF277898	Egfr	0.052033	19.2186
1418520_at	NM_009443	Tgoln1	0.0524828	19.0538
1451486_at	BC006902	Slc46a3	0.0527428	18.9599
1451255_at	BC004672	Lsr	0.0529245	18.8949
1425576_at	BC018218	Ahcyl1	0.0532291	18.7867
1419001_at	NM_007519	Baat	0.0532294	18.7866
1435353_a_at	BI454991	Pisd-ps1 /// Pisd-ps3	0.0532641	18.7744
1423495_at	BE952632	Decr2	0.0532879	18.766
1426223_at	BC020021	Ttc39c	0.0533093	18.7585
1418519_at	BC012637	Aadat	0.0535471	18.6751
1418645_at	L07645	Hal	0.0535906	18.66
1428012_at	BC027748	C8a	0.0536379	18.6435
1419103_a_at	NM_025341	Abhd6	0.0537759	18.5957
1452427_s_at	BM950003	Ptplad1	0.0539194	18.5462
1424226_at	BC021385	9030617O03Rik	0.0542696	18.4265
1427321_s_at	AK004908	Cxadr	0.0543477	18.4001
1417067_s_at	AK014605	Cabc1	0.0547332	18.2704
1431645_a_at	AK013104	Gdi2	0.0548122	18.2441
1451543_at	BC021871	Fbxo21	0.0549103	18.2115
1422857_at	AV350958	Trip4	0.0549388	18.2021
1422904_at	NM_018881	Fmo2	0.0549572	18.196
1417421_at	BC005590	S100a1	0.0551951	18.1176
1417466_at	NM_133736	Rgs5	0.0554088	18.0477
1449375_at	NM_133960	Ces6	0.0554541	18.0329
1419523_at	NM_007819	Cyp3a13	0.0554541	18.0329
1426706_s_at	BB431728	Xylb	0.0559162	17.8839
1449062_at	BC013464	Khk	0.0561948	17.7952
1419747_at	NM_007493	Asgr2	0.0565465	17.6846
1425117_at	BC019451	Aspdh	0.0567431	17.6233
1452269_at	AF026489	Spnb3	0.0569432	17.5614
1418496_at	NM_008259	Foxa1	0.0573619	17.4332
1448348_at	BE981338	Caprin1	0.0573643	17.4324
1425623_a_at	BC013480	Cbs	0.0574419	17.4089
1425627_x_at	J03952	Gstm1	0.0575277	17.3829
1452699_at	AK009576	Mett11d1	0.0575673	17.371
1424451_at	BC019882	Acaa1b	0.0578732	17.2792
1421973_at	BE534815	Gfra1	0.0582508	17.1671
1420603_s_at	NM_009016	Raet1a /// Raet1b /// Raet1c /// Raet1d /// Raet1e	0.0584169	17.1183
1416343_a_at	NM_010685	Lamp2	0.0584548	17.1072
1420583_a_at	NM_013646	Rora	0.0585239	17.087
1416704_at	BC012235	Mapk14	0.0589284	16.9697
1448989_a_at	AI255256	Myo1b	0.0591586	16.9037
1420867_at	BB609648	Tmed2	0.0593119	16.86
1424579_at	AW822833	Slc35a3	0.059521	16.8008
1454067_a_at	AK016432	4931406C07Rik	0.059544	16.7943
1428988_at	AK006128	Abcc3	0.059701	16.7501
1451765_a_at	AF136571	Entpd5	0.0597822	16.7274
1421969_a_at	U82536	Faah	0.0607555	16.4594
1450725_s_at	NM_011797	Car14	0.0608359	16.4377
1456059_at	BI677127	Psmd11	0.0609471	16.4077
1436344_at	BB005022	C2cd2	0.061481	16.2652
1425392_a_at	AF009328	Nr1i3	0.0616888	16.2104
1452532_x_at	M61907	Ceacam1	0.061764	16.1907
1423257_at	AI327006	Cyp4a14	0.0622192	16.0722
1424969_s_at	BC027189	Upp2	0.0623767	16.0316
1427336_at	BC013511	Aldh8a1	0.0626347	15.9656
1451499_at	AF000969	Cadps2	0.0630813	15.8525
1415943_at	BI788645	Sdc1	0.0636722	15.7054
1427191_at	AW558468	Npr2	0.0639971	15.6257
1437279_x_at	BB533095	Sdc1	0.0640819	15.605
1421818_at	U41465	Bcl6	0.0642217	15.5711
1423743_at	BC017124	Arcn1	0.0642357	15.5677
1419039_at	BF683039	Cyp2d22	0.0643089	15.5499
1427531_a_at	BF577497	Slc22a18	0.0644342	15.5197
1450395_at	NM_011396	Slc22a5	0.0645148	15.5003
1448499_a_at	NM_007940	Ephx2	0.064587	15.483
1423913_at	BC024415	Hectd3	0.0649035	15.4075
1421422_at	NM_138654	5033411D12Rik	0.0649341	15.4002
1448927_at	NM_080465	Kcnn2	0.0649701	15.3917
1448766_at	BC026833	Gjb1	0.0652456	15.3267
1425853_s_at	M22958	Prlr	0.0654189	15.2861
1423866_at	BF234005	Serpina3k	0.0655486	15.2559
1415896_x_at	NM_013670	Snrpn /// Snurf	0.0655792	15.2487
1427473_at	J03953	Gstm3	0.0656557	15.231
1425792_a_at	AJ132394	Rorc	0.0658001	15.1976
1451969_s_at	BC014870	Parp3	0.0658228	15.1923
1424367_a_at	AB017136	Homer2	0.0660544	15.139
1455007_s_at	BI648645	Gpt2	0.0661682	15.113
1427370_at	AK005066	Amdhd1	0.0662161	15.1021
1416794_at	NM_019717	Atl2	0.0665633	15.0233
1431803_at	AK004933	Cyp2d13	0.0667407	14.9834
1453920_a_at	BB000068	Mospd2	0.0671693	14.8878
1420841_at	BF235516	Ptprf	0.0678736	14.7333
1449183_at	NM_007744	Comt1	0.0679376	14.7194
1431274_a_at	AA543265	Hspa9	0.0681186	14.6803
1452384_at	AV224446	Enpp3	0.068162	14.6709
1427127_x_at	M12573	Hspa1b	0.0681688	14.6695
1450860_at	AK010384	Lap3	0.0682421	14.6537
1417232_at	NM_016675	Cldn2	0.0682463	14.6528
1425140_at	BE691552	Lactb2	0.0683513	14.6303
1451361_a_at	BC027342	Pnpla7	0.0683925	14.6215
1452071_at	BE655147	Slc4a4	0.0685841	14.5806
1416775_at	NM_025504	Atp5sl	0.0685983	14.5776
1452333_at	BM230202	Smarca2	0.0686465	14.5674
1434181_at	BG070082	Fermt2	0.0686919	14.5578
1416958_at	NM_011584	Nr1d2	0.0692612	14.4381
1425771_at	BC018333	Akr1d1	0.0693749	14.4144
1437689_x_at	AV152288	Clu /// LOC100046120	0.0695454	14.3791
1439398_x_at	BB266960	Nelf	0.06969	14.3493
1426592_a_at	BB756840	Fbxo22	0.0697337	14.3403
1419121_at	NM_016785	Tpmt	0.0699973	14.2863
1416261_at	AK018383	Tmem19	0.0701817	14.2487
1416249_at	AW538068	Nadk	0.0704823	14.188
1453740_a_at	BI112766	Ccnl2	0.0706799	14.1483
1451897_a_at	AF227188	Nbr1	0.07134	14.0174
1436363_a_at	AW049660	Nfix	0.0717082	13.9454
1418701_at	NM_007744	Comt1	0.07176	13.9353
1417980_a_at	AV257512	Insig2	0.0718838	13.9113
1453287_at	AK012871	Ankrd33b	0.0724183	13.8087
1421500_at	NM_009293	Sts	0.0725056	13.792
1432143_a_at	AK006835	Hbp1	0.0727279	13.7499
1425281_a_at	AF201289	Tsc22d3	0.0729146	13.7147
1437616_x_at	BB530403	Zdhhc14	0.0729163	13.7144
1417946_at	NM_134130	Abhd3	0.0730542	13.6885
1416947_s_at	NM_130864	Acaa1a /// Acaa1b	0.0731269	13.6749
1420515_a_at	NM_021319	Pglyrp2	0.0731793	13.6651
1416419_s_at	AF180518	Gabarapl1	0.073433	13.6179
1421839_at	BB144704	Abca1	0.0734482	13.615
1416409_at	AB034914	Acox1	0.0736269	13.582
1424576_s_at	BC025819	Cyp2c44	0.0736506	13.5776
1420835_at	BB032012	Slc25a30	0.073728	13.5634
1419395_at	AB078618	Acot12	0.0739432	13.5239
1450703_at	BF533509	Slc7a2	0.0739547	13.5218
1450032_at	NM_033314	Slco2a1	0.0742363	13.4705
1450392_at	BB144704	Abca1	0.0742812	13.4623
1451743_at	BC026369	D19Wsu162e	0.0742831	13.462
1428021_at	BI155184	Mccc2	0.0745053	13.4219
1424735_at	BC019978	Slc25a25	0.0745259	13.4181
1460258_at	NM_010701	Lect1	0.0746281	13.3998
1424064_at	BC016408	Rab1b	0.074684	13.3897
1425003_at	BC022133	Uroc1	0.0747535	13.3773
1448034_at	AA215276	Inca1	0.0748337	13.363
1451226_at	BC003424	Pex6	0.0749854	13.3359
1451006_at	AV286265	Xdh	0.074989	13.3353
1425929_a_at	AF249668	Rnf14	0.0751884	13.2999
1428753_a_at	AK019346	Dgcr6	0.075205	13.297
1427202_at	AV002340	4833442J19Rik	0.0755257	13.2405
1452889_at	AK009207	Lhpp	0.0759526	13.1661
1448842_at	NM_033037	Cdo1	0.0759734	13.1625
1423121_at	AK004972	Ide	0.0759761	13.162
1450383_at	AF425607	Ldlr	0.075992	13.1593
1423725_at	BC005459	Pls3	0.0764236	13.085
1451501_a_at	BC024375	Ghr	0.0764654	13.0778
1449394_at	NM_020495	Slco1b2	0.0766842	13.0405
1424948_x_at	L23495	H2-D1 /// H2-K1 /// LOC100044874	0.0767419	13.0307
1449434_at	NM_007606	Car3	0.0768997	13.004
1453474_at	AI467583	Abhd15	0.0769504	12.9954
1419305_a_at	NM_025386	Fbxo36	0.0772272	12.9488
1417013_at	AF250139	Hspb8	0.0774592	12.91
1451964_at	AF390177	Mia2	0.0777113	12.8681
1421876_at	BC024514	Mapk9	0.077905	12.8361
1421156_a_at	NM_013505	Dsc2	0.0780175	12.8176
1423384_s_at	BF181445	Tex261	0.0781648	12.7935
1425387_at	BC021607	Akr1c20	0.0785513	12.7305
1425187_at	BC026816	Sel1l	0.0787302	12.7016
1456437_x_at	BB558917	C1ra /// C1rb	0.0789951	12.659
1449262_s_at	BB704337	Lin7c	0.0790589	12.6488
1434542_at	BI648645	Gpt2	0.0790806	12.6453
1424296_at	BC019374	Gclc	0.079523	12.575
1425161_a_at	BC005574	Trabd	0.0798081	12.53
1417981_at	AV257512	Insig2	0.0799332	12.5105
1450097_s_at	BF302166	Gna12	0.0800408	12.4936
1422959_s_at	NM_030743	Rnf114	0.0800849	12.4868
1418446_at	AW105741	Slc16a2	0.0801495	12.4767
1433941_at	BF582164	Inpp5j	0.0802378	12.463
1460295_s_at	AA717838	Il6st	0.0802531	12.4606
1451943_a_at	AF259673	Ppm1a	0.0805518	12.4144
1425646_at	BC016495	BC016495	0.0807557	12.383
1422001_at	U95962	Inhbc	0.0809317	12.3561
1418412_at	NM_009413	Tpd52l1	0.0809611	12.3516
1426463_at	AA170590	Gphn	0.081031	12.341
1427414_at	AV112640	Prkar2a	0.0814378	12.2793
1450444_a_at	NM_013839	Nr1h3	0.0817207	12.2368
1422206_at	NM_020283	B3galt1	0.0821658	12.1705
1418794_at	BB487604	Cds2	0.082266	12.1557
1416204_at	BC019391	Gpd1	0.0824474	12.1289
1449460_at	AF403041	Asb13	0.0828056	12.0765
1420499_at	NM_008102	Gch1	0.0831181	12.0311
1416418_at	AF180518	Gabarapl1	0.083164	12.0244
1419274_at	AV278756	C80913	0.0833788	11.9935
1426261_s_at	D87867	Ugt1a1 /// Ugt1a10 /// Ugt1a2 /// Ugt1a5 /// Ugt1a6a /// Ugt1a6b /// Ugt1a7c /// Ugt1a9	0.0834052	11.9897
1435626_a_at	AI835088	Herpud1	0.0834084	11.9892
1418979_at	NM_134072	Akr1c14	0.0835277	11.9721
1449862_a_at	NM_028744	Pi4k2b	0.0836594	11.9532
1449954_at	NM_008317	Hyal1 /// Nat6	0.0840426	11.8987
1420899_at	AW542340	Rab18	0.0840589	11.8964
1438708_x_at	BI465579	Ywhab	0.0841366	11.8854
1427177_at	AJ428065	Fyco1	0.0842229	11.8733
1426449_a_at	BM199789	Pja1	0.0843823	11.8508
1418474_at	NM_033146	Fam158a	0.0845659	11.8251
1427393_at	M23109	F9	0.0850396	11.7592
1452219_at	AV032559	LOC100047592 /// Tmem63b	0.0850401	11.7592
1424530_at	BC005759	Sec14l2	0.0850881	11.7525
1450661_x_at	NM_008688	Nfic	0.0850904	11.7522
1428707_at	AK011360	Ptms	0.0855853	11.6843
1424835_at	AF464943	Gstm4	0.0857251	11.6652
1418858_at	NM_023617	Aox3	0.0858042	11.6544
1425645_s_at	AF128849	Cyp2b10	0.0858091	11.6538
1417896_at	NM_013769	Tjp3	0.0858395	11.6497
1427450_x_at	BI080370	Myo1b	0.0861332	11.6099
1416132_at	BB188557	Efr3a	0.0862793	11.5903
1448889_at	NM_027052	Slc38a4	0.0862926	11.5885
1451018_at	BF658789	Leprotl1	0.0863156	11.5854
1420619_a_at	NM_010347	Aes	0.08672	11.5314
1426332_a_at	AF087821	Cldn3	0.0869098	11.5062
1433665_at	AW536822	Vps41	0.087051	11.4875
1419671_a_at	NM_134159	Il17rc	0.0870512	11.4875
1424259_at	BC020104	Lmf1	0.0871636	11.4727
1428538_s_at	BI328146	Rarres2	0.0871894	11.4693
1416237_at	BC015076	Mpzl2	0.0872321	11.4637
1418279_a_at	BG067335	Akap1	0.0872745	11.4581
1426432_a_at	BE655147	Slc4a4	0.0874331	11.4373
1441342_at	BQ030854	Dpp4	0.0874698	11.4325
1425712_at	BC025446	BC025446	0.0876051	11.4149
1417963_at	NM_011125	Pltp	0.0876286	11.4118
1421944_a_at	U09362	Asgr1	0.0876506	11.4089
1460189_at	NM_133734	Dcaf11	0.0878432	11.3839
1450226_at	NM_008932	Prlr	0.0881938	11.3387
1443695_at	AI035669	Habp2	0.0887489	11.2677
1416601_a_at	AF282255	Rcan1	0.0891072	11.2224
1423271_at	AV239646	Gjb2	0.0892246	11.2077
1427711_a_at	X15351	Ceacam1	0.0892284	11.2072
1425448_x_at	BC009169	Atp6v0b	0.089411	11.1843
1424790_at	BC025937	Slc25a42	0.0895079	11.1722
1423955_a_at	AY029532	Lass2	0.0895179	11.1709
1424655_at	BB022890	Acp2	0.0897837	11.1379
1454849_x_at	BB433678	Clu /// LOC100046120	0.0898583	11.1286
1453307_a_at	AK003821	Anapc5	0.0900684	11.1027
1434617_x_at	BB765308	Slc38a10	0.0901061	11.098
1423204_at	BB367487	Tm9sf4	0.0901817	11.0887
1450776_at	NM_018743	Agpat6	0.0904621	11.0544
1450332_s_at	NM_010232	Fmo5	0.0905048	11.0491
1422772_at	NM_052993	C1galt1	0.090573	11.0408
1421832_at	BC004850	Twsg1	0.0905989	11.0377
1420438_at	NM_011016	Orm2	0.0909851	10.9908
1423891_at	BC003903	Gstt3	0.0910952	10.9775
1418129_at	BG295389	Dhcr24	0.0912814	10.9551
1421218_at	NM_009738	Bche	0.0912876	10.9544
1423701_at	BC020046	Coasy	0.091421	10.9384
1421992_a_at	NM_010517	Igfbp4	0.0914803	10.9313
1417280_at	NM_009198	Slc17a1	0.0917424	10.9001
1423523_at	BF687395	Aass	0.0919256	10.8784
1449341_a_at	AF093620	Stom	0.0922071	10.8452
1424221_at	BC021842	Susd4	0.0923424	10.8293
1428662_a_at	AK009007	Hopx	0.0925453	10.8055
1418278_at	BC021776	Apoc3	0.0928108	10.7746
1416239_at	NM_007494	Ass1	0.0931125	10.7397
1434145_s_at	C80355	Serhl	0.0931352	10.7371
1451348_at	BC004774	Depdc6	0.0933764	10.7093
1422183_a_at	NM_007416	Adra1b	0.0934415	10.7019
1452008_at	AK018685	Ttc39b	0.0935961	10.6842
1421221_at	NM_133217	Bco2	0.0936399	10.6792
1450970_at	AA792094	Got1	0.0937096	10.6713
1418085_at	NM_008860	Prkcz	0.0938182	10.6589
1425689_at	AK004899	Dpys	0.0940079	10.6374
1428708_x_at	AK011360	Ptms	0.0943079	10.6036
1423745_at	BC023182	Snap47	0.0944667	10.5857
1422061_at	NM_054080	Akr1c20	0.0945656	10.5747
1425188_s_at	BC026816	Sel1l	0.0948177	10.5466
1422257_s_at	NM_009998	Cyp2b10	0.0949724	10.5294
1425559_a_at	AB022340	Acsm3	0.0950964	10.5157
1451956_a_at	AF226605	Sigmar1	0.0951022	10.515
1425686_at	BE284491	Cflar	0.0951066	10.5145
1448332_at	NM_023041	Pex19	0.0954083	10.4813
1418537_at	NM_026158	Isoc2b	0.0957049	10.4488
1418821_at	NM_133657	Cyp2a12	0.095713	10.4479
1427109_at	BB325206	ORF61	0.0960789	10.4081
1420632_a_at	AF069954	Bscl2	0.0961146	10.4042
1456341_a_at	AV354744	Klf9	0.0968748	10.3226
1427255_s_at	BI729900	Zfp445	0.0969188	10.3179
1435559_at	BB200233	Myo6	0.0970269	10.3064
1454811_a_at	AV026664	Serinc1	0.0971446	10.2939
1426046_a_at	BC012214	Rabggta	0.0971518	10.2932
1437902_s_at	AV012073	Rarres2	0.0972815	10.2794
1424673_at	AF350410	Clec2h	0.0972966	10.2778
1416607_at	AI461712	4931406C07Rik	0.0973492	10.2723
1420889_at	BB129992	Hccs	0.0979153	10.2129
1449474_a_at	NM_020276	Nelf	0.098051	10.1988
1415757_at	BM948896	Gbf1	0.0983927	10.1634
1452290_at	AK009646	Tmem106b	0.0984604	10.1564
1416188_at	BC004651	Gm2a	0.0984862	10.1537
1425343_at	BC003491	Hdhd3	0.0989932	10.1017
1416521_at	NM_009156	Sepw1	0.0993197	10.0685
1424199_at	AW537349	Seh1l	0.1003	9.97012
1448681_at	NM_133836	Il15ra	0.100541	9.94623
1448945_at	BC024534	Pllp	0.100679	9.93258
1418927_a_at	NM_019986	Habp4	0.100915	9.9093
1418764_a_at	BB412311	Bpnt1	0.10094	9.90688
1417114_at	AF163665	Gmcl1	0.100973	9.90365
1448961_at	NM_008880	Plscr2	0.101307	9.87099
1421879_at	BB381813	Mtmr1	0.101307	9.87094
1452501_at	AF047725	Cyp2c38	0.101341	9.86767
1424886_at	BC025145	Ptprd	0.101408	9.86112
1420874_at	BI662615	Twf1	0.10186	9.81741
1425826_a_at	AF078667	Sorbs1	0.101866	9.81686
1452227_at	BC026655	Sel1l3	0.101903	9.81324
1419283_s_at	NM_027884	Tns1	0.103378	9.67322
1427126_at	M12573	Hspa1b	0.104	9.61541
1452009_at	AK018685	Ttc39b	0.10407	9.60889
1433595_at	BB409668	Slc35d1	0.104316	9.58628
1431721_a_at	BC024104	Proz	0.104551	9.56473
1424453_at	BC018313	Pcyt1a	0.104796	9.54231
1418888_a_at	NM_013759	Sepx1	0.104963	9.52717
1427165_at	BB730912	Il13ra1	0.105213	9.50449
1421184_a_at	NM_027334	Gm10035 /// Higd1c /// Mettl7a1 /// Mettl7a2 /// Mettl7a2-Higd1c	0.105222	9.5037
1422975_at	NM_008604	Mme	0.105419	9.48598
1456169_at	AW111083	Tstd1	0.105721	9.45888
1451787_at	AF128849	Cyp2b10	0.105917	9.44139
1425649_at	BC021530	Slc39a14	0.105917	9.44134
1425388_a_at	BC023354	Tpk1	0.106099	9.42518
1416374_at	AF242857	Ap3m1	0.106106	9.42453
1432344_a_at	AK013376	Aplp2	0.106215	9.41484
1454793_x_at	AV025424	Ddx5	0.106257	9.41115
1416800_at	AV320241	Trpm7	0.106388	9.39953
1452062_at	BB246540	Prpsap2	0.106465	9.39277
1448418_s_at	NM_133734	Dcaf11	0.106477	9.39168
1431929_a_at	AK014718	Stx17	0.106509	9.38889
1421921_at	BC011158	Serpina3m	0.106516	9.38828
1416954_at	BC003222	Slc25a10	0.106885	9.35585
1449242_s_at	NM_053176	Hrg	0.107113	9.33591
1416679_at	BC009119	Abcd3	0.107159	9.33195
1449492_a_at	NM_010702	Lect2	0.107304	9.31931
1435417_at	BG063189	AI464131	0.107313	9.3185
1431680_a_at	AK019870	Ptprk	0.107674	9.28727
1428357_at	AK011462	2610019F03Rik	0.107739	9.28168
1416190_a_at	BC003707	Sec61a1	0.107904	9.2675
1448350_at	NM_133768	Asl	0.107967	9.26209
1419346_a_at	NM_009301	Svs5	0.108063	9.25386
1431030_a_at	AK010162	Rnf14	0.108216	9.2408
1451140_s_at	BB756794	Prkag2	0.108382	9.22663
1455115_a_at	AU015319	Crb3	0.108681	9.20127
1424783_a_at	BC019434	Ugt1a1 /// Ugt1a10 /// Ugt1a2 /// Ugt1a5 /// Ugt1a6a /// Ugt1a6b /// Ugt1a7c /// Ugt1a9	0.108735	9.1967
1422015_a_at	NM_029020	Abcb8	0.108782	9.19266
1418787_at	NM_010776	Mbl2	0.108992	9.17498
1450821_at	NM_020005	Kat2b	0.109049	9.17018
1427033_at	BC025944	Dnmbp	0.109376	9.14276
1437733_at	BB765292	Eif4ebp2	0.109377	9.14269
1425619_s_at	AB072269	Dsg2	0.109566	9.12688
1426310_at	AV241525	Zdhhc5	0.109743	9.11223
1421011_at	NM_053262	Hsd17b11	0.109937	9.09615
1448445_at	AB030038	Acp6	0.109987	9.092
1448494_at	BB550400	Gas1	0.110076	9.08463
1423044_at	AV072100	Prosc	0.110097	9.08287
1431240_at	AK017207	Clec2h	0.110157	9.07791
1449325_at	NM_019699	Fads2	0.110336	9.06326
1420411_a_at	NM_028744	Pi4k2b	0.110577	9.04351
1450378_at	AF043943	Tapbp	0.111097	9.00114
1430889_a_at	AK002335	Tpmt	0.111136	8.99799
1438245_at	BI664122	---	0.11118	8.99443
1428737_s_at	AV259880	Gramd3	0.111683	8.95389
1448539_a_at	NM_027857	Acy3	0.111773	8.94673
1451738_at	AF363030	Ogt	0.111802	8.94438
1415997_at	AF173681	Txnip	0.111944	8.93306
1415944_at	BI788645	Sdc1	0.112214	8.91156
1416539_at	NM_011734	Siae	0.112283	8.90604
1434784_s_at	BM222050	Tmem106c	0.112436	8.89396
1420524_a_at	NM_010767	Masp2	0.112437	8.89387
1425788_a_at	BC025104	Echdc2	0.112574	8.88305
1448902_at	NM_025905	Ttc23	0.112577	8.88282
1427093_at	BC026404	Zfp707	0.112577	8.88277
1451479_a_at	BC019937	Tmem53	0.112698	8.87329
1454803_a_at	BB183559	Hdac11	0.113016	8.8483
1416411_at	NM_008183	Gstm2	0.113082	8.84315
1420941_at	BF585144	Rgs5	0.113111	8.84091
1425329_a_at	AF332060	Cyb5r3	0.113175	8.83585
1425956_a_at	BC004588	Cdadc1	0.113383	8.8197
1451376_at	BC017138	Atl3	0.113424	8.81644
1424196_at	BC009080	Yipf1	0.113462	8.81351
1420845_at	AV031454	Mrps2	0.113592	8.80346
1451554_a_at	BC012406	Aph1a	0.113879	8.78125
1424148_a_at	BC026642	Stap2	0.113965	8.77466
1419618_at	NM_130452	Bbox1	0.114026	8.76997
1416795_at	NM_030004	Cryl1	0.114049	8.76817
1423437_at	AI172943	Gsta3	0.114459	8.73679
1418586_at	NM_009624	Adcy9	0.114468	8.73606
1428573_at	AK006398	Chn2	0.114547	8.73001
1418138_at	NM_016771	Sult1d1	0.114699	8.7185
1417969_at	NM_133765	Fbxo31	0.11475	8.71462
1434681_at	BG069603	4932441K18Rik	0.114758	8.71396
1420836_at	BB032012	Slc25a30	0.114952	8.69926
1423348_at	AV345166	Fzd8	0.115077	8.68984
1449076_x_at	NM_134052	Adi1	0.115138	8.68526
1416321_s_at	NM_054077	Prelp	0.115559	8.65357
1431105_a_at	AK012413	Tmem33	0.11559	8.65127
1424484_at	AV226922	Mobkl1b	0.115925	8.62628
1430777_a_at	AK014644	Golph3	0.116144	8.60998
1424958_at	BC010773	Car8	0.116193	8.60634
1428083_at	AK018202	Neat1	0.116194	8.60631
1449151_at	NM_008795	Cdk18	0.116298	8.59858
1448973_at	NM_016771	Sult1d1	0.116322	8.5968
1437243_at	AV349520	D2hgdh	0.116366	8.59355
1449558_at	NM_007977	F8	0.116653	8.57243
1439150_x_at	BB480256	Grtp1	0.116694	8.56946
1425321_a_at	AB059644	Clmn	0.116776	8.56338
1425186_at	BM206793	Lmbrd1	0.116818	8.56033
1423916_s_at	BC003975	Mlf2	0.116868	8.55665
1420932_at	BM940281	Mapk8	0.117	8.54704
1455777_x_at	BB032410	Hsd17b4	0.117095	8.54004
1425515_at	M60651	Pik3r1	0.117183	8.53363
1429246_a_at	AK013026	Anxa6	0.117506	8.5102
1425107_a_at	D17444	Lifr	0.117735	8.49366
1416809_at	BC010528	Cyp3a11	0.117796	8.48926
1419318_at	NM_011316	Saa4	0.117964	8.47718
1427665_a_at	AF358459	Nfic	0.118036	8.472
1449442_at	NM_011068	Pex11a	0.11824	8.45735
1450111_a_at	NM_025529	Nudt8	0.118279	8.45458
1451683_x_at	M34962	H2-D1	0.118556	8.43485
1416927_at	AW495711	Trp53inp1	0.118608	8.43116
1452582_at	AV307219	Galm	0.118642	8.42873
1431214_at	BG297038	Gm3579	0.118769	8.41969
1435193_at	BB085904	A230050P20Rik	0.118773	8.41944
1423053_at	BI653265	Arf4	0.118978	8.40493
1427561_a_at	BC026681	Afm	0.118989	8.40412
1421889_a_at	M97216	Aplp2	0.119075	8.39806
1431431_a_at	AK003786	LOC100045796 /// Nfs1	0.119233	8.38696
1438743_at	BB667338	Cyp7a1	0.11925	8.38571
1452646_at	AK003956	Trp53inp2	0.119273	8.38413
1449309_at	BC010973	Cyp8b1	0.119303	8.38203
1424401_at	AK007822	Aldh1l1	0.119319	8.38089
1449269_at	NM_007976	F5	0.11932	8.38082
1419144_at	NM_053094	Cd163	0.119327	8.38037
1449086_at	AF353167	Rnf141	0.119519	8.36686
1452213_at	BM239615	Tex2	0.119522	8.36669
1424573_at	BC020076	Tmed5	0.119548	8.36486
1426975_at	BG067859	Os9	0.119887	8.34116
1455100_at	AI891467	Akr1d1	0.11989	8.34099
1426656_at	BM118729	Fam63a	0.12024	8.31669
1429655_at	AW542236	Nudcd1	0.120477	8.30036
1450734_at	NM_033354	Sec16b	0.12049	8.29943
1437014_x_at	AV123870	Gm7204 /// Prdx1	0.120631	8.28971
1460673_at	U33557	Fpgs	0.120859	8.27412
1421259_at	NM_013631	Pklr	0.121118	8.25641
1438686_at	BB531220	Eif4g1	0.121186	8.25176
1448548_at	NM_054040	Tulp4	0.12119	8.25151
1460244_at	NM_133995	Upb1	0.121493	8.23096
1434510_at	BF780807	Papss2	0.121639	8.22104
1423157_at	AK008566	Gnpnat1	0.121676	8.21852
1450876_at	AI987976	Cfh /// LOC100048018	0.121756	8.21312
1424175_at	BC017689	Tef	0.121761	8.21278
1431028_a_at	AK017345	Pank1	0.121873	8.20525
1418923_at	NM_134069	Slc17a3	0.122322	8.17516
1450127_a_at	NM_008101	Gcgr	0.122828	8.14147
1417539_at	NM_011895	LOC100046775 /// Slc35a1	0.123113	8.12264
1425688_a_at	AK004899	Dpys	0.123228	8.11501
1426968_a_at	BG073496	Rdh10	0.123482	8.09835
1417846_at	NM_013881	Ulk2	0.124017	8.06342
1418660_at	BB203106	Clock	0.124165	8.05382
1455734_at	BB752639	Crbn	0.124222	8.05009
1423780_at	BC003914	Hibadh	0.124516	8.03112
1431829_a_at	AK004876	Rgl3	0.124689	8.01993
1428288_at	AW488885	Klf9	0.124748	8.01615
1418019_at	NM_007754	Cpd	0.124782	8.014
1423307_s_at	AI314055	Tgoln1 /// Tgoln2	0.124971	8.00183
1433408_a_at	AK010648	Mcm10	0.125198	7.98736
1423186_at	BM228957	Tiam2	0.125502	7.96802
1449816_at	NM_020564	Sult5a1	0.126378	7.91274
1420629_a_at	AK004575	Dnaja3	0.126704	7.89241
1449834_at	NM_018832	Magix	0.126714	7.89178
1421239_at	AA717838	Il6st	0.127031	7.87212
1428574_a_at	AK006398	Chn2	0.127092	7.86831
1448986_x_at	NM_010062	Dnase2a	0.127268	7.85741
1426663_s_at	BC024519	Slc45a3	0.127463	7.84543
1425150_at	BC010829	Acnat2	0.127646	7.83416
1417279_at	NM_010585	Itpr1	0.127704	7.83059
1417369_at	NM_008292	Hsd17b4	0.128067	7.80843
1423153_x_at	AI987976	Cfh /// LOC100048018	0.12848	7.78332
1427042_at	BB127697	Mal2	0.128483	7.78313
1416408_at	AB034914	Acox1	0.128576	7.77751
1448181_at	BC013486	Klf15	0.128799	7.76401
1426008_a_at	M62838	Slc7a2	0.128927	7.75631
1419525_at	NM_007608	Car5a	0.128981	7.75306
1421143_at	NM_007858	Diap1	0.129176	7.74137
1456155_x_at	BB225704	Fuca1	0.129177	7.7413
1415964_at	NM_009127	Scd1	0.129201	7.73989
1451371_at	AY079153	Mrap	0.129458	7.72452
1422863_s_at	NM_019808	Pdlim5	0.129519	7.72088
1434272_at	AV231491	Cpeb2	0.129645	7.71339
1436519_a_at	BB534387	1110057K04Rik	0.130049	7.68944
1415893_at	NM_009163	Sgpl1	0.130444	7.66615
1417502_at	AF052492	Tspan7	0.130478	7.66413
1454891_at	BM214378	Cds2	0.130728	7.64948
1417962_s_at	NM_010284	Ghr	0.130922	7.63816
1418668_at	NM_054094	Acsm1	0.131256	7.61867
1452021_a_at	AF247040	Hes6	0.131277	7.6175
1456434_x_at	BB764222	Hspb8	0.1313	7.61614
1421424_a_at	NM_008486	Anpep	0.131312	7.61547
1423266_at	AI836168	2810405K02Rik	0.131322	7.61485
1449034_at	BC026555	Klkb1	0.131514	7.60378
1420715_a_at	NM_011146	Pparg	0.131579	7.6
1449706_s_at	C80272	Nr5a2	0.131767	7.58916
1427358_a_at	BC026671	Dapk1	0.131975	7.57719
1448193_at	NM_025670	5730403B10Rik	0.132012	7.57504
1415955_x_at	K02926	Prm1	0.132115	7.56919
1451793_at	BC021407	Klhl24	0.132149	7.56723
1417009_at	NM_023143	C1ra	0.132259	7.56094
1424677_at	AF336850	Cyp2j9	0.132296	7.55879
1422000_at	AF177041	Akr1c12	0.132329	7.55692
1419399_at	AW553649	Mttp	0.132339	7.55635
1435537_at	BB075247	Ptprd	0.132553	7.54414
1417066_at	AK014605	Cabc1	0.132585	7.54232
1449374_at	BC013525	Pipox	0.132819	7.52903
1450966_at	BB283187	Crot	0.132884	7.52538
1451857_a_at	BC025832	Notum	0.132893	7.52488
1423488_at	BC021914	Mmd	0.132956	7.52126
1451552_at	BC019519	Lipt1	0.133199	7.50754
1420307_a_at	BG975479	Pitpnb	0.133238	7.50539
1425201_a_at	BC024619	Hyi	0.133351	7.49899
1420847_a_at	NM_010207	Fgfr2	0.133537	7.48857
1425930_a_at	AF213670	Mlx	0.13359	7.4856
1422905_s_at	NM_018881	Fmo2	0.133624	7.48369
1419963_at	C80871	Depdc6	0.133989	7.4633
1418021_at	NM_009780	C4b	0.13399	7.46322
1421835_at	NM_008635	Mtap7	0.134035	7.46073
1450530_at	NM_020283	B3galt1	0.134634	7.42753
1420942_s_at	BF585144	Rgs5	0.134634	7.42753
1424794_at	BC011492	Rnf186	0.13508	7.40301
1436763_a_at	AI267126	Klf9	0.135088	7.40258
1425303_at	L38990	Gck	0.135098	7.40205
1416375_at	AF242857	Ap3m1	0.135498	7.38019
1455446_x_at	BF228057	Acadsb	0.135576	7.37592
1450385_at	BM213828	Kpna3	0.135581	7.37566
1416248_at	AW538068	Nadk	0.135906	7.35805
1452986_at	AK002584	Hgd	0.136078	7.34872
1415776_at	NM_007437	Aldh3a2	0.136203	7.34198
1416662_at	BI217574	Sardh	0.136288	7.33742
1419401_at	AF403041	Asb13	0.136433	7.3296
1448382_at	NM_023737	Ehhadh	0.13645	7.32871
1454647_at	BQ031255	Acad11 /// Nphp3	0.136467	7.32777
1427474_s_at	J03953	Gstm3	0.13652	7.32492
1441115_at	BB205273	D18Ertd232e	0.136678	7.31647
1425702_a_at	BC011294	Enpp5	0.136686	7.31601
1424700_at	BC011072	Tmem38b	0.136974	7.30065
1455285_at	BB771765	Slc31a1	0.137203	7.28846
1439069_a_at	BB006121	Pisd-ps3	0.137251	7.28593
1416772_at	NM_009949	Cpt2	0.13729	7.28385
1425336_x_at	BC011306	H2-K1	0.137716	7.26134
1425051_at	AK010892	Isoc1	0.137889	7.25219
1426715_s_at	AK003278	Slc46a1	0.138151	7.23846
1436952_at	BE995545	Klf9	0.138365	7.22727
1460194_at	NM_010726	Phyh	0.138549	7.21767
1451438_s_at	AF350410	Clec2h	0.138807	7.20426
1452391_at	AK004908	Cxadr	0.138839	7.20258
1427552_a_at	AB041613	Gstz1	0.13889	7.19995
1418013_at	NM_023160	Cml1	0.139	7.19426
1451085_at	BC019462	C030006K11Rik	0.139091	7.18954
1416271_at	NM_022032	Perp	0.139425	7.1723
1429410_at	AI595744	Eny2	0.139612	7.16268
1450122_at	NM_008981	Ptprg	0.139677	7.15939
1426259_at	BC027089	Pank3	0.139699	7.15823
1422076_at	AA571017	Acot4	0.140153	7.13504
1435946_at	BB401993	Sepsecs	0.140532	7.11584
1418646_at	BF577955	Gnl1	0.14093	7.09572
1423158_at	AK008566	Gnpnat1	0.140965	7.09397
1449552_at	NM_011767	Zfr	0.141053	7.08955
1451493_at	BC026372	LOC100046168 /// Ndfip1	0.14109	7.08767
1426875_s_at	BM210600	Srxn1	0.141099	7.0872
1429186_a_at	BB222482	Cdadc1	0.14116	7.08414
1418113_at	BC010989	Cyp2d10	0.141459	7.06917
1417952_at	NM_010008	Cyp2j6	0.141532	7.06555
1420927_at	BG075800	St6gal1	0.141879	7.04827
1426062_a_at	U67321	Casp7	0.141981	7.04319
1425195_a_at	AF356876	Acat2 /// Acat3	0.142036	7.04046
1433942_at	BE133806	Myo6	0.142171	7.03381
1417880_at	NM_008061	G6pc	0.142556	7.01476
1449037_at	AI467599	Crem	0.142634	7.01097
1438321_x_at	BB010153	Fam63a	0.142908	6.9975
1428005_at	AA958845	LOC100045982 /// Mosc1	0.143148	6.98578
1449047_at	NM_019975	Hacl1	0.143274	6.97962
1416855_at	BB550400	Gas1	0.143389	6.97402
1422301_at	NM_008049	Ftl1 /// Ftl2 /// Gm10116 /// Gm12164 /// LOC434624 /// Mir692-1	0.143424	6.97235
1418706_at	NM_023805	Slc38a3	0.143486	6.96934
1432492_a_at	AK002295	Haao	0.143571	6.96521
1423481_at	BM213666	Riok2	0.143644	6.96165
1424129_at	BC024891	Mfsd1	0.143808	6.95373
1426346_at	BB005298	Prepl	0.14391	6.94879
1416849_at	NM_134007	Cisd1	0.14391	6.94878
1425723_at	AK018630	Nr1i2	0.143932	6.94771
1450738_at	NM_016705	Kif21a	0.143997	6.94457
1449620_s_at	AW125421	Adcy9	0.14415	6.9372
1434469_at	BM238914	Otud4	0.144556	6.91773
1416308_at	NM_009466	Ugdh	0.144694	6.91113
1418486_at	NM_011704	Vnn1	0.144739	6.909
1427490_at	U43892	Abcb7	0.144818	6.9052
1416701_at	BC009002	Rnd3	0.145317	6.88152
1426837_at	BG064851	Metap1	0.145397	6.87774
1416049_at	NM_138595	Gldc	0.145584	6.86888
1425773_s_at	AF260924	Nmnat1	0.145587	6.86873
1427377_x_at	M77015	Hsd3b3	0.145646	6.86598
1437682_x_at	AV165159	1110004E09Rik	0.145877	6.85508
1419045_at	NM_025877	Slc25a23	0.146132	6.84314
1416893_at	BC021353	Fam107b	0.146175	6.8411
1425246_at	BC025862	0610008F07Rik	0.146242	6.83796
1426883_at	AV300228	Slc25a45	0.146487	6.82655
1448767_s_at	BC026833	Gjb1	0.146682	6.81748
1424339_at	AB067533	Oasl1	0.1467	6.81665
1417930_at	NM_008668	Nab2	0.146777	6.81304
1417574_at	NM_013655	Cxcl12	0.147026	6.80151
1418632_at	BI694835	Ube2h	0.147058	6.80002
1448249_at	BC019391	Gpd1	0.147106	6.79784
1424082_at	BC025586	Tbc1d13	0.147271	6.79018
1419670_at	NM_080845	Ftcd	0.147419	6.78337
1424912_at	BC011292	Slc25a17	0.14745	6.78195
1424421_at	BC006806	Flad1	0.147623	6.77401
1452828_at	BG076338	Fbxo21	0.147743	6.76851
1438244_at	BB092799	Nfib	0.147838	6.76418
1449949_a_at	U90715	Cxadr	0.147982	6.75756
1421411_at	BC002123	Pstpip2	0.148135	6.7506
1424392_at	BC026584	Adhfe1	0.148228	6.74636
1456313_x_at	BB257397	Mrpl28	0.148239	6.74584
1426981_at	BI157485	Pcsk6	0.148514	6.73335
1434372_at	BE688358	AW112010	0.148588	6.73002
1451407_at	BC004806	Igsf5 /// Pcp4	0.148609	6.72907
1420641_a_at	AF174535	Sqrdl	0.14862	6.72857
1418972_at	AF100339	Bcl10	0.148708	6.72461
1425190_a_at	BC025612	Phospho2	0.148897	6.71606
1425862_a_at	U52193	Pik3c2a	0.149138	6.7052
1449180_at	BG071725	Kcmf1	0.149176	6.70349
1417801_a_at	NM_008905	Ppfibp2	0.149192	6.70277
1425940_a_at	AF170906	Ssbp3	0.149336	6.6963
1424826_s_at	BC024131	Mtss1	0.149434	6.69191
1421313_s_at	BI688355	Cttn	0.149586	6.68512
1460380_at	AB072269	Dsg2	0.149676	6.68109
1422017_s_at	NM_029241	4833439L19Rik	0.149714	6.67939
1426246_at	Z25469	Pros1	0.149778	6.67653
1427079_at	U51204	Mapre3	0.150087	6.66279
1452431_s_at	AF119253	H2-Aa	0.15026	6.65515
1451159_at	AF467766	Arhgef12	0.150716	6.63499
1418235_at	AV168389	Atg5	0.150796	6.63146
1450006_at	NM_019744	Gm6768 /// Ncoa4	0.150817	6.63053
1451938_a_at	BC003748	Sntb1	0.150908	6.62655
1431980_a_at	AK009814	As3mt	0.150937	6.6253
1420967_at	AW541300	Slc25a15	0.151004	6.62233
1418190_at	NM_011134	Pon1	0.151048	6.62043
1454967_at	BM246522	A930001N09Rik	0.151231	6.61238
1460232_s_at	NM_013821	Hsd3b2 /// Hsd3b3 /// Hsd3b6	0.151253	6.61142
1422662_at	AI987967	Lgals8	0.151297	6.60954
1423451_at	AI574180	Pgrmc1	0.151637	6.59468
1448613_at	NM_007899	Ecm1	0.151657	6.59383
1423331_a_at	BG070704	LOC100047693 /// Pvrl3	0.15172	6.5911
1448630_a_at	NM_025321	Sdhc	0.15187	6.58456
1431011_at	AK019713	Dlst	0.152196	6.57047
1424349_a_at	BE987427	Lpgat1	0.152341	6.56421
1423147_at	AW551830	Mat1a	0.15251	6.55694
1425891_a_at	AF329833	Grtp1	0.152731	6.54745
1451807_at	AK018630	Nr1i2	0.152874	6.54132
1421868_a_at	NM_026925	Pnlip	0.153082	6.53245
1420427_a_at	NM_133941	Dhx32	0.153201	6.52735
1449211_at	BB412311	Bpnt1	0.153263	6.52472
1416570_s_at	AK018125	Gfm1	0.153401	6.51886
1455991_at	BG094881	Ccbl2	0.153461	6.5163
1421415_s_at	NM_008105	Gcnt2	0.153596	6.5106
1425869_a_at	BC010403	Psen2	0.153614	6.50984
1451762_a_at	AB023656	Kif1b	0.153621	6.50951
1426389_at	BG071931	Camk1d	0.154193	6.48537
1448522_at	NM_023637	Sars2	0.154258	6.48266
1416964_at	NM_023060	Eefsec	0.154294	6.48115
1436615_a_at	AI786408	Otc	0.154383	6.47739
1425519_a_at	BC003476	Cd74	0.154667	6.46549
1424921_at	BC008532	Bst2	0.155029	6.45041
1450381_a_at	U41465	Bcl6	0.155298	6.43922
1433775_at	BB163333	C77080	0.155399	6.43505
1423277_at	AI893646	Ptprk	0.155408	6.43467
1423790_at	BC024876	Dap	0.155794	6.41872
1419105_at	NM_009108	Nr1h4	0.155818	6.41776
1428511_at	AK005277	Phkg2	0.155821	6.41761
1419365_at	NM_011068	Pex11a	0.155836	6.41702
1433545_s_at	BQ031255	Acad11 /// Nphp3	0.155838	6.41693
1425120_x_at	BC021795	Ifi27l2b	0.156345	6.39611
1455605_at	AV228630	Rufy3	0.156418	6.39313
1424671_at	BC002120	Plekhf1	0.156514	6.3892
1426655_a_at	BM118729	Fam63a	0.156536	6.3883
1447926_at	BB811124	Arl5a	0.156641	6.38403
1421336_at	NM_008937	Prox1	0.156693	6.38189
1419703_at	NM_016919	Col5a3	0.156727	6.38051
1438504_x_at	BB120486	Tm7sf3	0.157068	6.36669
1437982_x_at	BB736240	Cox15	0.15708	6.36619
1448451_at	NM_016895	Ak2 /// LOC100047005	0.157234	6.35993
1421217_a_at	NM_010708	Lgals9	0.157344	6.3555
1449202_at	NM_011976	Sema4g	0.157434	6.35187
1415677_at	NM_026819	Dhrs1	0.157726	6.34012
1451726_at	BC020019	Mtmr6	0.157988	6.3296
1450982_at	BG066200	Slc9a3r1	0.158095	6.32529
1429723_at	AK018153	6330409N04Rik	0.158177	6.32205
1424319_at	BC013564	Oraov1	0.158227	6.32005
1432282_a_at	AK008522	Tlcd2	0.158296	6.31728
1451721_a_at	M15848	H2-Ab1	0.158327	6.31603
1448856_a_at	NM_026322	Msra	0.158411	6.3127
1451520_at	BB040507	Spg20	0.158488	6.30963
1415936_at	NM_013867	Bcar3	0.158537	6.30769
1435527_at	BB533448	Nfic	0.158608	6.30487
1424086_at	BC025514	Oaf	0.159114	6.2848
1418604_at	D49729	Avpr1a	0.159413	6.27301
1438934_x_at	BB114323	Sema4a	0.159522	6.26873
1453604_a_at	AK012856	Hbs1l	0.159679	6.26255
1428289_at	AW488885	Klf9	0.160076	6.24705
1454858_x_at	AV171622	Mettl7a1	0.160418	6.23371
1425793_a_at	AJ132394	Rorc	0.160437	6.23298
1420646_at	NM_030250	Nus1	0.160448	6.23255
1426215_at	AF071068	Ddc	0.160769	6.2201
1448565_at	NM_029632	Ppp1r11	0.161525	6.19101
1428904_at	AK017359	Ammecr1l	0.162008	6.17253
1436990_s_at	AA038464	Chchd10	0.16221	6.16484
1424603_at	BC026981	Sumf1	0.162318	6.16074
1448215_a_at	NM_133803	Dpp3	0.162708	6.14597
1452353_at	BB762731	Gpr155	0.162769	6.14366
1420852_a_at	AV306734	B3gnt2	0.162832	6.14128
1448482_at	NM_026228	Slc39a8	0.162842	6.14092
1436364_x_at	AW049660	Nfix	0.162864	6.1401
1420460_a_at	NM_011069	Pex11b	0.162907	6.13849
1425682_a_at	BC027162	Tprkb	0.162971	6.13605
1451218_at	BG064496	Edem1	0.163011	6.13454
1423797_at	BC026817	Aacs	0.163129	6.13011
1424778_at	AK005026	Reep3	0.163246	6.12572
1450245_at	NM_011388	Slc10a2	0.163254	6.12542
1419857_at	AA254866	---	0.163321	6.12291
1418510_s_at	NM_015791	Fbxo8	0.163526	6.11525
1456510_x_at	BB703414	Higd1c /// Mettl7a2	0.163558	6.11404
1416933_at	NM_008898	Por	0.163569	6.11364
1449373_at	BE624323	Dnajc3	0.163591	6.11281
1425656_a_at	AF390178	Baiap2	0.163647	6.11072
1434150_a_at	AV171622	Higd1c /// Mettl7a1 /// Mettl7a2	0.163739	6.10729
1438385_s_at	BB068040	Gpt2	0.163906	6.10105
1449321_x_at	NM_009246	LOC100046187 /// Serpina1a /// Serpina1b /// Serpina1c /// Serpina1d /// Serpina1e	0.163985	6.0981
1416538_at	NM_011734	Siae	0.164248	6.08836
1449303_at	NM_030261	Sesn3	0.164325	6.0855
1449983_a_at	NM_020282	Nqo2	0.164454	6.08072
1433843_at	AW541327	Hs1bp3	0.164533	6.07779
1448330_at	NM_010358	Gstm1	0.164534	6.07779
1417203_at	BC010592	Ethe1	0.164556	6.07698
1430128_a_at	AK002562	Reep6	0.164577	6.07618
1450089_a_at	NM_009275	Srprb	0.164714	6.07114
1449890_at	NM_053215	Ugt2b37	0.16488	6.06502
1415784_at	BI654068	Vps35	0.164951	6.06242
1438360_x_at	AV003169	Gm5256 /// Gm5529 /// Slc25a5	0.165114	6.05643
1426462_at	AA170590	Gphn	0.165202	6.05321
1438922_x_at	AV110784	Gm5256 /// Gm5529 /// Slc25a5	0.165448	6.0442
1436012_s_at	BB735480	Scrn2	0.165599	6.0387
1455141_at	BI080625	Tnrc6a	0.165639	6.03723
1435734_x_at	BB396413	Dus1l	0.165712	6.03458
1417431_a_at	AF245448	Sphk2	0.165886	6.02823
1437901_a_at	BM240052	Vps41	0.165892	6.02802
1436337_at	BF453911	4930420K17Rik	0.165895	6.02792
1439070_x_at	BB006121	Pisd-ps1 /// Pisd-ps3	0.165982	6.02476
1422501_s_at	NM_029573	Idh3a	0.166288	6.01365
1424247_at	BC002272	Erc1	0.16694	5.99019
1426669_at	BC025476	Cpped1	0.167036	5.98672
1422648_at	BF533509	Slc7a2	0.167093	5.98468
1450018_s_at	BB032012	Slc25a30	0.167103	5.98434
1422968_at	NM_013785	Ip6k1	0.167227	5.97988
1448865_at	NM_010476	Hsd17b7	0.167389	5.97412
1433448_at	BB281078	Slc25a44	0.167436	5.97244
1427966_at	AW551849	Fam105b	0.167439	5.97232
1428587_at	BB823331	Tmem41b	0.167537	5.96884
1426568_at	BB148652	Slc2a9	0.167556	5.96814
1450031_at	BM230280	Aff4	0.167653	5.96471
1428394_at	AK005293	Phyhd1	0.167977	5.95319
1423621_a_at	BM235996	Slc33a1	0.168078	5.94961
1451848_a_at	BC003800	Cryz	0.168148	5.94714
1424876_s_at	BB040507	Spg20	0.168195	5.94548
1448143_at	NM_009656	Aldh2	0.168404	5.93809
1423571_at	BB133079	S1pr1	0.16843	5.93718
1449817_at	NM_021022	Abcb11	0.168506	5.93452
1415932_x_at	NM_015731	Atp9a	0.168839	5.92281
1419321_at	NM_010172	F7	0.168926	5.91975
1434714_at	BB234316	Ero1lb	0.168994	5.91736
1424350_s_at	BE987427	Lpgat1	0.168995	5.91732
1436959_x_at	BB311061	Nelf	0.169551	5.89794
1419276_at	AF339910	Enpp1	0.169629	5.89522
1449038_at	NM_008288	Hsd11b1	0.169746	5.89115
1460653_at	NM_009125	Atxn2 /// LOC100047323	0.169766	5.89044
1416959_at	NM_011584	Nr1d2	0.169887	5.88628
1453556_x_at	AK002762	Cd99	0.17009	5.87924
1460674_at	BC022922	Paqr7	0.170191	5.87575
1451088_a_at	BC027191	Oxa1l	0.170347	5.87037
1424225_at	AF398969	Asb8	0.17049	5.86545
1451625_a_at	BC019967	C8g	0.170702	5.85817
1450964_a_at	BB826372	Osbpl9	0.170742	5.85681
1418459_at	AA067702	Ccdc91	0.170929	5.85037
1423322_at	BQ176612	Lin7c	0.170965	5.84914
1434735_at	BB744589	Hlf	0.171242	5.83968
1452225_at	BC016267	2010106G01Rik	0.171342	5.83626
1460682_s_at	BC024320	Ceacam1 /// Ceacam2	0.171481	5.83155
1419134_at	NM_021375	Rhbg	0.171522	5.83016
1449619_s_at	AU043488	Arhgap9	0.171625	5.82666
1455066_s_at	BG066717	Mia3	0.171975	5.8148
1422538_at	BM203810	Extl2	0.172019	5.81333
1426773_at	AK018181	Mfn1	0.172275	5.80466
1416942_at	NM_030711	Erap1	0.172424	5.79967
1453596_at	AK013239	Id2	0.172617	5.79316
1416599_at	NM_031184	Glis2	0.1727	5.79039
1423947_at	BC024615	1110008P14Rik	0.17282	5.78637
1421828_at	BM213828	Kpna3	0.1729	5.7837
1427604_a_at	AF011336	Atp9a	0.172927	5.78278
1420342_at	NM_010268	Gdap10	0.173145	5.77551
1435370_a_at	AI315015	Ces3	0.17335	5.76869
1451082_at	AK005044	Ftsjd2	0.173465	5.76486
1426856_at	BM200015	Hsdl2	0.173778	5.75447
1452057_at	BG801851	Actr1b	0.17389	5.75078
1428098_a_at	AK010720	Tm7sf3	0.174233	5.73943
1421285_at	NM_031376	Pik3ap1	0.174297	5.73733
1419372_at	NM_019650	Gosr2	0.1743	5.73722
1425346_at	BB168536	Zfp318	0.174368	5.73498
1428326_s_at	AK005016	Hrsp12	0.174395	5.73409
1438714_at	BB622498	---	0.174577	5.72815
1452294_at	AK008111	Pcdh1	0.174676	5.72489
1425384_a_at	BC006649	Ube4a	0.174774	5.72168
1421212_at	NM_018795	Abcc6	0.174818	5.72024
1417847_at	NM_013881	Ulk2	0.175073	5.71191
1460235_at	NM_007644	Scarb2	0.175108	5.71075
1417012_at	AU021035	Sdc2	0.175231	5.70674
1459994_x_at	AV027486	Trfr2	0.175366	5.70235
1431938_a_at	AK002858	Pmm2	0.175449	5.69965
1442554_s_at	BG066934	Kalrn	0.175622	5.69406
1419821_s_at	AI788952	Idh1	0.175715	5.69102
1448231_at	U16959	Fkbp5	0.175729	5.69057
1420607_at	AV116216	Rbm18	0.175742	5.69014
1427284_a_at	AU019171	Ttpa	0.176186	5.67581
1452307_at	BB667491	Cables2	0.176492	5.66597
1448426_at	BI217574	Sardh	0.176521	5.66505
1417861_at	NM_016746	Ccnc	0.176674	5.66015
1439476_at	BG092030	Dsg2	0.177001	5.64969
1426243_at	BC019483	Cth	0.177123	5.64578
1416750_at	NM_011014	Sigmar1	0.177682	5.62804
1439962_at	AA275039	2310010J17Rik	0.177907	5.62093
1418603_at	D49729	Avpr1a	0.178193	5.61189
1451382_at	BC025169	Chac1	0.178204	5.61155
1424267_at	BC010330	1810043G02Rik	0.178297	5.60861
1452653_at	AK018760	Slc25a22	0.178478	5.60294
1418066_at	AI323758	Cfl2	0.178771	5.59375
1418146_a_at	NM_011250	Rbl2	0.179008	5.58633
1434449_at	BB193413	Aqp4	0.179035	5.5855
1423995_at	BQ175246	Kif1b	0.179128	5.58261
1449714_at	AI790341	Fam73b	0.179264	5.57836
1438443_at	BB751546	Zbtb20	0.179354	5.57557
1424403_a_at	AW494299	Rufy3	0.179399	5.57416
1423446_at	AI642212	Dapk3	0.179415	5.57366
1448192_s_at	AK011304	Gm5081 /// Prps1	0.179615	5.56748
1450957_a_at	BM232298	Sqstm1	0.179701	5.56479
1435431_at	AW558989	Psmg4	0.179724	5.56408
1423048_a_at	BB400304	Tollip	0.179771	5.56264
1424992_at	BC024858	Tprkb	0.180188	5.54977
1417633_at	NM_011435	Sod3	0.18025	5.54784
1427428_at	BC025069	Clec4g	0.180254	5.54772
1416671_a_at	NM_053177	Mcoln1	0.180325	5.54555
1416739_a_at	NM_028227	Brap	0.180656	5.53537
1451234_at	BC021381	Fam193b	0.180703	5.53394
1416683_at	NM_138749	Plxnb2	0.180716	5.53355
1416738_at	NM_028227	Brap	0.180943	5.52661
1450969_at	BB787147	Pccb	0.18105	5.52334
1417025_at	NM_010382	H2-Eb1	0.181063	5.52293
1430375_a_at	BE198116	Ccl27a	0.181072	5.52267
1435269_at	BF730076	N6amt2	0.181099	5.52183
1460179_at	BF141076	Dnaja1	0.181263	5.51686
1425179_at	AF237702	Shmt1	0.181416	5.5122
1419552_at	NM_025855	Echdc1	0.181467	5.51064
1434783_at	BM222050	Tmem106c	0.181591	5.50688
1453559_a_at	AK005544	Sel1l	0.181744	5.50225
1419061_at	D89821	Rhod	0.18192	5.49693
1418150_at	BQ032797	Mtmr4	0.181967	5.49551
1425547_a_at	BC005746	Klc4	0.18206	5.49268
1448844_at	NM_025558	Cyb5b	0.182082	5.49203
1449302_at	NM_007379	Abca2	0.18214	5.49028
1422597_at	NM_008609	Mmp15	0.182345	5.48412
1448538_a_at	BE447520	D4Wsu53e	0.182387	5.48285
1424779_at	AK005026	Reep3	0.182447	5.48104
1453744_a_at	AK017451	Ankrd40	0.182641	5.47523
1451776_s_at	BC024546	Hopx	0.182772	5.47131
1418974_at	AK006544	Blzf1	0.182817	5.46994
1448154_at	NM_013864	Ndrg2	0.182834	5.46945
1452602_a_at	AI195035	1700001C19Rik	0.183401	5.45253
1417265_s_at	AK014348	Coq5	0.183476	5.45031
1426782_at	BC019649	Gpr125	0.183518	5.44905
1434282_at	BM250711	Ibtk	0.183641	5.44541
1427337_at	BC013511	Aldh8a1	0.1838	5.44071
1426464_at	W13191	Nr1d1	0.183904	5.43762
1427055_at	BC022612	Them4	0.184001	5.43474
1428698_at	BM939621	Dpp8	0.184204	5.42876
1450478_a_at	X63440	Ptpn12	0.18421	5.42859
1451547_at	BC023358	Iyd	0.184225	5.42816
1451074_at	AF037205	Rnf13	0.184256	5.42722
1426553_at	AK017830	Dnajc14	0.18435	5.42446
1424580_at	AW822833	Slc35a3	0.184539	5.41892
1434503_s_at	BB490768	Lamp2	0.184633	5.41615
1423872_a_at	BC007150	Dag1	0.184678	5.41482
1424544_at	BC012437	Nrbp2	0.184754	5.41259
1437592_x_at	AA290200	Ccdc101 /// LOC100047712	0.18476	5.41242
1424034_at	BI660199	Rora	0.184798	5.41133
1432181_s_at	AK013765	Sco2	0.184937	5.40723
1450455_s_at	AF177041	Akr1c12 /// Akr1c13	0.184949	5.4069
1421276_a_at	NM_134448	Dst	0.185039	5.40426
1449741_at	C79957	Dsg2	0.185076	5.40317
1437591_a_at	AW542545	Wdr1	0.185395	5.39389
1427183_at	BC023060	Efemp1	0.185447	5.39236
1424657_at	BB151477	Taok1	0.185622	5.3873
1423704_at	BC019373	Pla2g15	0.185632	5.38701
1420940_x_at	BF585144	Rgs5	0.185669	5.38592
1452311_at	AK004755	Dmgdh	0.185672	5.38584
1415840_at	NM_134255	Elovl5	0.185748	5.38364
1425711_a_at	M94335	Akt1	0.185857	5.38047
1418168_at	BB223737	Zcchc14	0.185878	5.37988
1426441_at	BG065264	Slc11a2	0.186196	5.3707
1415795_at	BM228780	LOC100046080 /// Spin1	0.186244	5.36929
1449409_at	NM_026935	Sult1c2	0.186528	5.36114
1460521_a_at	AK015312	Obfc2a	0.186615	5.35864
1427251_at	AA245637	Atp2a2	0.186663	5.35726
1456080_a_at	BM239368	Serinc3	0.186684	5.35665
1437772_s_at	BB225704	Fuca1	0.186709	5.35592
1426714_at	AK003278	Slc46a1	0.186788	5.35367
1438183_x_at	AV253518	Sord	0.186882	5.35097
1450998_at	AK013583	Zfp110	0.187	5.34759
1417841_at	AF309644	Pxmp2	0.187217	5.34139
1460409_at	AI987925	Cpt1a	0.187299	5.33904
1422677_at	AK002443	Dgat2	0.187315	5.33859
1454686_at	BM248225	6430706D22Rik /// Hjurp	0.187406	5.33601
1430421_a_at	AK003909	Tmem205	0.187504	5.33321
1418084_at	AK011144	Nrp1	0.187528	5.33253
1424651_at	BC021611	Acsf3	0.18753	5.33248
1425529_s_at	BC026369	D19Wsu162e	0.187684	5.32812
1423291_s_at	BM231738	Hyou1	0.187709	5.3274
1421026_at	BF302166	Gna12	0.187713	5.32727
1416416_x_at	NM_010358	Gstm1	0.187819	5.32427
1453819_x_at	AK016910	Stx18	0.187836	5.32379
1417476_at	NM_013908	Fbxw5	0.187862	5.32304
1448172_at	NM_008618	Mdh1	0.187953	5.32047
1416541_at	NM_009191	Clpb	0.187963	5.32021
1439235_x_at	BE200117	Tm2d2	0.188032	5.31824
1451392_at	BC016193	Elmod3 /// LOC100047355	0.188378	5.30847
1420420_at	NM_010403	Hao1	0.188574	5.30297
1451467_s_at	BC025144	Gtpbp5	0.189	5.29102
1426824_at	BM195254	Psme4	0.189182	5.28593
1437863_at	BB667762	Bche	0.189308	5.28239
1421324_a_at	NM_007434	Akt2 /// LOC100048123	0.189557	5.27547
1418133_at	NM_033601	Bcl3	0.189681	5.272
1448244_at	BC013536	Lypla1	0.189714	5.2711
1449910_at	NM_029813	2210418O10Rik	0.189742	5.27031
1437354_at	AI154956	C230091D08Rik	0.189758	5.26988
1431611_a_at	AK013775	Cadm1	0.189784	5.26916
1425004_s_at	BC027444	Mocs1	0.18984	5.26759
1450237_at	NM_019957	Dnase2b	0.189898	5.266
1426590_at	BB497484	Gfm2	0.190009	5.26291
1417142_at	NM_024203	Fam120b	0.190143	5.25919
1452799_at	AK009249	Fggy	0.19091	5.23806
1433660_at	BB503221	Tubgcp4	0.191015	5.23518
1449029_at	NM_021462	Mknk2	0.191016	5.23517
1421374_a_at	NM_019503	Fxyd1	0.191041	5.23449
1420868_s_at	BB609648	Tmed2	0.191132	5.232
1424652_at	BC027150	Fam176a	0.19134	5.22631
1416467_at	L25126	Ddx3x	0.191501	5.22191
1426555_at	AK014680	Scpep1	0.191669	5.21733
1460279_a_at	AF043219	Gtf2i	0.191712	5.21615
1448655_at	NM_008512	Lrp1	0.19182	5.21323
1423151_at	AK010861	Dnajb11	0.191869	5.2119
1451768_a_at	AF196476	Slc20a2	0.192055	5.20685
1452638_s_at	BC027538	Dnm1l	0.192064	5.20659
1460346_at	BC011284	Arsa	0.192315	5.19981
1419104_at	NM_025341	Abhd6	0.192438	5.19649
1451775_s_at	S80963	Il13ra1	0.192656	5.1906
1426490_at	AK013874	Bfar	0.192658	5.19053
1427121_at	BF455337	Fbxo4	0.192809	5.18648
1419173_at	NM_025371	Acy1	0.192823	5.18609
1426688_at	BF585357	Sdha	0.192905	5.1839
1421880_at	BB381813	Mtmr1	0.193303	5.17322
1416525_at	BB815380	Spop	0.193423	5.17002
1417091_at	NM_007700	Chuk	0.193472	5.1687
1448943_at	AK011144	Nrp1	0.193533	5.16709
1419477_at	NM_053109	Clec2d	0.19357	5.16609
1427463_at	BF584721	Casd1	0.193733	5.16174
1421262_at	BC020991	Lipg	0.193831	5.15913
1448417_at	NM_013610	Ninj1	0.193882	5.15777
1429474_at	BE283373	Ptgr2	0.193917	5.15683
1427537_at	BC026387	Eppk1	0.194045	5.15345
1460164_at	BM228780	LOC100046080 /// Spin1	0.194175	5.14999
1435680_a_at	BG067113	Dpp7	0.194222	5.14874
1426602_at	D00024	Araf	0.194229	5.14857
1419262_at	BB223744	Acad8	0.19433	5.14589
1448164_at	NM_027910	Klhdc3	0.194361	5.14505
1422320_x_at	NM_008836	Phxr5	0.194516	5.14096
1424338_at	BC023117	Slc6a13	0.194884	5.13125
1436797_a_at	AW990392	Surf4	0.194976	5.12884
1448780_at	BG069505	Slc12a2	0.19503	5.12742
1424875_at	BB040507	Spg20	0.195136	5.12462
1425823_at	BC026782	BC026782	0.195198	5.12301
1418170_a_at	BB223737	Zcchc14	0.195244	5.1218
1432478_a_at	AK015966	Rnf19b	0.195435	5.1168
1424982_a_at	BB137173	2700078E11Rik	0.195528	5.11434
1451565_s_at	BC022133	Uroc1	0.195685	5.11024
1460341_at	AF189817	Plekhb2	0.195757	5.10838
1449125_at	NM_025566	Tnfaip8l1	0.195989	5.10232
1426628_at	BB431503	Tmem184c	0.196048	5.1008
1452418_at	BF719154	Gm4586	0.196168	5.09767
1425762_a_at	U77683	Rxra	0.196333	5.09338
1434151_at	AV171622	Mettl7a1	0.196568	5.08729
1429052_at	AK003303	Ptprd	0.196588	5.08677
1434370_s_at	AV016515	Faf1	0.196593	5.08666
1450379_at	NM_010833	Msn	0.196665	5.08479
1418596_at	NM_008011	Fgfr4	0.196684	5.08429
1418395_at	NM_026183	Slc47a1	0.196686	5.08425
1425068_a_at	BC002248	Tex264	0.197075	5.07421
1419308_at	NM_010569	Invs	0.19717	5.07176
1417182_at	C77509	Dnaja2	0.197247	5.06979
1427680_a_at	Y07687	Nfib	0.197381	5.06633
1427961_s_at	BC028826	Ugt2b34	0.197738	5.05721
1424505_at	BC027299	Rmnd1	0.197748	5.05694
1424904_at	BC019143	1300010F03Rik	0.197758	5.05668
1419635_at	BG067119	4833420G17Rik	0.198334	5.04199
1418020_s_at	NM_007754	Cpd	0.19835	5.04159
1415756_a_at	BB667523	Snapin	0.198462	5.03874
1432372_a_at	AK004941	Spr	0.198462	5.03874
1418659_at	BB203106	Clock	0.198463	5.03872
1421158_at	BI692137	Cgnl1	0.19854	5.03677
1416319_at	NM_134079	Adk	0.198815	5.02981
1437237_x_at	AV263718	Zfp110	0.199172	5.02079
1451680_at	BC011325	Srxn1	0.199317	5.01714
1450534_x_at	M58156	H2-K1	0.19932	5.01706
1426806_at	AV313559	Obfc2a	0.19945	5.01379
1434987_at	AI462635	Aldh2	0.199516	5.01212
1427899_at	BI738010	Rnf6	0.199537	5.01159
1421842_a_at	AF295102	Adat3 /// Scamp4	0.199599	5.01005
1424065_at	BG064496	Edem1	0.199619	5.00954
1431464_a_at	AK012683	Pmm2	0.199759	5.00604
1416368_at	NM_010357	Gsta4	0.199809	5.00479
1421495_a_at	NM_024261	1700052N19Rik	0.200087	4.99781
1416182_at	NM_018758	Apba3	0.200244	4.99392
1450403_at	AF088862	Stat2	0.200302	4.99247
1417706_at	NM_013792	Naglu	0.200374	4.99066
1418898_at	BB704337	Lin7c	0.200674	4.98321
1418833_at	NM_016702	Agxt	0.200769	4.98084
1428111_at	AK003626	Slc38a4	0.200901	4.97758
1450459_at	NM_023220	2010106G01Rik	0.20095	4.97637
1449118_at	NM_010022	Dbt	0.200985	4.97548
1448607_at	AW989410	Nampt	0.201087	4.97296
1449740_s_at	C79957	Dsg2	0.201293	4.96788
1431335_a_at	AK018575	Wfdc1	0.20139	4.9655
1417557_at	NM_024432	Ubxn6	0.20141	4.965
1423769_at	BC025110	Ptcd2	0.20165	4.95908
1451331_at	BC026568	Ppp1r1b	0.201667	4.95867
1460636_at	AW553456	Map2k2	0.201833	4.95459
1416346_at	W82151	Timm8a1	0.20184	4.95442
1419361_at	AI528781	Ss18	0.201905	4.95282
1424995_at	BB408396	Glyctk	0.20191	4.95271
1451822_a_at	BC021346	Scrn2	0.201935	4.95209
1448853_at	NM_025292	Synj2bp	0.202395	4.94084
1424868_at	BC010799	Glyat	0.2024	4.9407
1424946_a_at	AK009195	Mtfr1	0.202413	4.9404
1416240_at	NM_011187	Psmb7	0.202534	4.93745
1421915_a_at	AK005053	St3gal3	0.202609	4.93562
1419693_at	NM_130449	Colec12	0.202807	4.93079
1423490_at	BG867006	Fbxo3	0.202923	4.92797
1433515_s_at	BG066916	Etnk1	0.202947	4.92741
1426313_at	BE984258	Bre	0.202998	4.92615
1423876_at	BB321867	Fam160b1	0.203131	4.92293
1423078_a_at	AK005441	Sc4mol	0.203291	4.91905
1451010_at	AK005123	Nol11	0.203453	4.91515
1456737_x_at	BB314154	Acaa1a	0.203626	4.91097
1426951_at	AK018666	Crim1	0.203735	4.90834
1425088_at	AF112185	Scnn1a	0.203741	4.9082
1420853_at	BB528350	Sdc3	0.203941	4.90338
1421848_at	NM_011396	Slc22a5	0.20396	4.90291
1422690_at	AF003823	Sptlc1	0.204043	4.90093
1451229_at	BC016208	Hdac11	0.204267	4.89556
1416425_at	NM_023041	Pex19	0.20428	4.89525
1452218_at	AV108872	Ccdc117	0.205027	4.8774
1455475_at	AV317245	3110057O12Rik	0.205174	4.87391
1450896_at	BM248774	Arhgap5	0.205514	4.86584
1450039_at	AW107303	Usp9x	0.205589	4.86408
1424924_at	C76103	Sec63	0.205737	4.86058
1426989_at	AV341395	Clstn3	0.205748	4.86032
1419814_s_at	AI266795	S100a1	0.205991	4.85459
1431833_a_at	AK004902	Hmgcs2	0.206436	4.84411
1438999_a_at	BM239652	Nfat5	0.206575	4.84085
1426333_a_at	AF026524	Ikbkb	0.20683	4.8349
1417632_at	U13836	Atp6v0a1	0.206877	4.83379
1447982_at	C79326	1110008P14Rik	0.206885	4.83361
1452277_at	AV059397	Arsg	0.206908	4.83307
1433810_x_at	AW536527	Ddx5	0.207075	4.82917
1424068_at	BC019397	Tcta	0.207123	4.82805
1429370_a_at	AK007547	Psmd11	0.20716	4.82718
1452050_at	BG071931	Camk1d	0.207327	4.82329
1422701_at	NM_009539	Zap70	0.207404	4.8215
1456393_at	AI642124	Ncrna00081	0.207591	4.81717
1449504_at	U20619	Kpna1	0.20767	4.81533
1448364_at	U95826	Ccng2	0.207816	4.81194
1449677_s_at	C77858	Tmem38b	0.207847	4.81122
1423554_at	AV370848	Ggcx	0.20822	4.80261
1421413_a_at	NM_022554	Pdlim5	0.208344	4.79975
1455098_a_at	BB251864	Vtn	0.208369	4.79918
1434690_at	BM237177	Lclat1	0.208764	4.79009
1455350_at	BB667368	Tmem62	0.208982	4.78511
1451338_at	BC003270	Nisch	0.208996	4.78478
1438610_a_at	BB793369	Cryz	0.209306	4.7777
1452264_at	BI408679	Tenc1	0.209526	4.77267
1451240_a_at	BC024663	Glo1	0.209606	4.77085
1427486_at	AF157628	Ptprb	0.209725	4.76814
1448214_at	AK011810	Gm6123 /// LOC100044400 /// Pdhb	0.209752	4.76753
1422478_a_at	NM_019811	Acss2	0.20983	4.76576
1423109_s_at	AV008091	Slc25a20	0.209834	4.76568
1434402_at	BQ176258	Samd8	0.209955	4.76293
1449351_s_at	NM_019971	Pdgfc	0.21014	4.75872
1427505_a_at	AJ224740	Cradd	0.210211	4.75713
1421283_at	NM_007555	Bmp5	0.210364	4.75367
1419162_s_at	BE624323	Dnajc3	0.210429	4.7522
1415684_at	AV168389	Atg5	0.210523	4.75007
1450665_at	NM_008065	Gabpa	0.210784	4.7442
1426664_x_at	BC024519	Slc45a3	0.210905	4.74148
1417046_at	NM_018879	Nprl2	0.210918	4.74119
1460167_at	BC012407	Aldh7a1	0.210981	4.73975
1418745_at	NM_012050	Omd	0.211012	4.73906
1431226_a_at	AK013203	Fndc4	0.21102	4.73889
1460720_at	NM_019828	Trpc4ap	0.211021	4.73887
1423436_at	AI172943	Gsta3	0.211278	4.73309
1439214_a_at	AV118744	Api5	0.211291	4.7328
1460740_at	AK009844	Cltb /// LOC100046457	0.211758	4.72237
1448649_at	NM_007934	Enpep	0.211836	4.72064
1418322_at	AI467599	Crem	0.21199	4.7172
1450038_s_at	AW107303	Usp9x	0.212196	4.71262
1452583_s_at	AV307219	Galm	0.212219	4.71212
1449093_at	NM_007795	Ctf1	0.212393	4.70826
1453724_a_at	AK012411	Serpinf1	0.212471	4.70652
1417298_at	BC027422	Ebpl	0.212643	4.70273
1423176_at	BQ266486	Tob1	0.21273	4.70081
1429110_a_at	AW701004	Nsun4	0.213131	4.69196
1436385_at	BB051441	Ganc	0.213137	4.69182
1454704_at	BI106458	Scarb2	0.213148	4.69159
1422264_s_at	NM_010638	Klf9	0.213179	4.6909
1433830_at	BG064117	Hnrnpa2b1	0.213628	4.68103
1448944_at	AK011144	Nrp1	0.214011	4.67266
1430526_a_at	AK011935	Smarca2	0.21402	4.67246
1423664_at	BC002107	Qdpr	0.214311	4.66612
1448207_at	BC010840	Lasp1	0.214366	4.66491
1436670_x_at	BM214338	1700019G17Rik	0.214434	4.66345
1427831_s_at	L36316	Zfp260	0.214547	4.66097
1452134_at	BB398778	Tmem175	0.214555	4.6608
1448104_at	NM_134042	Aldh6a1	0.214776	4.65602
1451322_at	BC024580	Cmbl	0.214929	4.6527
1451792_a_at	AF335252	Pja1	0.214937	4.65253
1450519_a_at	M12303	Prkaca	0.214993	4.65131
1455030_at	AI116234	Ptprj	0.215081	4.64942
1419578_at	NM_010775	Mbl1	0.215202	4.64679
1424117_at	BC024937	BC056474	0.215615	4.63789
1426312_at	BE984258	Bre	0.215688	4.63632
1421014_a_at	BC023398	Clybl	0.216178	4.62581
1422822_at	BI076697	Stard5	0.216454	4.61991
1434496_at	BM947855	Plk3	0.216683	4.61503
1454142_a_at	AK011891	Pwp1	0.216845	4.61158
1449403_at	NM_008804	Pde9a	0.216894	4.61054
1427844_a_at	AB012278	Cebpb	0.217284	4.60226
1428225_s_at	AV101245	Hnrpdl	0.21772	4.59306
1416289_at	NM_011122	Plod1	0.21808	4.58547
1439167_at	BB705669	Pecr	0.218377	4.57924
1418763_at	BC020153	Nit2	0.218581	4.57496
1449459_s_at	AF403041	Asb13	0.218676	4.57297
1429078_a_at	AK010417	Cops7a	0.218717	4.57212
1421816_at	AK019177	LOC630729	0.218835	4.56965
1417669_at	NM_024465	Abhd12	0.218849	4.56937
1418663_at	AK019164	Mpdz	0.218889	4.56852
1451658_a_at	BC026793	Polr3c	0.21902	4.5658
1460681_at	BC024320	Ceacam1	0.219032	4.56554
1451239_a_at	BC022130	Slc26a1	0.2191	4.56413
1430869_a_at	BF460630	Habp4	0.219133	4.56343
1431008_at	BG916808	H2-Q6 /// LOC68395	0.219246	4.5611
1455388_at	BB549335	Pcmtd1	0.219307	4.55981
1460290_at	NM_022882	Lpin2	0.219377	4.55837
1426785_s_at	BI411560	Mgll	0.219453	4.55678
1416463_at	BE981338	Caprin1	0.219653	4.55263
1448390_a_at	NM_011303	Dhrs3	0.219658	4.55254
1426503_a_at	BI871826	Rnf121	0.219721	4.55122
1418416_x_at	NM_020261	Psg23	0.219726	4.55111
1434133_s_at	BB123403	Dcaf8	0.219731	4.55102
1424393_s_at	BC026584	Adhfe1	0.219801	4.54957
1416730_at	BC004574	Rcl1	0.219817	4.54923
1425540_at	BC024893	Otc	0.219819	4.5492
1434988_x_at	AI462635	Aldh2	0.219841	4.54874
1460174_at	NM_021428	Dexi	0.21991	4.54732
1418605_at	NM_011629	Nr2c1	0.220008	4.5453
1449555_a_at	NM_021564	Fetub	0.22008	4.5438
1420652_at	BE309332	Ate1	0.220147	4.54242
1421871_at	NM_019989	Sh3bgrl	0.220454	4.53609
1421852_at	AF319542	Kcnk5	0.220686	4.53133
1418151_at	BQ032797	Mtmr4	0.220871	4.52753
1450153_at	NM_053187	Gopc	0.220954	4.52583
1417307_at	NM_007868	Dmd	0.221165	4.52151
1425517_s_at	AF363030	Ogt	0.221218	4.52043
1426750_at	AW538200	Flnb	0.221418	4.51635
1426915_at	BC021490	Dapk1	0.221549	4.51368
1448857_a_at	NM_025428	Zdhhc12	0.221703	4.51055
1416968_a_at	NM_133943	Hsd3b7	0.22183	4.50796
1448908_at	NM_080555	Ppap2b	0.221918	4.50616
1425135_a_at	BC010233	Dnm2	0.22192	4.50614
1428120_at	AK003747	Fbxw9	0.222057	4.50335
1451200_at	BQ175246	Kif1b	0.222153	4.5014
1426940_at	BI412808	Sidt2	0.222396	4.49648
1427440_a_at	AJ011080	Afm	0.222459	4.4952
1420821_at	NM_030750	Sgpp1	0.222728	4.48977
1460205_at	NM_026551	Dcakd	0.222933	4.48565
1421829_at	NM_009647	Ak3l1 /// LOC100047616	0.223067	4.48296
1421345_at	NM_023624	Lrat	0.22313	4.48168
1418768_at	BC025160	LOC100046998 /// Opa1	0.223192	4.48045
1448489_at	NM_133880	Pafah2	0.223198	4.48033
1454987_a_at	AI323545	H2-Ke6	0.223788	4.46852
1456725_x_at	BB114808	Ezr	0.223816	4.46796
1436766_at	BB475271	Luc7l2	0.223914	4.46599
1455959_s_at	AW825835	Gclc	0.223927	4.46574
1433855_at	BF462185	Abat	0.223977	4.46474
1427797_s_at	BF580235	---	0.224005	4.46419
1418445_at	AW105741	Slc16a2	0.224087	4.46256
1417029_a_at	BB283676	Trim2	0.224258	4.45916
1448910_at	NM_023523	Pecr	0.224508	4.45419
1417210_at	NM_012011	Eif2s3y	0.224526	4.45382
1435097_at	BB772682	Mmab	0.22467	4.45097
1423959_at	AF305427	Ropn1l	0.224686	4.45066
1454621_s_at	BI556043	Fam73b	0.224708	4.45021
1452083_a_at	BM199789	Pja1	0.22496	4.44524
1423739_x_at	U15571	Aplp2	0.225232	4.43986
1425538_x_at	BC016891	Ceacam1	0.225252	4.43948
1452223_s_at	BM214039	Gcap14	0.225262	4.43928
1426894_s_at	BC023470	Fam102a	0.225461	4.43536
1423086_at	BB769209	Npc1	0.225635	4.43194
1425746_at	BC021771	D730039F16Rik	0.225871	4.42731
1452179_at	BG065238	Phf17	0.225965	4.42546
1417716_at	U82470	Got2	0.226028	4.42422
1449267_at	BC006876	Chid1	0.226052	4.42375
1454638_a_at	AW106920	Pah	0.226107	4.42268
1429541_at	AK010853	Zfp777	0.226197	4.42092
1421088_at	BC006622	Gpc4	0.226213	4.42061
1451354_at	BC024806	Foxred1	0.226264	4.41961
1451326_at	BC019410	Abhd14b	0.226321	4.4185
1426184_a_at	AJ005074	Pdcd6ip	0.226468	4.41564
1423613_at	BB033597	Ssfa2	0.226638	4.41232
1421139_a_at	NM_019565	Zfp386	0.226813	4.40893
1425932_a_at	AF267535	Celf1	0.226979	4.4057
1425330_a_at	AJ271836	Gm7895 /// Ppm1b	0.227009	4.40512
1419407_at	NM_010406	Hc	0.227239	4.40064
1428087_at	BM249101	Dnm1l	0.227342	4.39867
1428109_at	AK004695	Vps11	0.227543	4.39478
1429897_a_at	AK009258	D16Ertd472e	0.227617	4.39335
1425381_a_at	BC013654	Trfr2	0.227674	4.39225
1449377_at	AV031928	Nicn1	0.227902	4.38786
1421191_s_at	NM_053187	Gopc	0.228004	4.38588
1423383_a_at	BB826372	Osbpl9	0.228287	4.38045
1422820_at	NM_010719	Lipe	0.228314	4.37993
1418781_at	NM_025400	Nat9	0.228567	4.37508
1449214_a_at	BC025160	LOC100046998 /// Opa1	0.228619	4.37409
1416353_at	NM_009473	Nr1h2	0.228652	4.37345
1423685_at	BC026611	Aars	0.228674	4.37304
1423717_at	BC019174	Ak3	0.228957	4.36764
1418657_at	BC019383	Ino80b	0.228967	4.36745
1426367_at	AK013205	Cab39l	0.229029	4.36626
1432646_a_at	BE859789	2900097C17Rik	0.229034	4.36617
1424604_s_at	BC026981	Sumf1	0.229066	4.36555
1437719_x_at	BB387783	A230046K03Rik	0.22909	4.36509
1438957_x_at	BB027654	Cds2	0.22916	4.36376
1451158_at	BG923744	Trip12	0.229235	4.36234
1423994_at	BQ175246	Kif1b	0.22944	4.35844
1418238_at	AV221988	Ivd	0.229567	4.35603
1418622_at	NM_021518	Rab2a	0.229816	4.35131
1452327_at	BF164393	Iqsec1	0.229817	4.35129
1417111_at	BB070019	Man1a	0.230213	4.34381
1423290_at	BM231738	Hyou1	0.230433	4.33965
1433628_at	BQ044689	Coq10a	0.230596	4.3366
1451293_at	BC014703	Rrp9	0.230999	4.32903
1424526_a_at	BC021419	Tgds	0.231086	4.3274
1416435_at	NM_010736	Ltbr	0.231091	4.32729
1425496_at	AK007703	Abca3	0.231126	4.32665
1439381_x_at	BB142015	Marveld1	0.231329	4.32284
1448800_at	NM_130892	Rtn4ip1	0.231377	4.32195
1416838_at	NM_008650	Mut	0.231379	4.32192
1451742_a_at	AF424698	Ugp2	0.231511	4.31944
1424212_at	BC016463	9430023L20Rik	0.231597	4.31785
1419687_at	NM_134147	Macrod1	0.231627	4.31729
1425778_at	BC026393	Ido2	0.231656	4.31675
1423757_x_at	BC019836	Igfbp4	0.231699	4.31595
1452299_at	BI102531	Wwp1	0.23187	4.31277
1418667_at	NM_025879	2410002O22Rik	0.231925	4.31174
1421346_a_at	NM_009320	Slc6a6	0.231987	4.31058
1423039_a_at	AV144956	Bzw1 /// Gm11652	0.232048	4.30945
1428182_at	AK011290	Prpsap1	0.232176	4.30708
1424618_at	BC013343	Hpd	0.232207	4.30651
1449406_at	NM_019396	Cyhr1	0.232449	4.30202
1418419_at	NM_134030	Fbxl20	0.232634	4.2986
1426842_at	BB183208	Ythdf3	0.232695	4.29746
1422604_at	M27695	Uox	0.23271	4.29718
1419098_at	AF093620	Stom	0.233053	4.29087
1431188_a_at	BI247687	Tom1	0.233068	4.29059
1421063_s_at	NM_033174	LOC100044139 /// Snrpn /// Snurf	0.233372	4.28501
1455008_at	BF467143	Gna12	0.233401	4.28447
1421013_at	NM_019640	Pitpnb	0.233582	4.28115
1434610_at	BM210485	Plec	0.233745	4.27816
1419159_at	D78270	Golga3	0.234012	4.27329
1422186_s_at	NM_029787	Cyb5r3	0.234024	4.27306
1417593_at	NM_019742	Tusc2	0.234196	4.26993
1450655_at	AA214868	Pten	0.234235	4.26922
1425230_at	AF462069	Nags	0.234243	4.26907
1420542_at	BC005604	Dnajc28	0.234362	4.26689
1448893_at	NM_011424	Ncor2	0.234479	4.26478
1438182_x_at	BB526646	Asb6	0.234536	4.26374
1455084_x_at	BB758291	Shmt2	0.234567	4.26317
1422435_at	AK008695	2210010C04Rik	0.234878	4.25752
1449686_s_at	C76618	Scp2	0.235041	4.25457
1425326_at	BI456232	Acly	0.235124	4.25308
1423489_at	BC021914	LOC100047565 /// Mmd	0.235152	4.25256
1451737_at	M60651	Pik3r1	0.235224	4.25127
1456081_a_at	AI987654	Aacs	0.235417	4.24777
1418990_at	NM_025658	Ms4a4d	0.235485	4.24656
1452209_at	AV286396	Pkp4	0.235746	4.24186
1426821_at	BG067882	Cog8	0.235761	4.24159
1420525_a_at	NM_008769	Otc	0.236457	4.2291
1422500_at	NM_029573	Idh3a	0.236711	4.22456
1422512_a_at	AW476433	Ogfr	0.236749	4.22388
1435169_at	BB431047	A930001N09Rik	0.236771	4.22349
1455435_s_at	BG072100	Chdh	0.236789	4.22317
1432533_a_at	AK008095	Slc35a2	0.237421	4.21193
1449635_at	AA409562	Prpf19	0.237572	4.20924
1425545_x_at	M86502	H2-D1	0.237578	4.20914
1434256_s_at	BM214378	Cds2	0.237607	4.20863
1456039_at	BB404318	Snx14	0.237682	4.20731
1430117_a_at	AK010444	Zfp64	0.237717	4.20668
1434009_at	BQ176422	Grlf1	0.23779	4.20539
1427214_at	AK017155	Agmat	0.238039	4.201
1452335_at	AV024565	Mfsd8	0.238224	4.19773
1449069_at	X98096	Zfp148	0.238245	4.19737
1428194_at	AW554408	Usp9x	0.238302	4.19636
1422925_s_at	NM_134246	Acot3	0.238375	4.19508
1415732_at	BG071718	Bat5	0.238485	4.19313
1421895_at	NM_012010	Eif2s3x /// LOC100048746	0.238499	4.19288
1454692_x_at	BB722680	Hnrnpk	0.238601	4.19109
1424860_at	BM200153	D930016D06Rik	0.238696	4.18943
1417319_at	NM_021495	Pvrl3	0.2388	4.1876
1426965_at	BC025198	Rap2a	0.238808	4.18747
1451539_at	BC015459	Baiap2l1	0.238907	4.18573
1453111_a_at	AK019396	Slc25a39	0.238984	4.18438
1431746_a_at	AK014433	Uba3	0.239143	4.18159
1437314_a_at	BG069220	Trmt1	0.239147	4.18153
1452005_at	AV336908	Dlat	0.239401	4.17709
1453836_a_at	AK006949	Mgll	0.239662	4.17255
1427261_at	BQ176786	Wwc1	0.239713	4.17166
1417578_a_at	NM_133708	Gmppa	0.239743	4.17113
1452434_s_at	AF021031	Dgcr6	0.239984	4.16694
1449317_at	NM_009805	Cflar /// Gm9845	0.24031	4.16129
1419945_s_at	C80220	Rab2a	0.240999	4.14939
1425137_a_at	BC011215	H2-Q10	0.241073	4.14813
1453156_s_at	BE283373	Ptgr2	0.2411	4.14765
1460696_at	BC026585	BC026585	0.241176	4.14634
1448434_at	NM_009543	Rnf103	0.241264	4.14483
1425196_a_at	AF356874	Hint2	0.241305	4.14413
1420920_a_at	NM_007476	Arf1	0.241473	4.14125
1448717_at	NM_008097	Gcdh	0.24161	4.1389
1425368_a_at	AF169192	Numb	0.241626	4.13863
1426747_at	AI552141	Abcf3	0.241776	4.13605
1419188_s_at	NM_011336	Ccl27a /// Gm13306	0.242054	4.13131
1450201_at	NM_025834	Proz	0.242057	4.13125
1422553_at	AA214868	Pten	0.242075	4.13096
1438548_x_at	BB755328	Rhbdd3	0.242096	4.13059
1417883_at	BC012707	Gstt2	0.242226	4.12837
1433717_at	BI903574	D19Wsu162e	0.242255	4.12788
1417512_at	AI255184	Evi5	0.242568	4.12256
1420772_a_at	NM_010286	Tsc22d3	0.242717	4.12002
1418335_a_at	NM_027136	Dph1 /// Ovca2	0.242749	4.11948
1416625_at	NM_009776	Serping1	0.24287	4.11743
1418284_at	NM_009336	Vps72	0.24306	4.11421
1424053_a_at	BC025071	Tcf25	0.243344	4.1094
1417765_a_at	NM_007446	Amy1	0.243405	4.10838
1426814_at	BM248309	Sec16a	0.243536	4.10617
1431962_a_at	AK019907	Stambp	0.243674	4.10385
1424780_a_at	AK005026	Reep3	0.243692	4.10353
1450399_at	L42177	Psen1	0.243822	4.10136
1449248_at	NM_009900	Clcn2	0.243839	4.10107
1451131_at	AF133669	Arl6ip1	0.243854	4.10082
1435258_at	AW551717	Tmem141	0.243887	4.10026
1429239_a_at	AK014587	Stard4	0.243917	4.09975
1456120_at	BB427489	Secisbp2l	0.243929	4.09955
1426848_at	BE947982	LOC100047481 /// Sec24b	0.244068	4.09721
1427098_at	BI102531	Wwp1	0.24425	4.09416
1448858_at	NM_013881	Ulk2	0.244287	4.09355
1428689_at	BF466063	Tysnd1	0.244483	4.09026
1452765_at	AK012120	Slc39a9	0.244532	4.08944
1437211_x_at	BB254141	Elovl5	0.244576	4.08871
1422595_s_at	BC004090	Sike1	0.244606	4.08821
1448712_at	NM_018818	Chm	0.244608	4.08818
1428835_at	AK010278	Myh14	0.244718	4.08634
1425732_a_at	D31824	Mxi1	0.244891	4.08345
1425865_a_at	U66057	Lig3	0.244957	4.08234
1416982_at	AI462296	Foxo1	0.245126	4.07953
1427459_at	BC025836	Cpn2	0.245358	4.07567
1418437_a_at	NM_011550	Mlx	0.245363	4.07559
1451754_a_at	AF229635	Wdr45	0.245375	4.0754
1434390_at	BB200448	LOC100270747	0.245434	4.07442
1418523_at	NM_011790	Arih2	0.245511	4.07313
1417422_at	NM_010321	Gnmt	0.24568	4.07033
1427357_at	AK008793	Cda	0.245724	4.0696
1423756_s_at	BC019836	Igfbp4	0.245822	4.06798
1452175_at	BB027373	1810026J23Rik	0.245861	4.06734
1460445_at	AK012092	Sfrs2ip	0.246014	4.06481
1435561_at	BB453531	Erf	0.246079	4.06374
1436479_a_at	BB746075	Dpp7	0.246114	4.06315
1420817_at	NM_018871	Ywhag	0.246147	4.06262
1448556_at	BC005555	Prlr	0.246504	4.05673
1422900_at	NM_023799	Mgea5	0.246593	4.05526
1424108_at	BC024663	Glo1	0.246984	4.04884
1421866_at	NM_008173	Nr3c1	0.247027	4.04814
1450779_at	NM_021272	Fabp7	0.247061	4.04758
1426607_at	BG068672	Gm7120	0.247222	4.04494
1448389_at	AV095579	Wdr5	0.247685	4.03739
1448997_at	AB013464	Cyth1	0.247778	4.03586
1424262_at	BC024599	Aif1l	0.24784	4.03486
1436187_at	BB513634	1110054M08Rik	0.247884	4.03415
1416109_at	NM_024243	Fuca1	0.248002	4.03223
1424533_a_at	BC026662	Ccdc137	0.248006	4.03216
1435967_s_at	BB805796	Hibadh	0.248025	4.03185
1452768_at	AK013971	Tex261	0.248031	4.03176
1427052_at	BC022940	Acacb /// LOC100047358	0.248047	4.03149
1425239_at	AY037804	Setd4	0.248274	4.02782
1448732_at	M14222	Ctsb	0.248543	4.02344
1441866_s_at	BB526117	LOC674712 /// Ptdss1	0.248718	4.02061
1419158_a_at	NM_080636	Hars2	0.248859	4.01834
1436298_x_at	BB066556	Paics	0.248921	4.01734
1417688_at	NM_030565	Fam20c	0.248958	4.01673
1417768_at	BC019364	Pnpla8	0.249468	4.00853
1416999_at	NM_009213	Smpd2	0.249629	4.00595
1417110_at	BB070019	Man1a	0.249839	4.00258
1420951_a_at	BB701473	Son	0.249875	4.002
1451345_at	BG075139	Mtap	0.250021	3.99966
1417434_at	NM_010274	Gpd2	0.250136	3.99782
1427564_at	Y15910	Diap2	0.250268	3.99572
1426210_x_at	BC014870	Parp3	0.25043	3.99313
1451512_s_at	BC026437	Hibch	0.250714	3.98861
1438759_x_at	AU046270	Adi1	0.251047	3.98332
1436391_s_at	BI412445	Clcc1	0.251278	3.97965
1424999_at	BC027007	1700022C21Rik	0.251356	3.97842
1420472_at	NM_008098	Mtpn	0.251414	3.9775
1415789_a_at	BF158817	LOC100045709 /// Ublcp1	0.251498	3.97617
1424979_at	BC012406	Aph1a	0.251503	3.97609
1422997_s_at	NM_134188	Acot1 /// Acot2 /// LOC100044830	0.251556	3.97526
1434341_x_at	BF681728	Gm6293 /// Uqcr10	0.251912	3.96964
1419819_s_at	AI649014	Sec63	0.251967	3.96878
1428442_at	AK009222	BC029722	0.252075	3.96708
1437046_x_at	AI639566	Fam63a	0.252289	3.9637
1417496_at	BB332449	Cp	0.252306	3.96344
1423411_at	BI099836	Rbm47	0.252362	3.96257
1435716_x_at	AI836293	Snrpn /// Snurf	0.252706	3.95716
1433899_x_at	AU016382	Tsc22d1	0.252927	3.95371
1418865_at	NM_013866	Zfp385a	0.253017	3.9523
1419548_at	U20619	Kpna1	0.253146	3.95029
1424329_a_at	BC025098	Prrg2	0.253255	3.94858
1451256_at	BC016264	Gpr172b	0.253286	3.94811
1432004_a_at	AK015410	Dnm2	0.253495	3.94486
1429339_a_at	AK010568	Acad10	0.253665	3.94221
1426977_at	BG069271	Usp47	0.253678	3.94201
1417080_a_at	NM_012029	Ecsit	0.253919	3.93826
1420651_at	BE309332	Ate1	0.254133	3.93495
1418313_at	BB667131	Zfp276	0.254296	3.93243
1427244_at	AV274469	Ttc15	0.254599	3.92775
1451650_at	BC006690	Ddo	0.254619	3.92743
1438045_at	AW556344	Eea1	0.254682	3.92646
1427075_s_at	BM117243	Pcmtd2	0.254739	3.92558
1425491_at	BM939768	Bmpr1a	0.254786	3.92486
1434043_a_at	AV286809	Repin1	0.254932	3.92261
1431926_a_at	AK016648	Fam134c	0.255369	3.9159
1452780_at	AV297256	Gtf3c2	0.255403	3.91539
1420810_at	NM_019769	1500003O03Rik	0.255815	3.90907
1421681_at	NM_032002	Nrg4	0.255991	3.90639
1416129_at	NM_133753	Errfi1	0.256076	3.90509
1449875_s_at	NM_010395	H2-T10 /// H2-T22 /// H2-T9	0.256451	3.89938
1438138_a_at	BB252740	Pex6	0.256481	3.89892
1422901_at	NM_023799	Mgea5	0.25665	3.89636
1453238_s_at	AU018141	3930401B19Rik /// A130040M12Rik /// E430024C06Rik	0.256704	3.89554
1451261_s_at	BC026642	Stap2	0.256735	3.89506
1438354_x_at	BB705075	Cnn3 /// LOC100047856	0.256811	3.89392
1420840_at	BB780848	Plekha3	0.256904	3.89251
1422882_at	BE333485	Sypl	0.257103	3.8895
1421708_a_at	NM_009284	Stat6	0.257139	3.88894
1452309_at	BB409331	Cgnl1	0.257143	3.88889
1416975_at	BB125321	Stam2	0.257204	3.88796
1454738_x_at	BG971031	Pex6	0.257237	3.88747
1417199_at	AK007779	Tmem183a	0.25733	3.88607
1426423_at	BM222403	Shmt2	0.25748	3.8838
1448510_at	D38146	Efna1	0.257645	3.8813
1417227_at	NM_023644	Mccc1	0.257695	3.88055
1448782_at	NM_134105	Txndc11	0.257848	3.87825
1424862_s_at	AB072336	Mib2	0.258117	3.87421
1426179_a_at	AF295097	Twsg1	0.258714	3.86528
1449067_at	NM_031197	Slc2a2	0.258844	3.86334
1416487_a_at	NM_009534	Yap1	0.259066	3.86001
1423457_at	BB778934	Slc35a5	0.259126	3.85913
1438534_x_at	BB027102	BC004004	0.259195	3.8581
1417877_at	NM_026189	Eepd1	0.25932	3.85625
1450406_a_at	AK005053	St3gal3	0.259508	3.85345
1451433_at	BC019171	Mfsd3	0.259632	3.85161
1455797_x_at	BB810987	Lgtn	0.259788	3.84929
1418472_at	BC024934	Aspa	0.259852	3.84834
1417740_at	BB756370	Cdc37l1	0.25991	3.84749
1450017_at	BG065754	Ccng1	0.259919	3.84736
1423708_a_at	BC016428	Farsb	0.260182	3.84346
1451540_at	BC009068	Mpi	0.260407	3.84014
1424915_s_at	AK009800	2310044G17Rik	0.260744	3.83519
1427905_at	BI414448	1810063B07Rik	0.260747	3.83514
1417190_at	AW989410	Nampt	0.260768	3.83483
1423028_at	NM_010503	Ifna2	0.261064	3.83049
1452293_at	AV270982	Snx19	0.261083	3.83019
1418011_a_at	BB221842	Sh3glb1	0.26122	3.82819
1449014_at	NM_030717	Lactb	0.261243	3.82785
1416825_at	NM_009228	Snta1	0.261288	3.8272
1435089_at	BI157086	2010111I01Rik	0.261495	3.82417
1417473_a_at	NM_026494	Gm8465 /// Ppcs	0.261517	3.82385
1417892_a_at	NM_022433	Sirt3	0.261538	3.82353
1426770_at	AJ416473	Pex5	0.261567	3.82312
1427039_at	AF057285	Epn1	0.261811	3.81955
1426781_at	BF021045	Tyw1	0.26183	3.81927
1415986_at	NM_011334	Clcn4-2	0.262128	3.81493
1423127_at	BB751683	Impa1	0.26229	3.81257
1418715_at	BC023496	Pank1	0.262357	3.81161
1430976_a_at	AK021196	Mrpl9	0.262488	3.8097
1451784_x_at	L36068	H2-D1	0.262561	3.80864
1416436_a_at	NM_018888	Uqcc	0.262672	3.80703
1416867_at	NM_009748	Bet1	0.262841	3.80458
1420984_at	AF114437	Pctp	0.263016	3.80205
1452430_s_at	X66091	LOC100048559 /// Sfrs1	0.263021	3.80198
1438033_at	BB530740	Tef	0.263063	3.80137
1460348_at	BC011282	Mad2l2	0.26308	3.80113
1424180_a_at	BC005409	Med24	0.263219	3.79912
1424184_at	BC026559	Acadvl	0.263221	3.79909
1450965_at	BF181445	Tex261	0.263413	3.79631
1425610_s_at	AF348968	Galnt2	0.263751	3.79145
1450102_a_at	NM_011787	Amfr /// LOC100046262	0.263765	3.79126
1417707_at	NM_133898	N4bp2l1	0.26382	3.79047
1421801_at	NM_053189	---	0.264262	3.78412
1449685_s_at	C80494	Oxsm	0.264319	3.78331
1455291_s_at	BG071922	Znrf2	0.264641	3.7787
1430619_a_at	AV324744	LOC637711 /// Mvk	0.265078	3.77248
1460191_at	NM_019661	Ykt6	0.265482	3.76674
1422845_at	BI653492	Canx	0.265572	3.76546
1460316_at	BI413218	Acsl1	0.26563	3.76463
1451466_at	BC019957	D16Ertd472e	0.26565	3.76435
1427718_a_at	X58876	Mdm2	0.26593	3.76039
1417637_a_at	NM_010440	Hmg20b	0.26596	3.75997
1438264_a_at	AW536258	Tpp2	0.265964	3.7599
1426857_a_at	BM200015	Hsdl2	0.266322	3.75486
1421023_at	NM_011083	Pik3c2a	0.266684	3.74976
1450762_s_at	BF780333	Zfp191	0.266694	3.74961
1416774_at	NM_009516	Wee1	0.266782	3.74838
1430820_a_at	BC024449	Bbx	0.266788	3.74829
1452259_at	BB308157	Phf20	0.266844	3.74751
1425021_a_at	BC010822	Pex16	0.266905	3.74665
1417871_at	NM_010476	Hsd17b7	0.266908	3.74661
1420673_a_at	NM_053115	Acox2	0.266971	3.74572
1454925_x_at	AI608477	Mdh1	0.267726	3.73516
1424240_at	BC022942	Arfip2	0.267758	3.73472
1418911_s_at	NM_019477	Acsl4	0.268161	3.72911
1418406_at	BB220000	Pde8a	0.268252	3.72784
1420909_at	NM_009505	Vegfa	0.268594	3.72309
1437841_x_at	BB248249	Csdc2	0.268633	3.72254
1419549_at	NM_007482	Arg1	0.26872	3.72134
1423894_a_at	BC013483	Dalrd3	0.268987	3.71765
1452174_at	BM123132	Srebf2	0.269093	3.71619
1417834_at	NM_025292	Synj2bp	0.269238	3.71418
1427461_at	BI102160	BC005561	0.269511	3.71043
1436956_at	AV174028	---	0.269639	3.70866
1448225_at	NM_010331	Gpaa1	0.269703	3.70779
1422560_at	NM_023544	Ddi2 /// Rsc1a1	0.269866	3.70554
1434131_at	AV156392	Rufy1	0.269943	3.70449
1419313_at	NM_009833	Ccnt1 /// LOC100047121	0.269999	3.70372
1453317_a_at	AK014353	Khdrbs3	0.270224	3.70064
1453206_at	AV235115	Acad9	0.270347	3.69895
1448183_a_at	BB269715	Hif1a	0.270406	3.69814
1419177_at	AK008752	Vps37a	0.270491	3.69698
1437985_a_at	BB379386	2310061I04Rik	0.270566	3.69595
1424782_at	BC024458	Dram2	0.270597	3.69553
1437236_a_at	AV263718	Zfp110	0.270652	3.69478
1435290_x_at	BE688749	H2-Aa	0.270761	3.6933
1420826_at	BG060855	Letm1	0.27079	3.6929
1434612_s_at	BE947961	Sbno1	0.270868	3.69184
1423075_at	AK004952	Lman2	0.27093	3.69099
1427153_at	AW047304	Bckdhb	0.271139	3.68814
1426764_at	AW214584	Oaz2	0.271256	3.68655
1422821_s_at	BI076697	Stard5	0.2713	3.68596
1450391_a_at	NM_011844	Mgll	0.271342	3.68539
1434633_at	BG076163	Crebbp	0.271476	3.68357
1425023_at	BM936366	Usp3	0.271488	3.6834
1434755_at	BB538661	Coro2b	0.271804	3.67913
1451233_at	BC003801	Traf2	0.271873	3.67819
1422861_s_at	NM_019808	Pdlim5	0.271923	3.67751
1433760_a_at	BG075392	Rhbdd3	0.272042	3.6759
1425996_a_at	AF010600	Hltf	0.272112	3.67495
1434975_x_at	AA673371	Pisd-ps3	0.272181	3.67402
1417857_at	NM_133823	Mmaa	0.272247	3.67314
1450261_a_at	NM_011387	Slc10a1	0.272357	3.67165
1450056_at	NM_007462	Apc	0.272553	3.66902
1416665_at	AF098949	Coq7	0.272562	3.66888
1418062_at	NM_007906	Eef1a2	0.272565	3.66885
1431375_s_at	BI690209	Parva	0.272724	3.66671
1419835_s_at	AW123286	Plec	0.27276	3.66623
1418808_at	NM_134006	Rdh5	0.272781	3.66594
1425525_a_at	AF089751	P2rx4	0.273243	3.65975
1426584_a_at	BI143942	Sord	0.273315	3.65878
1427471_at	BF782863	Fbxl3 /// LOC100044862	0.273467	3.65674
1422858_at	AV350958	Trip4	0.273486	3.6565
1460455_at	BB667784	Ubr3	0.273661	3.65415
1424399_at	BC025146	Uck1	0.273688	3.6538
1429534_a_at	BB222675	Immt	0.273699	3.65365
1424311_at	BC019538	Carkd	0.273984	3.64985
1421057_at	BC012671	Dnase1l3	0.274034	3.64918
1419163_s_at	BE624323	Dnajc3	0.274127	3.64795
1416441_at	BB468025	Pgcp	0.274261	3.64616
1425898_x_at	AF442824	Olfm3	0.274321	3.64536
1448993_at	BC010809	Atg3	0.274374	3.64466
1460331_at	BB747462	Tm9sf2	0.274429	3.64393
1452203_at	AV313559	Obfc2a	0.274658	3.64089
1428476_a_at	AK003759	Elac2	0.274676	3.64065
1417442_a_at	AK012827	Pex3	0.274893	3.63778
1422119_at	NM_011229	Rab5b	0.274944	3.6371
1453089_at	AA259365	3110079O15Rik	0.27495	3.63703
1451457_at	AB016248	Sc5d	0.275165	3.63418
1454168_a_at	AK006072	Clpb	0.275296	3.63246
1423623_at	AW060558	2810021B07Rik	0.275344	3.63182
1426994_at	BC024670	Phlpp1	0.275532	3.62934
1455930_at	BI651113	---	0.27562	3.62818
1430332_a_at	AK002832	Gusb	0.275787	3.62599
1449137_at	NM_008810	Pdha1	0.275833	3.62539
1420008_s_at	AU017197	Wwc1	0.276281	3.61951
1450161_at	NM_010547	Ikbkg	0.276381	3.61819
1416019_at	NM_026106	Dr1	0.276415	3.61775
1452467_at	BQ042988	Mmab	0.276492	3.61675
1454064_a_at	AK013419	Rnf138	0.276524	3.61633
1435140_at	AV027702	Ide	0.27666	3.61454
1451291_at	BC026942	Obfc2b	0.276674	3.61437
1452341_at	BI111416	Echs1	0.276713	3.61385
1424703_at	BC011431	Hemk1	0.276731	3.61362
1425444_a_at	S69114	Tgfbr2	0.276734	3.61358
1419905_s_at	AV026552	Hpgd	0.276751	3.61336
1419031_at	NM_019699	Fads2	0.276761	3.61323
1419456_at	BC012247	Dcxr	0.276858	3.61196
1421225_a_at	NM_018760	Slc4a4	0.276943	3.61085
1434410_at	AV276428	Crybg3	0.276959	3.61065
1418302_at	BC013462	Ppt2	0.277062	3.60929
1423635_at	AV239587	Bmp2	0.277185	3.6077
1421997_s_at	NM_013565	Itga3	0.277382	3.60514
1423425_at	BB018522	Plbd2	0.277384	3.60511
1422123_s_at	NM_011926	Ceacam1 /// Ceacam2	0.277401	3.60489
1450747_at	AW764104	Keap1	0.277537	3.60312
1427663_a_at	BG921314	Clk4	0.277613	3.60213
1424282_at	BC005709	Pet112l	0.277726	3.60067
1434553_at	BB667728	Tmem56	0.277851	3.59905
1419577_at	NM_133999	Fig4	0.278109	3.59571
1435444_at	AV270913	Atf6	0.278152	3.59515
1428191_s_at	AK009576	Mett11d1	0.278585	3.58957
1449966_s_at	NM_026908	Cab39l	0.27864	3.58886
1452346_at	AV032053	B3gnt1	0.278757	3.58736
1432189_a_at	AK015212	Sox5	0.278802	3.58677
1450768_at	BQ176806	Dlg1 /// LOC100047603	0.278879	3.58578
1433460_at	BB329157	Ttc7b	0.278959	3.58475
1425981_a_at	U47333	Rbl2	0.279047	3.58363
1418664_at	AK019164	Mpdz	0.279138	3.58245
1448029_at	AA543734	Tbx3	0.279171	3.58203
1452328_s_at	BF160731	Pja2	0.279285	3.58058
1434340_at	BF681728	Gm6293 /// Uqcr10	0.279457	3.57837
1455551_at	BB397506	Uevld	0.279511	3.57768
1427915_s_at	AI019214	LOC100045866 /// Tceb1	0.279782	3.57421
1421938_at	AK002313	Serhl	0.279824	3.57367
1451072_a_at	AV045658	Rnf4	0.279874	3.57303
1438418_at	BB536931	Mudeng	0.279875	3.57303
1427285_s_at	AW012617	Malat1	0.280266	3.56804
1423388_at	BG230208	Ap1g1	0.280282	3.56783
1421488_at	NM_013862	Rabgap1l	0.280397	3.56637
1416051_at	NM_013484	C2	0.280501	3.56505
1451622_at	BM206793	Lmbrd1	0.280791	3.56136
1436781_at	BE634501	Man2b1	0.280795	3.56132
1434791_at	BM229554	Atp6v0a2	0.280849	3.56064
1425795_a_at	D76446	Map3k7	0.280969	3.55911
1449157_at	NM_011629	Nr2c1	0.280992	3.55881
1448810_at	BC015277	Gne	0.281035	3.55828
1422850_at	AV028400	Pabpn1	0.281076	3.55775
1420410_at	NM_030676	Nr5a2	0.281095	3.55752
1450674_at	NM_007668	Cdk5	0.28118	3.55644
1417626_at	NM_031401	Pde4dip	0.281355	3.55423
1451401_a_at	BC019516	Mul1	0.281575	3.55145
1423696_a_at	BC006869	Psmd6	0.281702	3.54985
1434329_s_at	BG074607	Adipor2	0.281898	3.54738
1451212_at	BC021483	Ccdc21	0.282127	3.5445
1460742_at	BI144423	Alg3	0.282148	3.54424
1451601_a_at	BC025823	Spns2	0.282159	3.5441
1418570_at	BC019998	Ncstn	0.282211	3.54345
1453014_a_at	BM222383	Sec31a	0.282238	3.54311
1422268_a_at	NM_021485	Rps6kb2	0.282281	3.54256
1452007_at	BC003764	Vamp7	0.282392	3.54118
1449190_a_at	NM_026174	Entpd4 /// LOC100048085	0.282594	3.53864
1449413_at	NM_033564	Mpv17l	0.282659	3.53783
1425497_a_at	U48737	Prpf4b	0.282816	3.53587
1449068_at	X98096	Zfp148	0.282833	3.53565
1460170_at	NM_010163	Ext2	0.282882	3.53504
1418996_a_at	BC021522	Lyrm5	0.28318	3.53132
1421825_at	AF200346	Bace1	0.283276	3.53013
1423156_at	AK008566	Gnpnat1	0.283345	3.52926
1426942_at	BM233292	Aim1	0.283502	3.52731
1449040_a_at	NM_009266	Sephs2	0.283699	3.52486
1426737_at	AB003502	Gspt1	0.283773	3.52395
1427692_a_at	Y17137	Cask	0.283937	3.52191
1437345_a_at	BB223872	Bscl2	0.284053	3.52047
1460436_at	BI652065	Ndst1	0.28441	3.51606
1423507_a_at	BB807595	Sirt2	0.284454	3.51551
1425824_a_at	D01093	Pcsk4	0.284566	3.51412
[truncated: 20,627 more rows]
