# Supplementary material for: Transcriptome Comparison between Fetal and Adult Mouse Livers: Implications for Circadian Clock Mechanisms
Source: PLoS One. 2012 Feb 21;7(2):e31292. doi: 10.1371/journal.pone.0031292 (PMC3283632; doi:10.1371/journal.pone.0031292)
Supplement: Table S2 — Comparisons between expression values of adult mice obtained on two consecutive days. Average expression values for the first and last 24 time points in GSE11923 were calculated for all probe sets and their ratios were calculated and ranked. (XLS) [file pone.0031292.s007.xls]

## Sheet: Diff
Probe.Set.ID	GenBank.ID	Gene.Symbol	Day1/2	Day2/1
1417464_at	NM_009394	Tnnc2	12.0872	0.0827319
1427520_a_at	AJ293626	Myh1	10.9328	0.0914682
1427868_x_at	AJ002522	Myh1	8.99824	0.111133
1452651_a_at	AK003182	Myl1	7.8085	0.128066
1417257_at	BC006872	Cel	7.70449	0.129794
1427735_a_at	M12233	Acta1	7.31103	0.13678
1448220_at	NM_025583	Ctrb1	5.3367	0.187382
1421868_a_at	NM_026925	Pnlip	4.99663	0.200135
1416889_at	NM_009405	Tnni2	4.84081	0.206577
1451203_at	BC025172	Mb	4.63179	0.215899
1431763_a_at	AK003074	Ctrl	3.93229	0.254304
1433431_at	AI326372	Pnlip	3.78155	0.264441
1448371_at	NM_016754	Mylpf	3.69234	0.270831
1450118_a_at	NM_011620	Tnnt3	3.45514	0.289424
1428062_at	AK003088	Cpa1	3.45146	0.289733
1433573_x_at	BI713841	Prss2	3.3475	0.29873
1435611_x_at	BI439657	Cela3b	3.20906	0.311617
1454623_at	BG141511	Cpa2	3.175	0.314961
1428102_at	AK003061	Cpb1	3.13383	0.319098
1433459_x_at	BI348548	Prss2	3.12916	0.319574
1449452_a_at	NM_025989	Gp2	3.06524	0.326239
1422435_at	AK008695	2210010C04Rik	3.00731	0.332524
1428359_s_at	BF581690	Zg16	2.99179	0.334248
1427445_a_at	BC025840	Ttn	2.96834	0.336889
1437326_x_at	AV060902	Cela3b /// LOC638418	2.88899	0.346142
1417614_at	NM_007710	Ckm	2.88007	0.347214
1415777_at	NM_018874	Pnliprp1	2.8453	0.351456
1416523_at	NM_011271	Rnase1	2.81799	0.354863
1415883_a_at	NM_026419	Cela3b	2.80881	0.356022
1435012_x_at	BI439550	Cela3b /// Gm13011 /// LOC638418	2.7583	0.362542
1448107_x_at	BC010754	Klk1	2.7495	0.363702
1415905_at	NM_009042	Reg1	2.74258	0.36462
1428722_at	AK009042	Ckmt2	2.67674	0.373589
1434803_a_at	AV050299	Sycn	2.64418	0.378189
1435507_x_at	BI348639	Prss2	2.57333	0.388601
1415805_at	NM_025469	Clps	2.55632	0.391187
1417607_at	NM_009943	Cox6a2	2.54601	0.392772
1415954_at	AB009661	Try4 /// Try5	2.5177	0.397187
1448281_a_at	NM_007919	Cela2a	2.49403	0.400957
1451228_a_at	BC019567	Sycn	2.46811	0.405168
1448186_at	NM_011128	Pnliprp2	2.40336	0.416085
1416023_at	NM_010174	Fabp3	2.39334	0.417826
1438612_a_at	AV076302	Clps	2.38368	0.41952
1434137_x_at	BI792151	Zg16	2.37886	0.420369
1417682_a_at	NM_009430	Prss2	2.33596	0.42809
1442849_at	AV345706	Lrp1	2.29961	0.434857
1415837_at	BC010754	Klk1	2.18228	0.458236
1446284_at	BB157298	Mtss1	2.15293	0.464484
1421679_a_at	NM_007669	Cdkn1a	2.14991	0.465135
1415728_at	BG806432	Pabpn1	2.07796	0.481241
1422434_a_at	AK008695	2210010C04Rik	2.07629	0.481629
1416055_at	NM_009669	Amy2a2 /// Amy2a5	2.06706	0.483779
1427285_s_at	AW012617	Malat1	2.05809	0.485888
1437479_x_at	BB728182	Tbx3	2.01624	0.495972
1435579_at	BM220110	---	1.96625	0.508582
1441644_at	AV230350	---	1.90278	0.525547
1425153_at	BC008538	Myh2	1.90276	0.525552
1429882_at	AK012880	2610005L07Rik	1.90049	0.526181
1449218_at	NM_007751	Cox8b	1.89954	0.526443
1427820_at	BC021831	---	1.89482	0.527755
1435329_at	BE690994	Kdm2a	1.87419	0.533565
1439686_at	BB235876	---	1.87374	0.533691
1446412_at	AW538350	---	1.84773	0.541203
1440553_at	BB310008	Mecr	1.82207	0.548827
1453698_at	BB040767	6030451C04Rik	1.82206	0.548831
1418155_at	NM_021484	Myot	1.81969	0.549545
1444194_at	BB009092	---	1.81722	0.55029
1429148_at	AK003826	Nfic	1.81213	0.551838
1443516_at	BE953583	Atxn2	1.79992	0.555579
1446542_at	AW553564	Acss2	1.7911	0.558317
1437015_x_at	AV060866	Pla2g1b	1.78207	0.561146
1459344_at	BB456107	9630019E01Rik	1.78151	0.561323
1454315_at	BB660516	3300002A11Rik	1.77322	0.563947
1427351_s_at	BB226392	Igh-6	1.76725	0.565852
1438559_x_at	BB145101	Slc44a2	1.75302	0.570443
1431214_at	BG297038	Gm3579	1.74966	0.571541
1430027_at	BQ126961	1810028F09Rik	1.74871	0.571849
1424922_a_at	BC008532	Brd4	1.74789	0.57212
1442349_at	AI526947	Agphd1	1.74701	0.572406
1459804_at	BB475090	Crebbp	1.74695	0.572428
1422565_s_at	NM_008688	Nfic	1.73655	0.575854
1443046_at	BB042134	Abcd3	1.73201	0.577365
1432650_at	AK010986	2510019K15Rik	1.72652	0.5792
1457324_at	BM115786	---	1.71419	0.583367
1425673_at	BC005613	Lpp	1.71319	0.583708
1448893_at	NM_011424	Ncor2	1.71316	0.583716
1440847_at	BB326749	Mtss1	1.71069	0.584559
1415938_at	NM_009258	Spink3	1.70644	0.586016
1440513_at	BG066764	C80258	1.69522	0.589894
1438236_at	BB485864	Nfia	1.69315	0.590616
1417600_at	NM_021301	Slc15a2	1.69311	0.590628
1435203_at	BB794673	Man2a2	1.69256	0.590821
1416532_at	NM_133901	Trrap	1.68887	0.592112
1437343_x_at	AV239773	Atad3a	1.68632	0.593008
1417065_at	NM_007913	Egr1	1.68207	0.594507
1457262_at	BB024162	Smg1	1.68157	0.594681
1428358_at	BF581690	Zg16	1.67973	0.595335
1443624_at	AW909042	---	1.67465	0.597141
1421259_at	NM_013631	Pklr	1.67445	0.59721
1427488_a_at	BC026990	Birc6	1.67094	0.598465
1437438_x_at	AV060116	Pnliprp2	1.67027	0.598705
1456005_a_at	BB667581	Bcl2l11	1.66923	0.59908
1417632_at	U13836	Atp6v0a1	1.66869	0.599271
1441370_at	BB470329	Tmcc1	1.66548	0.600428
1437129_at	BB555250	E330018D03Rik	1.66518	0.600537
1442025_a_at	AI467657	---	1.6622	0.601611
1439163_at	BQ174973	Zbtb16	1.66124	0.601962
1446007_at	BM231135	---	1.66046	0.602243
1427052_at	BC022940	Acacb /// LOC100047358	1.66039	0.602268
1439908_at	BB703579	Zkscan1	1.65469	0.604341
1443153_at	BB306866	Trip11	1.65248	0.60515
1458701_at	BB550273	Gpcpd1	1.65247	0.605153
1452294_at	AK008111	Pcdh1	1.6416	0.609162
1442992_at	BB361398	130004C03	1.64128	0.609279
1437353_at	BB494182	Setd1b	1.63043	0.613337
1420884_at	AK008863	Sln	1.62569	0.615124
1437239_x_at	BB334118	Phc2	1.62425	0.615667
1447612_x_at	BB494168	Kdm6b	1.62227	0.61642
1434619_at	BB794793	Rptor	1.62109	0.61687
1441026_at	BB552308	Parp4	1.6202	0.617208
1427797_s_at	BF580235	---	1.61519	0.619124
1460704_at	AK004573	Rfng	1.61203	0.620336
1423145_a_at	AK010167	Tcap	1.61064	0.62087
1434935_at	BG067888	Aak1	1.60956	0.621288
1417168_a_at	AI553394	Usp2	1.60532	0.62293
1424880_at	AV237242	Trib1	1.59897	0.625401
1418822_a_at	BI248938	Arf6	1.59888	0.625438
1439123_at	BB367687	---	1.59882	0.62546
1435550_at	BB702910	Mll2	1.59856	0.625563
1445695_at	BE852876	---	1.59779	0.625864
1439331_at	AV277075	4932439E07Rik	1.59529	0.626847
1428223_at	AK006096	Mfsd2a	1.59336	0.627605
1448394_at	NM_010861	Myl2	1.59334	0.627611
1426744_at	BM123132	Srebf2	1.58925	0.629227
1448370_at	AF072370	Ulk1	1.58735	0.629979
1441926_x_at	BB326566	Tmie	1.58631	0.630396
1428926_at	AK003388	1110003O08Rik	1.58413	0.63126
1422436_at	AK008695	2210010C04Rik	1.5831	0.631673
1415884_at	NM_026419	Cela3b	1.58217	0.632043
1417017_at	NM_007809	Cyp17a1	1.57697	0.634128
1444598_at	BB735884	---	1.57465	0.63506
1442622_at	BB165231	---	1.57075	0.636638
1458176_at	BB021263	Per3	1.5668	0.638244
1450661_x_at	NM_008688	Nfic	1.5638	0.639467
1442358_at	BG063085	AA409587	1.56135	0.64047
1418265_s_at	NM_008391	Irf2	1.56076	0.640714
1416854_at	NM_011402	Slc34a2	1.56058	0.640787
1444150_at	BB462549	Epb4.1	1.5594	0.641272
1452741_s_at	BQ175968	Gpd2	1.55905	0.641418
1449419_at	NM_028785	Dock8	1.55793	0.641876
1457243_at	BI963564	Tmem219	1.55642	0.642502
1433632_at	BB183385	Irf2bp2	1.55499	0.643093
1431947_at	AK018697	Ldlr	1.55308	0.643884
1442258_at	AV229709	Lonp2	1.55296	0.643933
1438674_a_at	BB278628	Sfrs8	1.54964	0.645311
1452916_at	AK011392	Wbp7	1.54722	0.646319
1446302_at	BB519015	Ccbl1	1.54557	0.647009
1443526_at	BM204661	---	1.54482	0.647325
1435981_at	BM118398	Nav2	1.54394	0.647693
1443088_at	BB420529	9930031P18Rik	1.54138	0.648771
1441946_at	AV239969	Itih5	1.54087	0.648983
1429900_at	BM241296	5330406M23Rik	1.54071	0.649051
1441231_at	BB233964	Gm3626	1.5401	0.64931
1435254_at	BM119522	Plxnb1	1.53805	0.650175
1446461_at	BB462504	---	1.53788	0.650244
1456880_at	BE956180	Hpvc-ps	1.53671	0.650743
1446990_at	AW556192	Nfia	1.53659	0.650792
1457670_s_at	AV238225	Lmna	1.53654	0.650813
1420650_at	NM_007496	Zfhx3	1.53473	0.651582
1446254_at	BB116559	---	1.53459	0.651639
1422799_at	AK019427	Bat2	1.53365	0.652041
1421262_at	BC020991	Lipg	1.5328	0.652399
1422964_at	NM_009010	Rad23a	1.53187	0.652796
1430978_at	BM729504	Rps25	1.53146	0.652973
1426726_at	BC004771	Gm8801 /// LOC677319 /// Ppp1r10	1.53101	0.653163
1428952_at	AK007743	Pdia2	1.5296	0.653767
1452333_at	BM230202	Smarca2	1.52898	0.65403
1454928_at	BI415208	Safb	1.52856	0.65421
1445718_at	BM237480	---	1.52843	0.654267
1453216_at	AK004932	Gpt	1.52823	0.654353
1453015_at	AI314626	4933407C03Rik	1.52633	0.655168
1455198_a_at	BB550312	Ppp2r3d	1.52454	0.655934
1449888_at	U81983	Epas1 /// LOC100048537	1.5229	0.656642
1427469_at	BI251153	Helz	1.52233	0.656887
1421346_a_at	NM_009320	Slc6a6	1.52192	0.657066
1442102_at	BG072347	---	1.5205	0.657678
1457732_at	BG261527	---	1.51871	0.658452
1436101_at	BB752033	Rnf24	1.51848	0.658554
1455312_at	BM241699	Phc3	1.51684	0.659265
1441683_at	BM220862	---	1.51595	0.659652
1418288_at	NM_015763	Lpin1	1.51376	0.660608
1434177_at	AI551117	Ece1	1.51146	0.661613
1448138_at	NM_138748	Ppp2r4	1.50818	0.663049
1452472_at	AJ428064	Rtp3	1.50805	0.663109
1426727_s_at	BC004771	Gm2213 /// Gm8801 /// LOC677319 /// Ppp1r10	1.50717	0.663493
1458079_at	BB028887	Usp40	1.50679	0.663663
1426242_at	U37500	Polr2a	1.50626	0.663897
1423828_at	AF127033	Fasn	1.50468	0.664591
1418493_a_at	NM_009221	Snca	1.50421	0.664801
1438543_at	BB453810	---	1.50281	0.665422
1452264_at	BI408679	Tenc1	1.50267	0.665482
1438658_a_at	AV238324	S1pr3	1.5021	0.665737
1459187_at	BG075096	9330161A08Rik	1.50189	0.665827
1456037_x_at	BB225012	Preb	1.50082	0.666302
1434917_at	BQ173923	Cobl	1.50026	0.666549
1450264_a_at	NM_013490	Chka	1.49934	0.666962
1426951_at	AK018666	Crim1	1.4982	0.667468
1416160_at	AI463873	Nr2f2	1.49799	0.667562
1426014_a_at	AF462391	Cdhr5	1.49733	0.667857
1435122_x_at	BB165431	Dnmt1	1.49637	0.668283
1436983_at	BG069466	Crebbp	1.49633	0.668302
1419685_at	NM_030680	Upf1	1.49613	0.668391
1417435_at	BG261907	Large	1.49507	0.668867
1440372_at	AI785253	---	1.4948	0.668984
1439537_at	BG071024	---	1.49465	0.669051
1438625_s_at	BB249447	Cdk16	1.49304	0.669774
1438245_at	BI664122	---	1.49233	0.670095
1418257_at	BB732135	Slc12a7	1.49226	0.670123
1417169_at	AI553394	Usp2	1.49178	0.670338
1455746_at	BF166390	Kif13a	1.49164	0.670402
1436660_at	BB667837	Rrbp1	1.49137	0.670525
1433633_at	BB183385	Irf2bp2	1.4909	0.670736
1436979_x_at	AV213382	Rbm14	1.49085	0.670759
1437066_at	BQ174376	Zbtb20	1.48822	0.671945
1429196_at	BB431654	Rabgap1l	1.48757	0.672236
1424040_at	BC019977	Mtap7d1	1.48727	0.672373
1441001_at	BB045561	AI225934	1.48503	0.673386
1419312_at	NM_007504	Atp2a1	1.48497	0.673416
1432543_a_at	AK002926	Klf13	1.48452	0.673617
1431829_a_at	AK004876	Rgl3	1.48381	0.673943
1423532_at	AI850285	Rnf44	1.48362	0.674025
1455294_at	BB765875	1110029L17Rik	1.48357	0.674048
1434633_at	BG076163	Crebbp	1.48268	0.674454
1426037_a_at	U94828	Rgs16	1.48266	0.674462
1425326_at	BI456232	Acly	1.48177	0.67487
1444518_at	BM240237	Acox1	1.48094	0.675248
1425656_a_at	AF390178	Baiap2	1.48093	0.675253
1431098_at	AK014540	Clip1	1.48078	0.675318
1416091_at	BB000894	Mtap4	1.47987	0.675734
1426770_at	AJ416473	Pex5	1.47981	0.675761
1438058_s_at	BG073526	Ptov1	1.47939	0.675956
1437829_s_at	C86191	Eef2k	1.47886	0.676195
1428730_at	BI793814	Krit1	1.47869	0.676274
1460559_at	BB038765	Kank2	1.47862	0.676308
1458279_at	BM201499	---	1.47813	0.676531
1438433_at	BB323256	Whamm	1.47685	0.677117
1452727_at	AK004884	R3hdm2	1.47639	0.677328
1425597_a_at	AW060288	Qk	1.47623	0.677401
1428083_at	AK018202	Neat1	1.47587	0.677566
1455134_at	AF031164	D730040F13Rik	1.4757	0.677645
1432352_at	AK014201	Ccny	1.47461	0.678147
1443430_at	BM234069	---	1.47441	0.678237
1450378_at	AF043943	Tapbp	1.4741	0.678382
1448655_at	NM_008512	Lrp1	1.47326	0.678768
1440078_at	BM122196	---	1.47315	0.678817
1438619_x_at	BB318221	Zdhhc14	1.47148	0.679587
1429822_at	AK014609	4633401B06Rik	1.47034	0.680117
1438675_at	BB278628	Sfrs8	1.46871	0.680869
1439117_at	AU067755	Clmn	1.46817	0.68112
1416708_a_at	NM_027898	Gramd1a	1.46814	0.681134
1423978_at	BC025837	Sbk1	1.46794	0.681228
1432499_a_at	AK016093	Ube4b	1.46781	0.681285
1435348_at	BQ177188	D930009K15Rik	1.46779	0.681298
1436539_at	BQ266254	Clmn	1.46764	0.681368
1433147_at	AK014755	Cald1	1.46661	0.681847
1418446_at	AW105741	Slc16a2	1.46558	0.682325
1439930_at	BM240179	---	1.46432	0.682911
1443095_at	BB373598	---	1.4631	0.683479
1419102_at	NM_011378	Sin3a	1.463	0.683528
1439598_at	BM245920	---	1.46103	0.684447
1434091_at	BB189927	Faah	1.46102	0.684454
1457944_at	BM218086	---	1.46078	0.684567
1448666_s_at	AV174616	Tob2	1.4602	0.684837
1441624_at	BB479893	Sorbs2	1.45866	0.68556
1422144_at	BC010404	Inhbe	1.45858	0.685598
1426956_a_at	AJ414734	Trp53bp1	1.45857	0.685603
1425837_a_at	AF199491	Ccrn4l /// LOC100047134	1.45848	0.685648
1449732_at	AI326272	Zscan21	1.45792	0.685911
1438012_at	BB308836	Ppm1l	1.45697	0.686355
1421424_a_at	NM_008486	Anpep	1.45627	0.686687
1434924_at	BF468039	Phf2	1.45482	0.68737
1417413_at	NM_008411	Cuzd1	1.45367	0.687915
1456661_at	BM293452	---	1.45346	0.688011
1454975_at	BG075935	Zfc3h1	1.45322	0.688129
1437478_s_at	AA409309	Efhd2	1.45316	0.688156
1434185_at	BG921646	Acaca	1.45292	0.68827
1452826_s_at	AK012109	Fbxl20	1.45272	0.688365
1451666_at	BI456232	Acly	1.45084	0.689258
1426750_at	AW538200	Flnb	1.45075	0.689298
1452149_at	AU067784	Ube3b	1.45068	0.689332
1427456_at	BF150771	Wdfy3	1.44987	0.689715
1460417_at	AB041803	AB041803	1.44838	0.690427
1421258_a_at	NM_013631	Pklr	1.4479	0.690654
1456587_x_at	BB407063	Urgcp	1.44777	0.690718
1443231_at	BG064470	---	1.44769	0.690757
1447491_at	BE987722	---	1.44759	0.690802
1446807_at	BB215201	Usp8	1.4471	0.691037
1419185_a_at	AF245479	Mlxipl	1.44686	0.691152
1420649_at	NM_007496	Zfhx3	1.44682	0.691171
1440311_at	BB259710	Sorbs1	1.44645	0.691349
1441141_at	BB008886	Amn1	1.44633	0.691405
1448435_at	NM_033609	Med15	1.4461	0.691517
1439895_at	BG069874	AU021025	1.44579	0.691661
1460674_at	BC022922	Paqr7	1.4456	0.691755
1436047_at	BF150935	Gm672	1.44397	0.692535
1435380_at	BG073490	Cox10	1.44375	0.692641
1443983_at	BB218653	---	1.4437	0.692664
1427446_s_at	BC025840	Ttn	1.44358	0.692723
1429464_at	BB612385	Prkaa2	1.44353	0.692744
1417293_at	NM_015818	Hs6st1 /// LOC100047260	1.44344	0.692789
1435740_at	AV286259	Gm10397	1.44326	0.692874
1426248_at	BG060677	Stk24	1.44255	0.693218
1434013_at	BM900139	Ablim3	1.44204	0.693464
1420630_at	NM_028982	8430419L09Rik	1.44159	0.693678
1418025_at	NM_011498	Bhlhe40	1.44137	0.693784
1429772_at	BB085537	Plxna2	1.44136	0.693788
1437303_at	BI102913	Il6st	1.44127	0.69383
1438629_x_at	AV166504	Grn	1.44092	0.694001
1424790_at	BC025937	Slc25a42	1.44075	0.694085
1427447_a_at	BC003984	Triobp	1.4407	0.694109
1455634_at	AU067731	Son	1.43993	0.694478
1443147_at	BB505010	---	1.43982	0.694529
1430130_at	BB212004	Vwce	1.43907	0.694893
1438711_at	BB667651	Pklr	1.43901	0.694923
1459497_at	AU019852	---	1.43872	0.695062
1434736_at	BB744589	Hlf	1.43815	0.695338
1423522_at	BB811478	LOC639633 /// Npm3 /// Npm3-ps1	1.43725	0.695774
1447349_s_at	AU023439	Ep400	1.43684	0.69597
1444516_at	AI503166	---	1.43664	0.696067
1436216_s_at	BM234799	Inf2	1.4361	0.696329
1431940_at	AK016900	LOC74457	1.43595	0.696403
1451896_a_at	BC020488	Cherp	1.43557	0.696587
1433266_at	AK013094	2810416A17Rik	1.43509	0.696818
1436355_at	BE136429	Fads6	1.43497	0.69688
1422455_s_at	BB400581	Nsf	1.43411	0.697299
1455229_x_at	BG064623	Pgs1	1.43356	0.697563
1428383_a_at	BC026504	2310021P13Rik	1.43334	0.697671
1440841_at	BF714941	---	1.43334	0.697674
1437100_x_at	BB206220	Pim3	1.43331	0.697688
1424532_at	AB033168	Ylpm1	1.43316	0.697757
1418655_at	U18975	B4galnt1	1.43316	0.697761
1438345_at	BM293643	---	1.43307	0.6978
1421340_at	NM_008580	Map3k5	1.43306	0.697807
1438802_at	BB021390	Foxp1	1.43301	0.69783
1452306_at	BC006654	Zfyve26	1.43298	0.697849
1442331_at	BM021574	---	1.43277	0.697951
1437864_at	BE632137	Adipor2	1.43243	0.698115
1452105_a_at	BB759096	Tsc2	1.43227	0.698194
1416365_at	BI154147	Hsp90ab1	1.43213	0.698259
1460325_at	BB837171	Pum1	1.43207	0.698292
1446850_at	BM234464	---	1.43135	0.698641
1433758_at	BB025231	Nisch	1.43125	0.69869
1440417_at	BG918834	D19Ertd409e	1.43123	0.698699
1439846_at	BM249597	Klf12	1.43016	0.699221
1428650_at	AK003780	Tns1	1.43011	0.699247
1440037_at	BB480970	Pbx1	1.42976	0.69942
1424826_s_at	BC024131	Mtss1	1.42928	0.699652
1455018_at	BM230794	Lmtk2	1.42895	0.699814
1453103_at	AK011936	Ablim1	1.42857	0.7
1426597_s_at	BG066466	Iffo2	1.42844	0.700062
1448619_at	NM_007856	Dhcr7	1.42834	0.700112
1418095_at	NM_025357	Smpx	1.42766	0.700448
1445512_at	C78040	Gm4432	1.42718	0.700681
1458156_at	BB548850	E230012J19Rik	1.42658	0.700978
1448691_at	BB764994	Ubqln4	1.42643	0.701052
1442435_at	BM222179	---	1.42548	0.701518
1460650_at	U13836	Atp6v0a1	1.42521	0.70165
1435003_at	BM207220	Pi4ka	1.42499	0.701761
1437462_x_at	BB484002	Mmp15	1.42402	0.702236
1434499_a_at	AV219418	Ldhb	1.42369	0.702401
1453675_at	AK011813	Slc16a10	1.42338	0.702551
1443109_at	BB183029	---	1.42279	0.702843
1438192_s_at	BG069319	Baz2a	1.42229	0.703092
1459843_s_at	BB257769	Smad1	1.42212	0.703176
1419213_at	NM_019750	Nat6	1.42142	0.703521
1442111_at	BB485793	D430033H22Rik	1.42062	0.70392
1431960_at	AK019911	Wwox	1.42058	0.703936
1438963_s_at	AV096788	Tfpt	1.41991	0.704269
1427088_at	BI872151	Ccnt2	1.41966	0.704394
1428227_at	AK011349	Rest	1.41921	0.704618
1427126_at	M12573	Hspa1b	1.41889	0.704776
1438855_x_at	BB233088	Tnfaip2	1.41883	0.704808
1449018_at	NM_011072	Pfn1	1.41862	0.70491
1416038_at	NM_019776	Snd1	1.41846	0.704991
1446230_at	BB036646	---	1.41834	0.705048
1423876_at	BB321867	Fam160b1	1.41811	0.705164
1434101_at	BI687652	Nfib	1.41762	0.705406
1421212_at	NM_018795	Abcc6	1.4171	0.705665
1459293_at	BB210405	---	1.41709	0.705672
1427515_at	BB637972	Pion	1.41708	0.705675
1424544_at	BC012437	Nrbp2	1.41681	0.70581
1434311_at	BB025078	Cnot6l	1.41669	0.70587
1426464_at	W13191	Nr1d1	1.41619	0.70612
1450711_at	NM_020508	Brd4	1.41612	0.706157
1460692_at	BI412952	Ehmt2	1.4161	0.706166
1441823_at	BB164673	Zmiz1	1.4158	0.706316
1417655_a_at	BC019117	Srrt	1.41567	0.70638
1426706_s_at	BB431728	Xylb	1.41535	0.706539
1417951_at	NM_007933	Eno3	1.41527	0.70658
1427537_at	BC026387	Eppk1	1.41505	0.706687
1433857_at	AV088463	Fat1	1.41505	0.70669
1455645_at	AW108242	Mybpc1	1.41409	0.707169
1458040_at	BM213832	D7Wsu130e	1.41387	0.70728
1439572_at	BB081608	---	1.41381	0.70731
1448479_at	NM_009439	Psmd3	1.4134	0.707514
1435334_at	BG866904	Ttc7	1.41322	0.707604
1441423_at	BB344763	Ece1	1.41321	0.707609
1435193_at	BB085904	A230050P20Rik	1.41246	0.707986
1440892_at	BG064530	---	1.41213	0.70815
1435221_at	BM220880	Foxp1	1.41176	0.708336
1456851_at	BM223619	---	1.41063	0.708902
1424112_at	BG092290	Igf2r	1.41041	0.709013
1438211_s_at	BB550183	Dbp	1.41036	0.709038
1436746_at	BI692255	Wnk1	1.41029	0.709072
1454668_at	BE986806	Ubr4	1.41022	0.709112
1456610_at	AW763746	Kdm6b	1.41009	0.709177
1424288_at	BC017157	Mepce	1.40961	0.709415
1427109_at	BB325206	ORF61	1.40948	0.709482
1446972_at	BG063165	D15Wsu126e	1.40901	0.709717
1449947_s_at	NM_007496	Zfhx3	1.40892	0.709764
1423659_a_at	BC017607	Tbc1d17	1.40877	0.709839
1423460_at	BI688428	Gigyf1	1.40865	0.709902
1436885_a_at	BB700223	Cherp	1.40856	0.709944
1446167_at	BB036515	---	1.40833	0.710062
1436655_at	BE986653	Lonp2	1.40826	0.710097
1455246_at	BF137264	Smarcc1	1.40811	0.710174
1451989_a_at	BC027056	Mapre2	1.40765	0.710405
1441030_at	BB308974	Rai14	1.40758	0.710441
1425321_a_at	AB059644	Clmn	1.40709	0.710686
1432464_a_at	AK009960	2310057J16Rik	1.4069	0.710782
1415758_at	BM118442	Fryl	1.40688	0.710791
1435381_at	BI134316	2610110G12Rik	1.40682	0.710822
1457110_at	BB440150	Pank1	1.40637	0.711049
1434387_at	AV251853	Itfg3	1.40633	0.711069
1443491_at	BG802688	---	1.40608	0.711198
1445313_at	BB483259	LOC636303	1.405	0.711744
1451274_at	BC013670	Ogdh	1.40457	0.71196
1435965_at	AI481951	Cnot3	1.40392	0.71229
1443823_s_at	AV325919	Atp1a2	1.4037	0.712405
1431213_a_at	BG297038	Gm3579	1.4036	0.712451
1442946_at	BG075349	---	1.40357	0.712469
1417775_at	BB729239	Polr1a	1.40329	0.712612
1436297_a_at	AW212189	Grina	1.40302	0.712746
1433713_at	BB794873	Gcn1l1	1.4028	0.71286
1428988_at	AK006128	Abcc3	1.40266	0.712929
1457350_at	BG298986	Per2	1.40266	0.71293
1451075_s_at	BB294133	Ctdsp2	1.40241	0.713059
1441466_at	BG066615	Tra2b	1.40238	0.713076
1428500_at	AK008985	2210419D22Rik /// Lrp6	1.40207	0.713231
1444651_at	AW554716	LOC553089	1.4014	0.713573
1426310_at	AV241525	Zdhhc5	1.40119	0.713679
1444021_at	AW741388	---	1.40103	0.713761
1449248_at	NM_009900	Clcn2	1.40098	0.713786
1427199_at	BM118442	Fryl	1.4004	0.714082
1433493_at	BI556043	Fam73b	1.39975	0.714412
1435603_at	BB487754	Sned1	1.39957	0.714507
1416648_at	NM_030238	Dync1h1	1.39954	0.714522
1456855_at	AW108310	---	1.39871	0.714943
1417533_a_at	NM_010580	Itgb5	1.39859	0.715006
1417653_at	NM_013645	Pvalb	1.39853	0.715037
1430417_s_at	AK002679	Neurl4	1.39851	0.715047
1453286_at	BB085537	Plxna2	1.3979	0.715357
1417637_a_at	NM_010440	Hmg20b	1.39788	0.715369
1452100_at	AV162210	Dullard /// LOC100048221	1.39733	0.715653
1449011_at	BB732135	Slc12a7	1.39695	0.715844
1434042_s_at	BF466640	Mtmr3	1.39686	0.715891
1434178_at	AV297525	Mll3	1.39685	0.715895
1436967_at	BM239714	Ankrd11	1.39667	0.715987
1451020_at	BB831420	Gsk3b	1.39665	0.715999
1449043_at	BC021631	Naga	1.39653	0.716062
1447019_at	BB207504	Cmah	1.39607	0.716295
1456547_at	BM119402	---	1.39587	0.716401
1420843_at	BF235516	Ptprf	1.39565	0.716514
1417433_at	NM_011942	Lypla2	1.39523	0.716726
1438721_a_at	BB668007	Irf3	1.39397	0.717375
1438178_x_at	BB368056	Atad3a	1.39345	0.717645
1419879_s_at	AA960166	Trim25	1.39332	0.717711
1421276_a_at	NM_134448	Dst	1.39295	0.717903
1449623_at	AI196535	Txnrd3	1.39172	0.718536
1456483_at	BB008902	Zfp9	1.39159	0.718604
1419874_x_at	AA419994	Zbtb16	1.39125	0.718777
1436644_x_at	BB245618	Tmem25	1.39069	0.719069
1416933_at	NM_008898	Por	1.39057	0.71913
1430505_at	AK013646	Tmem219	1.39036	0.719239
1437650_at	BG918100	C730026J16	1.39013	0.719359
1417734_at	NM_017476	Akap8l	1.39008	0.719382
1445898_at	AV311526	Ggcx	1.38987	0.719493
1456110_at	BB320513	Ankrd11	1.38979	0.719533
1427844_a_at	AB012278	Cebpb	1.38952	0.719675
1445574_at	BG067678	---	1.38917	0.719856
1437449_at	BB818348	Rsad1	1.38914	0.719872
1442641_at	BM232830	---	1.38906	0.719912
1425424_at	BC006653	MGC7817	1.38863	0.720133
1460567_at	BB148972	Rfx7	1.38863	0.720133
1422486_a_at	AK004804	Smad4	1.38837	0.720272
1437638_at	BB821417	Srrm2	1.3879	0.720512
1448321_at	NM_022316	Smoc1	1.38778	0.720576
1421898_a_at	BB210729	Mr1	1.38767	0.720635
1442409_at	BB166984	D9Wsu90e	1.38762	0.72066
1424402_at	AW494299	Rufy3	1.3876	0.72067
1458125_at	BM199710	---	1.38748	0.720731
1448231_at	U16959	Fkbp5	1.38739	0.720779
1438432_at	BE850004	Lnpep	1.38736	0.720794
1427035_at	BB399837	Slc39a14	1.38613	0.721435
1444309_at	BM200877	---	1.38609	0.721456
1415932_x_at	NM_015731	Atp9a	1.38607	0.721467
1440448_at	BB421290	---	1.38601	0.721495
1444045_at	BM218007	---	1.38552	0.721751
1426710_at	BB396904	Calm3	1.38476	0.722147
1434652_at	BI154551	Cdc42bpb	1.38406	0.722513
1424078_s_at	BC003424	Pex6	1.38382	0.722636
1449405_at	NM_027884	Tns1	1.38382	0.722638
1422597_at	NM_008609	Mmp15	1.38367	0.722716
1427081_at	BB246700	A630072M18Rik	1.38334	0.72289
1447901_x_at	BB169770	Sfi1	1.38309	0.723018
1437586_at	BB756908	Cnot4	1.3827	0.723224
1418445_at	AW105741	Slc16a2	1.3823	0.72343
1451452_a_at	U72881	Rgs16	1.38213	0.723518
1445650_at	BB639333	LOC100045489	1.38193	0.723623
1442176_at	BB006508	Arid5b	1.38169	0.723751
1449029_at	NM_021462	Mknk2	1.38155	0.723824
1440905_at	AI451467	Hs2st1	1.38121	0.724002
1416159_at	AI463873	Nr2f2	1.3809	0.724168
1453313_at	AK017464	Sesn3	1.38086	0.724185
1418587_at	U21050	Traf3	1.38044	0.724408
1457246_at	AU040322	Fam160b2	1.38037	0.724445
1427689_a_at	AJ242777	Tnip1	1.38031	0.724477
1448396_at	NM_018872	Tmem131	1.38008	0.724597
1444258_at	AI481392	---	1.37989	0.724696
1444195_at	BB386165	---	1.37951	0.724893
1445862_at	BB123487	4921513D23Rik	1.37864	0.725354
1438028_at	BB817800	Rprd2	1.37837	0.725492
1437916_at	BB076850	---	1.37836	0.725501
1421087_at	NM_011067	Per3	1.37823	0.725567
1417867_at	NM_013459	Cfd	1.37816	0.725604
1425556_at	BG070845	Cdk12	1.37801	0.725685
1437235_x_at	BB218844	Lpp	1.37767	0.725861
1434735_at	BB744589	Hlf	1.37756	0.725923
1429582_at	BB360604	Nacc2	1.37735	0.726029
1424359_at	BC025120	Oplah	1.37731	0.726054
1428330_at	AK012087	Dopey2	1.37715	0.726138
1429427_s_at	BB175494	Tcf7l2	1.37686	0.726291
1451475_at	BC019530	Plxnd1	1.37668	0.726386
1427310_at	BB380312	Bptf	1.37662	0.726416
1439972_at	BB177192	Etnk1	1.3765	0.72648
1419866_s_at	AW544490	Atxn2 /// LOC100047323	1.37636	0.726552
1443905_at	BM234702	Hpvc-ps	1.37631	0.72658
1437917_at	BG066910	D530037H12Rik	1.37584	0.72683
1454738_x_at	BG971031	Pex6	1.37576	0.72687
1438879_at	BM214132	---	1.37575	0.726878
1417472_at	NM_022410	Myh9	1.37574	0.72688
1450650_at	AV297945	Myo10	1.37573	0.726884
1424111_at	BG092290	Igf2r	1.37563	0.726939
1422770_at	AB052834	Rad51l3	1.37561	0.72695
1455381_at	AV254721	4921513D23Rik	1.37548	0.727017
1437614_x_at	AV223474	Zdhhc14	1.37539	0.727064
1425921_a_at	BC019471	1810055G02Rik	1.37511	0.727213
1416637_at	NM_009207	Slc4a2	1.37506	0.727241
1438686_at	BB531220	Eif4g1	1.37494	0.727306
1436755_at	AI317339	Itih5	1.37449	0.727543
1438443_at	BB751546	Zbtb20	1.37405	0.727777
1456812_at	AW456685	Abcd2	1.37379	0.727915
1447270_at	BM124643	---	1.37307	0.728295
1444660_at	BB486179	4932438A13Rik	1.37306	0.728301
1425745_a_at	BC004057	Tacc2	1.37221	0.72875
1438862_at	BB227434	---	1.37205	0.728836
1433745_at	BB080177	Trio	1.37161	0.729068
1434437_x_at	AV301324	Rrm2	1.37149	0.729134
1435543_at	BM124893	Apc	1.37098	0.729406
1450188_s_at	BC020991	Lipg	1.37083	0.729486
1428064_at	BI248650	Arap1	1.37079	0.729506
1449151_at	NM_008795	Cdk18	1.37066	0.729577
1439459_x_at	BB276877	Acly	1.37064	0.729589
1427988_s_at	BM239918	Safb2	1.37061	0.729602
1434410_at	AV276428	Crybg3	1.37031	0.729763
1426769_s_at	BB522516	Maml1	1.36997	0.729944
1422063_a_at	NM_008995	Pex5	1.36985	0.73001
1433981_s_at	BF321497	Kat5	1.36956	0.730163
1425496_at	AK007703	Abca3	1.3695	0.730191
1454979_at	BM120370	Diap1	1.3693	0.7303
1459409_at	AU067733	---	1.36926	0.730323
1442408_at	BE981170	Sulf2	1.36919	0.730357
1431175_at	BE630331	1810019D21Rik	1.36892	0.730505
1436023_at	BB833538	Bclaf1	1.36883	0.730552
1446201_at	BB541764	---	1.36837	0.730797
1438824_at	BB465699	Slc20a1	1.36834	0.730812
1452307_at	BB667491	Cables2	1.36822	0.730877
1436054_at	BM220028	Khnyn	1.3682	0.730888
1433736_at	BG864583	Hcfc1	1.36814	0.730917
1443353_at	BB201882	---	1.36805	0.730967
1417440_at	NM_033566	Arid1a	1.36777	0.731115
1434066_at	BB795500	Gtf3c1	1.36767	0.731168
1440443_at	BB531351	E030016H06Rik	1.36765	0.73118
1439244_a_at	BB822587	Tnrc6a	1.36757	0.731224
1460653_at	NM_009125	Atxn2 /// LOC100047323	1.36712	0.731465
1448410_at	NM_022022	Ube4b	1.36704	0.731505
1452429_s_at	BF236176	Abcf1	1.36681	0.731629
1448825_at	NM_133667	Pdk2	1.36677	0.73165
1435222_at	BM220880	Foxp1	1.36667	0.731708
1446118_at	BG066166	D17Ertd165e	1.36635	0.731876
1456072_at	AU067663	Ppp1r9a	1.36619	0.731965
1419180_at	NM_030256	Bcl9l	1.36618	0.731967
1429339_a_at	AK010568	Acad10	1.36606	0.73203
1427191_at	AW558468	Npr2	1.36597	0.732081
1451539_at	BC015459	Baiap2l1	1.36592	0.732108
1450252_at	NM_008262	Onecut1	1.36562	0.732266
1431228_s_at	AA120741	4930526I15Rik	1.36557	0.732297
1417694_at	NM_021356	Gab1	1.36554	0.73231
1435580_at	AW553275	C230081A13Rik	1.3654	0.732385
1456541_x_at	BB357220	Atad3a	1.36534	0.732417
1448027_at	AI428254	Ncoa3	1.36497	0.732618
1439180_at	BE197105	Ino80d	1.36492	0.732642
1454985_at	BI872009	Ambra1	1.36485	0.73268
1426804_at	AW701251	Smarca4	1.36478	0.732721
1418553_at	NM_133962	Arhgef18	1.3647	0.732762
1434070_at	AV359819	Jag1	1.36467	0.732779
1435886_at	AW456220	---	1.36452	0.732857
1443037_at	BB183534	---	1.36444	0.732901
1436364_x_at	AW049660	Nfix	1.36366	0.733322
1434765_at	AI844868	Ep300	1.3635	0.733404
1436316_at	BB091321	Klf13	1.36319	0.733574
1423797_at	BC026817	Aacs	1.36313	0.733605
1457744_at	BG243238	Ddx46	1.36308	0.733634
1434393_at	BM235696	Usp34	1.36276	0.733805
1439278_at	BB175650	Zbtb20	1.36235	0.734025
1453004_at	BM234253	Slc22a23	1.36233	0.734039
1460006_at	AI851177	Zfhx3	1.36231	0.734046
1440836_at	BB090304	Setd1b	1.3621	0.734161
1427037_at	BF227830	Eif4g1	1.362	0.734213
1437203_at	BB460904	Cbll1	1.36172	0.734364
1428657_at	BE197381	Rreb1	1.36172	0.734368
1423750_a_at	BC009091	Sf1	1.36169	0.734382
1433884_at	BM118245	Syt1	1.36156	0.73445
1425042_s_at	BC016444	Pelp1	1.36144	0.734514
1427127_x_at	M12573	Hspa1b	1.3614	0.734541
1425050_at	AK010892	Isoc1	1.36137	0.734554
1457704_at	BE982894	Zfp385b	1.36133	0.734578
1425227_a_at	BC001995	Atp6v0a1	1.36118	0.734656
1458240_at	AV326943	Magi1	1.36107	0.734717
1449042_at	BB836888	Ctcf	1.36101	0.734751
1426602_at	D00024	Araf	1.36094	0.734785
1429089_s_at	BG063749	2900026A02Rik	1.36041	0.735072
1453189_at	BM242612	Ube2i	1.36018	0.735198
1423068_at	AK006007	Ift172	1.36012	0.735229
1435163_at	BB008634	Zfp871	1.36006	0.735263
1424893_at	BC021434	Ndel1	1.35996	0.735314
1459751_s_at	R75527	Ppp1r16a	1.35991	0.735341
1436375_at	C85414	Srbd1	1.3599	0.735348
1449480_at	NM_009119	Sap18	1.35977	0.735419
1451204_at	BC016096	Scara5	1.35977	0.73542
1451022_at	BB437173	Lrp6	1.35965	0.735485
1456181_at	BG069289	Wdr91	1.35931	0.735669
1428857_at	AK011978	Sap130	1.35925	0.735697
1440747_at	BB745944	Cpox	1.35857	0.73607
1456022_at	BB554636	Hipk2	1.35827	0.736231
1433595_at	BB409668	Slc35d1	1.35806	0.736344
1444458_at	AI593288	---	1.35791	0.736428
1440764_at	AI552435	Araf	1.35744	0.73668
1422849_a_at	AV028400	Pabpn1	1.35744	0.736682
1416360_at	AV344473	Snx18	1.35735	0.736728
1426700_a_at	AW552018	Pan2	1.35645	0.73722
1459511_at	C79115	---	1.35643	0.73723
1454753_at	BB540667	Rnpepl1	1.35627	0.737318
1438975_x_at	AV361868	Zdhhc14	1.35624	0.737334
1441263_a_at	AV009179	A930005H10Rik	1.35619	0.73736
1424203_at	BC019501	Ncln	1.35572	0.737618
1428656_at	BG072418	LOC100045148 /// Rnasen	1.35559	0.737686
1437146_x_at	AV025980	Coro7	1.35557	0.737695
1455574_at	AI853422	Smg7	1.35532	0.737833
1436616_at	BE945631	Inpp4a	1.35531	0.737838
1429831_at	BI684288	Pik3ap1	1.35513	0.737938
1427079_at	U51204	Mapre3	1.35512	0.737944
1458708_at	AI503983	---	1.35486	0.738082
1455741_a_at	AW553715	Ece1	1.35475	0.738144
1449202_at	NM_011976	Sema4g	1.35473	0.738154
1443521_at	BM218716	---	1.35411	0.738493
1452862_at	BE197381	Rreb1	1.35347	0.738843
1444096_at	BB075907	Zfr	1.35342	0.738869
1435527_at	BB533448	Nfic	1.35339	0.738887
1433634_at	BB183385	Irf2bp2	1.35329	0.73894
1425152_s_at	AF251276	Serpini2	1.35307	0.73906
1447322_at	AI845029	---	1.35306	0.739068
1420997_a_at	NM_008155	Gpi1	1.35299	0.739106
1424540_at	AF071070	Hipk1	1.35294	0.739134
1416387_at	NM_054097	Pip4k2c	1.35293	0.739137
1417854_at	NM_011840	Map2k5	1.3528	0.73921
1434602_at	BG074645	Med13l	1.35275	0.739236
1434895_s_at	BG064715	Ppp1r13b	1.35272	0.739252
1451715_at	AW412521	Mafb	1.35269	0.739269
1441285_at	AW124536	Pdp2	1.35267	0.73928
1434515_at	BE996469	Ncoa1	1.35259	0.739322
1424951_at	BC015459	Baiap2l1	1.35236	0.739446
1418135_at	NM_133919	Aff1	1.35209	0.739596
1430379_at	BM220939	5830411K21Rik	1.35197	0.739659
1455500_at	AW556558	Rnf213	1.35187	0.739714
1417628_at	NM_009297	Supt6h	1.35184	0.739733
1442305_at	AI849247	Gtpbp2	1.35153	0.739904
1449870_a_at	NM_011596	Atp6v0a2	1.35128	0.740037
1418891_a_at	BB349707	Rab3d	1.35124	0.740061
1434832_at	BB364488	Foxo3	1.35102	0.740179
1448868_at	NM_020255	Scand1	1.3509	0.740245
1437410_at	BB513627	Aldh2	1.3507	0.740358
1434258_s_at	AV248174	Phactr4	1.35062	0.740399
1429044_at	AK005444	Camsap1l1	1.35048	0.740479
1460363_at	BB795102	Tnrc6c	1.35017	0.740649
1415703_at	BM248615	Huwe1	1.34995	0.740767
1424323_at	BC020013	Noc2l	1.34964	0.740939
1435224_at	AW552828	Crebbp	1.34951	0.74101
1424862_s_at	AB072336	Mib2	1.3493	0.741123
1455482_at	BQ175609	Ap2a2	1.34912	0.741226
1421197_a_at	NM_023190	Acin1	1.3491	0.741236
1438663_at	BF730196	Bat2l2	1.34902	0.741278
1421820_a_at	L28176	Nf2	1.3488	0.741399
1454777_at	BB553107	Slco2b1	1.34876	0.741423
1417963_at	NM_011125	Pltp	1.34875	0.741426
1454929_s_at	BI415208	Safb	1.34875	0.74143
1416983_s_at	AI462296	Foxo1	1.34861	0.741503
1434220_at	AV255972	Nup98	1.34859	0.741515
1431316_at	AK020167	Itch	1.34804	0.741818
1426936_at	BC002257	BC005512 /// F630007L15Rik /// Gm6958	1.34799	0.741845
1437176_at	AV277444	Nlrc5	1.3479	0.741894
1428372_at	AK008100	St5	1.34788	0.741908
1427287_s_at	BB216794	Itpr2	1.34787	0.741914
1426843_at	BG065569	Atg2a	1.34781	0.741945
1427930_at	BG063905	Pdxk	1.34774	0.741981
1456054_a_at	BB314559	Pum1	1.34773	0.741988
1428869_at	BM213850	Nolc1	1.34746	0.742135
1441592_at	BB667902	---	1.34736	0.74219
1418596_at	NM_008011	Fgfr4	1.34715	0.74231
1460216_at	NM_007383	Acads	1.34676	0.742524
1416683_at	NM_138749	Plxnb2	1.34656	0.742633
1438713_at	BB391868	Rassf8	1.34649	0.742669
1420171_s_at	C80049	Myh9	1.34645	0.742692
1452388_at	AW763765	Hspa1a	1.34641	0.742714
1423493_a_at	BB315728	Nfix	1.34638	0.74273
1418150_at	BQ032797	Mtmr4	1.34607	0.742903
1429396_at	AK010773	Atg16l2	1.34592	0.742984
1435742_at	AV028026	Smek1	1.34574	0.743085
1433808_at	BB473496	Heatr7a	1.34562	0.743152
1434814_x_at	BE992059	Gpi1	1.34527	0.743343
1417038_at	NM_017380	2011-09-09	1.34506	0.74346
1455372_at	BB770826	Cpeb3	1.34503	0.743476
1438033_at	BB530740	Tef	1.34499	0.7435
1434374_at	BB699417	Fam168a	1.34486	0.743569
1418709_at	AF037370	Cox7a1	1.34485	0.743578
1424143_a_at	AF477481	Cdt1	1.34465	0.743686
1458144_at	BM200586	---	1.3445	0.743769
1437218_at	BM234360	Fn1	1.3445	0.743772
1459145_at	BB483368	A930033H14Rik	1.3444	0.743829
1426879_at	AK004493	1190005F20Rik	1.3442	0.743937
1457218_at	BB296225	Strbp	1.3439	0.744104
1439298_at	BM200180	---	1.34381	0.744155
1436966_at	BB337121	Peli2	1.34364	0.744247
1437467_at	AV315205	Alcam	1.34364	0.744249
1426516_a_at	AK014526	Lpin1	1.3435	0.744324
1447141_at	AW107722	AW107722	1.34349	0.744332
1440223_at	BB031290	Rbm6	1.34344	0.744361
1433890_a_at	AW545877	Bat3	1.34343	0.744361
1420170_at	C80049	Myh9	1.34341	0.744374
1434561_at	BI648411	Asxl1	1.34323	0.744475
1457374_at	AV377264	Nedd4l	1.34318	0.744503
1435448_at	BM120925	Bcl2l11	1.34312	0.744537
1437477_at	AV301584	Lrrfip1	1.34295	0.744628
1422448_at	NM_009363	Tff2	1.34279	0.744717
1430163_at	AK010874	Rab43	1.34254	0.744858
1418508_a_at	BG064712	Grb2	1.3425	0.744882
1439200_x_at	BE686792	---	1.34211	0.745094
1434704_at	BB529352	Mll5	1.3418	0.745269
1428244_at	BG076113	Larp1	1.34177	0.745286
1438688_at	BG915272	Srrm2	1.34147	0.745453
1435159_at	BG071786	9430038I01Rik	1.34137	0.745508
1425362_at	BC003330	Agfg2	1.34088	0.745781
1438831_at	BB208315	Cdk12	1.34086	0.745792
1446892_at	AU041374	---	1.34056	0.745959
1428407_at	BG073366	Hnrnpa0	1.34025	0.74613
1421088_at	BC006622	Gpc4	1.3401	0.746213
1438383_x_at	BB531646	Ppp2r1a	1.34	0.746271
1449117_at	NM_010592	Jund	1.33991	0.746321
1421812_at	AF043943	Tapbp	1.33977	0.746397
1452169_a_at	BC014860	Dgkz	1.33974	0.746414
1417969_at	NM_133765	Fbxo31	1.3396	0.746494
1457508_at	BB410003	C430003N24Rik	1.33948	0.746556
1423321_at	BI078799	Myadm	1.33947	0.746562
1440533_at	BF464033	---	1.33937	0.746621
1434603_at	BG074645	Med13l	1.3393	0.746659
1435666_at	AW553439	Mast3	1.3392	0.746717
1418906_at	NM_011955	Nubp1	1.33911	0.746763
1434235_at	BB765719	Slc20a2	1.33904	0.746805
1440267_at	BM200210	Pex1	1.33851	0.747099
1456413_at	BB235927	Pde4dip	1.33847	0.747119
1452497_a_at	U28807	Nfatc3	1.33843	0.747143
1428539_at	AK011909	Smg1	1.33834	0.747196
1427887_at	BB304715	Rprd1b	1.33832	0.747207
1426614_at	BB523906	Zmynd8	1.33694	0.747976
1416981_at	AI462296	Foxo1	1.33676	0.748078
1437210_a_at	AI506310	Brd2	1.33675	0.748084
1450623_at	NM_010312	Gnb2	1.33659	0.748174
1460314_s_at	NM_019469	Hist1h3a /// Hist1h3b /// Hist1h3c /// Hist1h3d /// Hist1h3e /// Hist1h3f /// Hist1h3g /// Hist1h3h /// Hist1h3i /// Hist2h3b /// Hist2h3c1 /// Hist2h3c2	1.33641	0.748271
1424949_at	BM248615	Huwe1	1.33627	0.748354
1434375_at	BB699417	Fam168a	1.3362	0.748392
1436209_at	BB447500	Dnajc16	1.33615	0.74842
1441153_at	AW541437	---	1.33606	0.748469
1436714_at	BB297498	Lpp	1.33604	0.74848
1443048_at	BB387658	---	1.33588	0.748572
1434036_at	AV024771	Mtss1	1.33582	0.748602
1436481_at	BB729271	Atp7b	1.33564	0.748702
1429009_at	BI689977	Snrnp70	1.33545	0.748814
1425368_a_at	AF169192	Numb	1.33529	0.748902
1425628_a_at	AF043220	Gtf2i	1.33502	0.749052
1416331_a_at	NM_008686	Nfe2l1	1.33451	0.74934
1436982_at	BB788270	Tnrc6b	1.33446	0.749366
1437061_at	BF121558	Mbd1	1.33421	0.749506
1451140_s_at	BB756794	Prkag2	1.33399	0.749631
1451012_a_at	AV216648	Csda	1.33313	0.750114
1424441_at	BC023114	Slc27a4	1.33288	0.750257
1436709_at	AW611444	C230096C10Rik	1.33281	0.750297
1455892_x_at	BB794742	---	1.33276	0.750322
1456659_at	BM116906	LOC552902	1.33276	0.750325
1451416_a_at	BC026422	Tgm1	1.33258	0.750422
1445402_at	AV337434	---	1.33258	0.750424
1449343_s_at	NM_011378	Sin3a	1.33252	0.750457
1457851_at	BG066654	---	1.33249	0.750474
1438991_x_at	BB109449	Ppp2r1a	1.33218	0.75065
1448618_at	NM_080638	Mvp	1.33194	0.750787
1434451_at	AA216953	Gm10786	1.33146	0.751057
1458134_at	BB265744	---	1.33119	0.75121
1437524_x_at	BB534801	Coro7	1.33066	0.751508
1416493_at	NM_007838	Ddost	1.33065	0.751511
1450407_a_at	AF022957	Anp32a	1.33044	0.751632
1456310_a_at	AV218922	2610002J02Rik	1.33018	0.75178
1454606_at	BF144564	4933426M11Rik	1.33008	0.751834
1459571_at	BM218317	---	1.33	0.751882
1429237_at	BF682137	Stx16	1.32986	0.751958
1426587_a_at	AI325183	Stat3	1.3298	0.751995
1434610_at	BM210485	Plec	1.32973	0.752035
1459398_at	BB542335	Peli1	1.32966	0.752071
1431900_a_at	AK019022	Foxa3	1.3294	0.752218
1460366_at	BC022146	Eml3	1.32932	0.752265
1426389_at	BG071931	Camk1d	1.32925	0.752303
1434318_a_at	BI651535	Tcfe3	1.32923	0.752315
1415743_at	NM_010412	Hdac5	1.32921	0.752324
1417871_at	NM_010476	Hsd17b7	1.32871	0.752609
1423304_a_at	BB366842	Rnf111	1.32837	0.7528
1436851_at	AI463328	Pkn1 /// Ptger1	1.32784	0.753101
1441354_at	BG069312	AU018740	1.3278	0.753128
1458618_at	BM201500	---	1.32756	0.75326
1460554_s_at	BB795216	Glg1	1.32741	0.753349
1425649_at	BC021530	Slc39a14	1.32731	0.753404
1447527_at	AI606908	---	1.3271	0.753525
1426288_at	AF247637	Lrp4	1.32702	0.753568
1416672_s_at	NM_053177	Mcoln1	1.32698	0.753592
1440586_at	BB326079	B430203I24Rik	1.32669	0.753755
1418461_at	NM_012059	Sh3d19	1.32652	0.753851
1418883_a_at	NM_008774	Pabpc1	1.32633	0.753959
1423528_at	AW701903	Bcas3	1.32633	0.753963
1438198_at	BB363154	Bri3bp	1.32621	0.754031
1429652_at	AK009976	Prrc1	1.32598	0.754158
1438249_at	BM247366	Usp7	1.32595	0.754174
1437751_at	AV337619	Ppargc1a	1.32594	0.754182
1418202_a_at	NM_011717	Wiz	1.32591	0.754197
1422584_at	NM_021337	Skiv2l	1.32585	0.75423
1426465_at	BG066219	Dlgap4	1.32571	0.754312
1436363_a_at	AW049660	Nfix	1.32566	0.754342
1437126_at	BB115513	---	1.32542	0.75448
1418925_at	NM_009886	Celsr1	1.32534	0.754524
1459765_s_at	BB055869	Sf1	1.32519	0.75461
1452372_at	BF729638	Bsdc1	1.32519	0.75461
1418901_at	NM_009883	Cebpb	1.32475	0.754861
1453583_at	AI466222	Zzef1	1.32469	0.754896
1439877_at	BB125494	---	1.32453	0.754983
1444268_at	BB362791	BC004004	1.32444	0.755035
1448021_at	AA266723	Fam46c	1.32419	0.755179
1427886_at	BC028835	Pom121	1.32416	0.755198
1419031_at	NM_019699	Fads2	1.32403	0.75527
1420362_a_at	NM_007546	Bik	1.32399	0.755294
1416289_at	NM_011122	Plod1	1.3238	0.755403
1433617_s_at	BF780384	B4galt5	1.32379	0.755405
1447325_at	AW824326	---	1.32378	0.75541
1431469_a_at	AK015150	Cxxc5	1.32359	0.755522
1435676_at	BB445523	Cep164	1.32347	0.755589
1460342_s_at	U73200	Mprip	1.32342	0.755615
1434054_at	BB342453	Mafg	1.32327	0.755704
1434930_at	BI904914	Tpcn1	1.32319	0.755748
1416885_at	NM_054099	1110038F14Rik	1.32238	0.756214
1438906_at	BB156385	---	1.32236	0.756222
1439381_x_at	BB142015	Marveld1	1.32207	0.756389
1429178_at	BB472509	Odz3	1.32199	0.756438
1439411_a_at	BB111454	Xpo7	1.32193	0.756468
1431068_at	BI659732	Rmnd5a	1.32186	0.756512
1454670_at	AW556696	Rere	1.3218	0.756544
1429532_at	AK018377	Morc2a	1.32173	0.756582
1433818_at	AV296997	Agpat3	1.32173	0.756583
1438853_x_at	BB463580	Ddx54	1.32155	0.756689
1452784_at	AK003416	Itgav	1.32153	0.756696
1448928_at	NM_010413	Hdac6	1.32138	0.756783
1419536_a_at	NM_009045	Rela	1.32129	0.756838
1420816_at	NM_018871	Ywhag	1.32127	0.756845
1435636_at	AI415636	2310051F07Rik	1.32125	0.756857
1436366_at	BE865230	Ppp1r15b	1.32114	0.756924
1440167_s_at	BB557975	Lpp	1.32106	0.756967
1442024_at	BB328892	Ppp1r3e	1.32088	0.757073
1422850_at	AV028400	Pabpn1	1.32077	0.757132
1448613_at	NM_007899	Ecm1	1.32072	0.757162
1438244_at	BB092799	Nfib	1.32054	0.757263
1418174_at	BC018323	Dbp	1.3205	0.75729
1455389_s_at	AI415636	2310051F07Rik	1.32049	0.757296
1426287_at	AF455111	Atxn7	1.32009	0.757524
1416359_at	AV344473	Snx18	1.32009	0.757525
1434360_s_at	AI596632	LOC632664 /// Ptprg	1.32008	0.757532
1455533_at	AV341920	Fam113a	1.32007	0.757536
1426805_at	AW701251	Smarca4	1.31993	0.757617
1450199_a_at	NM_138672	Stab1	1.31974	0.757723
1456822_at	BB482313	Rad23b	1.31947	0.757881
1429452_x_at	AK007420	Pisd-ps3	1.31947	0.757882
1442897_at	BB556313	Fam13b	1.31905	0.758122
1439942_at	BM118423	Prep	1.31901	0.758144
1420985_at	BG694892	Ash1l	1.31882	0.758254
1434011_a_at	AV014698	Ints5	1.31844	0.758475
1426902_at	BC024135	Coq6	1.31841	0.758491
1452217_at	BE570050	Ahnak	1.31838	0.758505
1452406_x_at	AJ007909	Erdr1	1.3182	0.758609
1435436_at	BI647951	Epas1	1.31819	0.758615
1432212_at	AK007970	A1cf	1.31809	0.758672
1431806_at	AK016444	4931408D14Rik	1.31802	0.758716
1435386_at	BB667216	Vwf	1.31787	0.758802
1451434_s_at	BC019948	Gpatch8	1.31769	0.758903
1427711_a_at	X15351	Ceacam1	1.31756	0.758978
1451255_at	BC004672	Lsr	1.31754	0.758993
1439652_at	BB667934	---	1.31745	0.759043
1453582_at	BB129366	Chka	1.3174	0.759072
1458238_at	BB257077	Arid5b	1.31727	0.759144
1423755_at	BC013555	Zcchc8	1.31708	0.759258
1437985_a_at	BB379386	2310061I04Rik	1.31689	0.759364
1417725_a_at	BC021593	Sssca1	1.31688	0.759371
1436960_at	BB753423	Brd3	1.31681	0.75941
1436830_at	BB324084	Marveld1	1.31679	0.759425
1439148_a_at	BE914497	Pfkl	1.31674	0.759449
1424753_at	BC025444	Nudt14	1.31663	0.759516
1426422_at	AW551682	Cc2d1a	1.31648	0.759602
1433712_at	AV032365	AW555464	1.31625	0.759733
1436344_at	BB005022	C2cd2	1.31625	0.759733
1420842_at	BF235516	Ptprf	1.31607	0.759841
1429468_at	AK003775	1110018F16Rik /// Dnajb14	1.31606	0.759846
1437269_at	AI746527	Ttc38	1.31596	0.7599
1422123_s_at	NM_011926	Ceacam1 /// Ceacam2	1.3158	0.759994
1439666_at	BB807812	Odf3b	1.31571	0.760043
1423425_at	BB018522	Plbd2	1.31549	0.760175
1452156_a_at	AY032852	Nisch	1.3154	0.760224
1439342_at	AV353028	Clpx	1.31534	0.760259
1456081_a_at	AI987654	Aacs	1.31523	0.760323
1451912_a_at	AF321301	Fgfrl1 /// LOC100046239	1.31522	0.76033
1448189_a_at	NM_022009	Flii	1.31507	0.760415
1439497_at	BG065013	---	1.31495	0.760483
1460276_a_at	NM_011906	Tpra1	1.31484	0.76055
1448629_at	NM_138646	Hps4	1.31478	0.760583
1448221_at	BC011067	Bat1a	1.31463	0.760669
1430404_at	BM239430	LOC75771	1.31456	0.76071
1439506_at	BB193557	Gm98	1.314	0.761035
1418496_at	NM_008259	Foxa1	1.31396	0.76106
1433811_at	BG245272	Mllt6	1.3136	0.761269
1441305_at	BB360028	Nedd4l	1.31359	0.761274
1450184_s_at	NM_017376	Tef	1.31334	0.761417
1451530_at	U03425	Egfr	1.31332	0.761427
1459800_s_at	AV079128	Map3k4	1.31324	0.761476
1418594_a_at	NM_010881	Ncoa1	1.31323	0.761478
1455128_x_at	BG342407	Tnrc6a	1.31319	0.761504
1417255_at	NM_134126	Ift140	1.31284	0.761706
1435781_at	BB380335	Cand1	1.31279	0.761735
1417409_at	NM_010591	Jun	1.31276	0.761756
1416883_at	NM_019649	Clptm1	1.31225	0.76205
1439839_at	BB815394	D130051D11Rik	1.31224	0.762058
1436197_at	BI651416	Cdc42bpg	1.31215	0.762106
1440854_at	BM214836	2810403A07Rik	1.31196	0.762216
1448579_at	BG074127	Glg1	1.31188	0.762263
1460690_at	BI526818	Fam195b	1.31178	0.762326
1437690_x_at	BB529152	Csnk1d	1.31174	0.762344
1417664_a_at	BE631549	Ndrg3	1.31172	0.762356
1456875_at	AV232053	1810013L24Rik	1.3116	0.762428
1433624_at	AV316216	Bat2l	1.31144	0.762519
1434128_a_at	BB131266	Zfp574	1.31124	0.762638
1429428_at	BB175494	Tcf7l2	1.31123	0.762641
1433924_at	BM200248	Peg3	1.31115	0.76269
1451121_a_at	BC017637	Gltscr2	1.311	0.762776
1431060_at	AK020915	Peli1	1.3109	0.762836
1417843_s_at	NM_133191	Eps8l2	1.31089	0.762839
1436181_at	AV077160	Asap2	1.31086	0.762859
1422064_a_at	AY028963	Zbtb20	1.31068	0.762966
1451285_at	AF224264	Fus	1.31054	0.763046
1460336_at	BB745167	Ppargc1a	1.31053	0.763052
1451731_at	AK007703	Abca3	1.3105	0.763066
1460279_a_at	AF043219	Gtf2i	1.31046	0.763094
1459948_at	BB552070	---	1.31034	0.763158
1437205_at	BE988778	Tcf25	1.31025	0.763211
1455069_x_at	BF225398	Slc25a4	1.31025	0.763213
1460569_x_at	AW611462	Cldn3	1.31025	0.763213
1434401_at	BM224914	Zcchc2	1.31017	0.76326
1441375_at	AU043080	---	1.31011	0.763295
1426756_at	BG064057	Galnt2	1.31007	0.763315
1435901_at	AV226197	Usp40	1.30971	0.763528
1458309_at	BM122422	---	1.30968	0.763546
1442418_at	AW456056	B930096F20Rik	1.30953	0.763632
1457473_at	AI851787	Chd1	1.30947	0.763666
1427459_at	BC025836	Cpn2	1.30946	0.763674
1437065_at	BQ174376	Zbtb20	1.30939	0.763715
1453195_at	BF319466	Sdccag3	1.30937	0.763725
1437119_at	BG075179	Ern1	1.30931	0.76376
1439293_at	BB369212	BC031353	1.30902	0.763932
1437731_at	BB834407	C2cd2	1.309	0.763941
1417295_at	NM_054081	Mta1	1.30896	0.763965
1427294_a_at	BB406585	Slc38a10	1.30875	0.764086
1419572_a_at	NM_008992	Abcd4	1.30857	0.764193
1422452_at	NM_013863	Bag3	1.30851	0.764228
1454551_at	AK020585	9530034D02Rik	1.30842	0.76428
1441718_at	BB283834	---	1.3084	0.764293
1423687_a_at	BC016253	Man2c1	1.30835	0.764324
1454289_at	BF166706	Zhx3	1.30825	0.764379
1418006_at	NM_024268	Zc3h18	1.30816	0.764432
1438271_at	BB667361	Lpp	1.30798	0.76454
1445001_at	BG069451	---	1.30796	0.764552
1426245_s_at	BC027056	Mapre2	1.30786	0.764606
1436897_at	BE225764	Mfhas1	1.30785	0.764614
1455155_at	BB174540	Lsm14b	1.30762	0.76475
1452309_at	BB409331	Cgnl1	1.3076	0.764759
1436956_at	AV174028	---	1.30754	0.764793
1432007_s_at	AK009735	Ap2a2	1.30745	0.764846
1426359_at	AV328883	Zc3h11a	1.3074	0.764876
1422493_at	BG067254	Cpox	1.30739	0.764883
1418518_at	NM_011046	Furin	1.30727	0.764955
1439189_at	BB498793	Fnip2	1.30716	0.765016
1428141_at	AK004632	Gga2	1.30704	0.765086
1441593_at	BB218551	---	1.30703	0.765094
1451985_at	BC027199	Lrrk1	1.30701	0.765103
1433625_at	AV316216	Bat2l	1.30685	0.765197
1434417_at	BB022975	Solh	1.30674	0.765264
1456981_at	BB428982	Tmc7	1.30663	0.765326
1420841_at	BF235516	Ptprf	1.30645	0.765432
1456918_at	BB667412	Raph1	1.30643	0.765442
1433871_at	BQ174018	R3hdm1	1.30636	0.765485
1436192_at	AV270520	Arfgef2	1.30636	0.765487
1448865_at	NM_010476	Hsd17b7	1.30635	0.76549
1442901_at	BM238581	Tax1bp1	1.30635	0.765491
1456567_x_at	BB000455	Grn	1.3063	0.765521
1449945_at	NM_133249	Ppargc1b	1.30588	0.765769
1417385_at	AK010446	Npepps	1.30573	0.765856
1421852_at	AF319542	Kcnk5	1.30558	0.765943
1446618_at	BB166401	A130088B03Rik	1.30545	0.766019
1419703_at	NM_016919	Col5a3	1.30533	0.766087
1438972_x_at	BB493215	2810410L24Rik	1.30516	0.766191
1448580_at	BG074127	Glg1	1.30515	0.766196
1427929_a_at	BG063905	Pdxk	1.30509	0.766229
1433868_at	AV028445	Btbd3	1.30489	0.766347
1424048_a_at	BC024618	Cyb5r1	1.30485	0.766369
1455493_at	BI734306	Syne1	1.30478	0.766412
1427449_a_at	BC023177	Adprhl2	1.30467	0.766477
1420138_at	AI323572	Slc19a1	1.3046	0.766519
1434813_x_at	AI528863	Wars	1.30458	0.766531
1434338_at	BQ085677	Rgp1	1.30447	0.766593
1448538_a_at	BE447520	D4Wsu53e	1.30401	0.766863
1436187_at	BB513634	1110054M08Rik	1.30399	0.766878
1451528_at	BC025833	Tmem82	1.30396	0.766894
1456566_x_at	BB730281	Rbm14	1.30388	0.766939
1425300_at	BC021917	Dak	1.30386	0.766954
1437171_x_at	AV025667	Gsn	1.30376	0.767011
1452219_at	AV032559	LOC100047592 /// Tmem63b	1.30376	0.767015
1428854_at	AK018286	Tmed8	1.30374	0.767024
1426814_at	BM248309	Sec16a	1.30365	0.767077
1424685_at	AK005101	Exosc4	1.30361	0.767098
1426354_at	AK009033	Bap1	1.30361	0.767099
1416896_at	NM_009097	Rps6ka1	1.30352	0.767154
1433768_at	BG071905	Palld	1.30341	0.767217
1449192_at	NM_019426	Atf7ip	1.30327	0.767301
1423154_at	BI155782	BC005537	1.30299	0.767468
1427274_at	AV254847	Rnf214	1.30286	0.767542
1434031_at	BB037019	Zfp692	1.30282	0.767566
1440565_at	BB667512	---	1.30276	0.767599
1421037_at	BG070037	Npas2	1.30271	0.76763
1450093_s_at	NM_010731	Zbtb7a	1.3026	0.767693
1423417_at	BI558117	Smarcc1	1.30245	0.767784
1416383_a_at	NM_008797	Pcx	1.30232	0.767858
1438021_at	BB400564	Rbm47	1.30232	0.767862
1433448_at	BB281078	Slc25a44	1.30228	0.767884
1420989_at	NM_025747	4933411K20Rik	1.30221	0.767924
1438143_s_at	BB705334	Atxn2 /// LOC100047323	1.30173	0.768206
1434496_at	BM947855	Plk3	1.30169	0.768229
1453091_s_at	BB241583	Letmd1	1.30168	0.768236
1448663_s_at	NM_138656	Mvd	1.30162	0.768276
1424384_a_at	BC006765	Znrf1	1.3016	0.768286
1425202_a_at	BC021657	Ank3	1.30147	0.768361
1452377_at	AK017541	Mll1	1.30123	0.768505
1435869_s_at	BQ175609	Ap2a2	1.30109	0.768589
1441769_at	BB731108	---	1.30106	0.768601
1435414_s_at	BF322032	Dctn1	1.30098	0.76865
1416736_at	NM_138660	Casc3	1.30078	0.768768
1454717_at	BB401190	Ankrd27	1.3007	0.768815
1436438_s_at	BM234499	Dcaf5	1.30065	0.768846
1431026_at	BF168504	Naa30	1.30045	0.768963
1437821_at	BB408240	---	1.30044	0.768968
1442351_a_at	BB313029	BC029214	1.30027	0.769071
1431359_a_at	AK003526	1110007C09Rik	1.3002	0.76911
1448155_at	BC026823	Pdcd6ip	1.30004	0.769209
1423102_a_at	AI746548	Rnf10	1.29998	0.769242
1441963_at	BB427703	Prosapip1	1.29975	0.769378
1434009_at	BQ176422	Grlf1	1.29967	0.769426
1456135_s_at	BB530368	Pxn	1.29967	0.769428
1427665_a_at	AF358459	Nfic	1.29964	0.769446
1441108_at	AU040876	---	1.29952	0.769516
1418196_at	NM_009351	Tep1	1.29938	0.769598
1442793_s_at	BB139935	LOC100046166 /// Tbrg4	1.2993	0.769644
1418405_at	NM_019447	Hgfac	1.29929	0.769649
1452265_at	AJ288061	Clasp1	1.29925	0.769673
1423949_at	BC027266	Ube2z	1.29921	0.769697
1456040_at	BB473131	Sf3b2	1.29914	0.769739
1422795_at	AV273804	Cul3	1.29914	0.769739
1429515_at	AK018693	Ubr2	1.29914	0.769741
1416852_a_at	BC017126	Ncdn	1.29909	0.769772
1452569_at	AB037192	Slco1b2	1.29898	0.769834
1437835_a_at	BB357560	0610011L14Rik	1.29886	0.769904
1434824_at	BM118747	Baz1b	1.29877	0.769958
1433462_a_at	BB208212	Pi4k2a	1.29877	0.76996
1451716_at	AW412521	Mafb	1.29866	0.770027
1445032_at	AW491158	---	1.29856	0.770085
1434260_at	BB461848	Fchsd2	1.29853	0.7701
1423518_at	BG094076	Csk	1.29846	0.770144
1426815_s_at	BM248309	Sec16a	1.29844	0.770153
1459363_at	AV318787	Atxn2 /// LOC100047323	1.29822	0.770285
1424007_at	L42114	Gdf10	1.29808	0.770368
1434836_at	AV277440	Nfatc2ip	1.29804	0.770394
1426762_s_at	AK007763	Kdm1a	1.29783	0.770515
1424831_at	BC023348	Cpne2	1.29778	0.770548
1456767_at	AV062156	Lrfn3	1.29776	0.770556
1434118_at	BI737397	Mul1	1.29763	0.770635
1437545_at	BM194994	Rcor1	1.29757	0.770672
1433557_at	AV024881	Cbx7	1.29752	0.770701
1423973_a_at	BC024935	Arf3	1.29744	0.770749
1427739_a_at	AJ297973	Trp53	1.29727	0.770847
1423047_at	BB400304	Tollip	1.29719	0.770899
1457168_at	BB311306	AI225934	1.29715	0.770923
1422557_s_at	NM_013602	Mt1	1.29714	0.770926
1436379_at	AI429792	Crtc3	1.2971	0.770951
1436175_at	AV227511	Atxn7	1.29709	0.770959
1417866_at	AK004593	Tnfaip1	1.29702	0.770998
1427879_at	AK007667	1810031K17Rik	1.29664	0.771224
1430183_at	AK014695	---	1.29663	0.77123
1429005_at	BB107412	Mfhas1	1.29652	0.771296
1454982_at	BQ174041	Arfgef2	1.29622	0.771472
1455204_at	BB305507	Pitpnc1	1.29613	0.771529
1430191_at	BB748887	9130004J05Rik	1.29609	0.77155
1459005_at	BG798107	---	1.29577	0.771739
1434087_at	BG069750	Mthfr	1.2955	0.7719
1424345_s_at	BC021792	Ube2m	1.2955	0.771905
1427982_s_at	BF582734	Syne2	1.29536	0.771989
1440314_at	BM238331	---	1.2953	0.772024
1421267_a_at	NM_010828	Cited2	1.29526	0.772046
1426776_at	BF466143	Wasl	1.29524	0.772057
1460328_at	BG072367	Brd3	1.29523	0.772063
1420817_at	NM_018871	Ywhag	1.29521	0.772075
1457178_at	BB485280	---	1.29516	0.772105
1417931_at	NM_010811	Ndst2	1.29512	0.772129
1423588_at	BG145444	Arpc4	1.29507	0.772158
1440819_s_at	BB541793	Szt2	1.29493	0.772243
1455435_s_at	BG072100	Chdh	1.29489	0.772267
1451169_at	BC024503	Nomo1	1.29485	0.772288
1460352_s_at	BC017537	Pik3r4	1.2948	0.772319
1434831_a_at	BB364488	Foxo3	1.29474	0.772354
1450081_x_at	NM_008155	Gpi1	1.29463	0.77242
1421529_a_at	NM_015762	Txnrd1	1.29461	0.772435
1428509_at	AK018649	Myo1e	1.29452	0.772488
1423165_a_at	AV296905	Mta2	1.29442	0.772545
1431278_s_at	BG078690	Pla2g6	1.29442	0.772547
1420098_s_at	AU020421	D13Ertd787e	1.29437	0.772575
1452145_at	BC027358	H6pd	1.29426	0.772641
1429052_at	AK003303	Ptprd	1.29426	0.772643
1449491_at	NM_130859	Card10	1.2942	0.77268
1428422_at	AK008825	Faf2	1.2941	0.77274
1425538_x_at	BC016891	Ceacam1	1.29398	0.772812
1443338_at	BM120751	---	1.29311	0.773332
1448029_at	AA543734	Tbx3	1.29308	0.773344
1452581_at	BB304715	Rprd1b	1.29299	0.773402
1423416_at	BI558117	Smarcc1	1.29298	0.773409
1437414_at	AW987152	Zfp217	1.29284	0.773491
1425163_at	BC006605	AI661453	1.29275	0.773543
1444506_at	AW209055	---	1.29271	0.77357
1424329_a_at	BC025098	Prrg2	1.29269	0.773583
1425974_a_at	D63902	Trim25	1.29262	0.77362
1439108_at	BF021054	Mll5	1.2926	0.773635
1451984_at	BC021506	Hnrnpul1	1.29255	0.773663
1427941_at	AF430845	Dicer1	1.29249	0.773699
1444044_at	BB440156	---	1.29245	0.773722
1437581_at	AW824355	Zfp800	1.29231	0.77381
1456916_at	BG067058	Nsd1	1.29221	0.773868
1434500_at	BF585303	Ttyh2	1.29215	0.773906
1443533_at	BM203526	---	1.29204	0.773968
1435694_at	BB127065	Arhgap26	1.292	0.773995
1440091_at	BB212184	Meis2	1.29185	0.774084
1433717_at	BI903574	D19Wsu162e	1.29184	0.774089
1457486_at	BM120811	---	1.29175	0.774144
1423431_a_at	AW228043	Mybbp1a	1.29166	0.774199
1418435_at	BQ176661	Mkrn1	1.29156	0.774256
1459879_at	AW492820	4921513D23Rik	1.29147	0.774312
1426238_at	L24755	Bmp1	1.29145	0.774324
1459869_x_at	BB079116	4930402E16Rik	1.29144	0.774331
1428367_at	BI652065	Ndst1	1.29138	0.774368
1443862_at	BM220840	Mbtd1	1.29133	0.774394
1423430_at	AW228043	Mybbp1a	1.29108	0.774546
1441117_at	AI549877	---	1.29102	0.774581
1424117_at	BC024937	BC056474	1.29072	0.77476
1434684_at	AV338855	Rin3	1.29064	0.774809
1438602_s_at	BB732340	Masp1	1.29063	0.774817
1429192_at	AV381512	Ski	1.29047	0.774913
1419811_at	AW125421	Adcy9	1.29043	0.774935
1433709_at	AW552821	Cant1	1.29007	0.775153
1442609_at	BB534545	---	1.29003	0.775174
1440317_at	BM223046	C130068B02Rik	1.28978	0.775328
1429549_at	BB044654	Col27a1	1.28963	0.775415
1439980_at	BG069320	D14Ertd725e	1.28947	0.775515
1438294_at	BG067317	Atxn1	1.2893	0.775617
1423117_at	BB837171	Pum1	1.2892	0.775675
1437765_at	BB249892	Cpeb3	1.28916	0.775697
1422443_at	NM_133216	Xpnpep1	1.28906	0.775759
1421971_a_at	NM_023260	Mrps34	1.28893	0.775835
1458578_at	BB373038	---	1.2889	0.775854
1423086_at	BB769209	Npc1	1.28886	0.775881
1426648_at	BG918951	Mapkapk2	1.28859	0.77604
1453295_at	AK016141	Asxl2	1.28857	0.776052
1439989_at	BB668097	Tsc1	1.28856	0.776058
1419068_at	BB280137	Rabgef1	1.28838	0.776169
1444295_at	BB129888	Neo1	1.28827	0.776236
1441407_at	BG070040	---	1.28811	0.776331
1456648_at	BB032580	---	1.2881	0.776337
1438155_x_at	BB357373	Pigo	1.28796	0.77642
1416504_at	AF072370	Ulk1	1.28791	0.776449
1456087_at	BB089547	Nfia	1.28775	0.776546
1438863_at	BB667362	A530079E22Rik	1.28774	0.776554
1455376_at	BQ176060	1300010F03Rik	1.28765	0.776608
1450814_a_at	NM_024267	Ipo4	1.28758	0.776651
1453017_at	BM227962	Ankle2	1.28757	0.776658
1447109_at	AW494850	---	1.28741	0.776756
1460396_at	AK010484	Ddx54	1.28738	0.776772
1440444_at	BB277583	Fads1	1.28725	0.776852
1453163_at	BI653999	Ppp1r12a	1.28716	0.776905
1460285_at	NM_133721	Itga9	1.2868	0.777121
1440795_x_at	BB259371	Rabep2	1.28662	0.777232
1438208_at	BM198170	Taok2	1.28659	0.77725
1451577_at	AW491109	Zbtb20	1.2865	0.7773
1417087_at	BG074127	Glg1	1.28648	0.777314
1429809_at	AK018506	Tmtc2	1.28648	0.777316
1423202_a_at	U22016	Ncor1	1.28645	0.777335
1455008_at	BF467143	Gna12	1.28626	0.777445
1429393_at	BI558553	Dcaf12	1.28625	0.777451
1426403_at	BG801851	Actr1b	1.2861	0.777543
1424027_at	AF293882	Pxn	1.28592	0.777655
1434446_at	BM206023	Insr	1.28587	0.777687
1429206_at	AK014194	Rhobtb1	1.28576	0.777747
1418406_at	BB220000	Pde8a	1.28558	0.777862
1440028_at	BB009361	---	1.28546	0.777931
1433669_at	BB037566	Akap8	1.28541	0.777962
1455339_at	BG094421	Fkbp15	1.28519	0.778092
1435455_at	BQ031259	Iffo2	1.28477	0.778349
1437242_at	AV121345	Ttll12	1.28465	0.77842
1453623_a_at	AK009733	Rad23a	1.28448	0.778528
1439388_s_at	BB251739	Bcar1	1.28446	0.778537
1459008_at	BM942252	---	1.28433	0.778617
1454735_at	BB450471	LOC100047199 /// Odf2	1.28433	0.778618
1456084_x_at	BB532202	Fmod	1.28427	0.778654
1448625_at	NM_133852	Golga2	1.28426	0.778659
1442744_at	C79248	Rbm39	1.28422	0.778684
1423938_at	AY033650	Llgl2 /// LOC100047332	1.28417	0.778715
1426059_at	BC012412	Gckr	1.28417	0.778716
1430151_at	AK014314	Nisch	1.28414	0.778733
1438660_at	BM239196	Gcnt2	1.28393	0.77886
1428426_s_at	AK014063	Tgfbrap1	1.2839	0.778874
1433628_at	BQ044689	Coq10a	1.28385	0.778908
1444856_at	AW060274	---	1.28384	0.778916
1434103_at	BB041864	Slc35e1	1.28353	0.779104
1451067_at	BC003836	Sgta	1.28341	0.779176
1417622_at	BG069505	Slc12a2	1.2833	0.779241
1448667_x_at	AV174616	Tob2	1.28322	0.779287
1428106_at	AK004841	1300001I01Rik	1.28295	0.779454
1448426_at	BI217574	Sardh	1.28295	0.779456
1460376_a_at	BC011509	Cox15	1.28291	0.779475
1435142_at	AV238378	Sft2d2	1.28286	0.779509
1434542_at	BI648645	Gpt2	1.28285	0.779513
1452962_at	AK002841	Tmem25	1.28275	0.779572
1417149_at	NM_011031	P4ha2	1.28271	0.779601
1416746_at	NM_010436	H2afx	1.28266	0.779631
1444140_at	BB468014	---	1.28257	0.779684
1456526_at	BB366663	C130034I24Rik	1.28254	0.779701
1440183_x_at	BB433442	2810002N01Rik	1.28251	0.77972
1435860_at	BF450030	Slc5a6	1.28244	0.779763
1433933_s_at	BB553107	Slco2b1	1.28237	0.779804
1460742_at	BI144423	Alg3	1.28229	0.779852
1419428_a_at	NM_008064	Gaa	1.2821	0.779968
1439122_at	BF226295	Ddx6	1.28204	0.780006
1446433_at	BB456954	Acbd5	1.28201	0.780025
1456715_at	BM238052	---	1.28193	0.780076
1426728_x_at	BG965431	Ptdss2	1.28177	0.780169
1448048_at	BB661072	BC016495	1.28176	0.780178
1416557_a_at	U97079	Eftud2	1.28168	0.780226
1425036_a_at	BC005741	Tnrc6a	1.28147	0.780352
1441558_at	BB472163	D230044B12Rik	1.28142	0.780384
1455998_at	BM232738	Zbed6	1.28133	0.78044
1442262_at	BE848085	---	1.28122	0.780506
1424968_at	BC027185	2210023G05Rik	1.28117	0.780537
1458121_at	BB472447	---	1.28109	0.780587
1439675_at	AV282267	Ppara	1.28096	0.780665
1444157_a_at	BB376389	Kdm5c	1.28062	0.78087
1425483_at	BB547854	Tox	1.28059	0.78089
1451969_s_at	BC014870	Parp3	1.28058	0.780899
1429360_at	AK007959	Klf3 /// LOC100046855	1.28042	0.780993
1428327_at	BB010301	Trak1	1.28016	0.781155
1441756_at	BI499715	---	1.2801	0.78119
1454934_at	BB379585	Ppm1f	1.27998	0.78126
1437984_x_at	BB461609	Bat1a	1.27998	0.781264
1450071_at	BG694892	Ash1l	1.27994	0.781285
1437456_x_at	BB332410	Ythdf1	1.27993	0.78129
1416016_at	AW048052	Tap1	1.27992	0.781296
1427369_at	BB071996	Nlrp6	1.27989	0.781315
1427564_at	Y15910	Diap2	1.27988	0.781322
1450044_at	NM_008057	Fzd7	1.27972	0.781423
1448472_at	AF087680	Vars	1.27943	0.781597
1435540_at	BM116550	Irgq	1.27933	0.781656
1441324_at	BB362177	---	1.27927	0.781698
1429049_at	AK004737	Nuak2	1.27921	0.78173
1460739_at	BQ174371	Zmiz2	1.27916	0.781761
1417475_at	NM_133224	Atp13a1	1.27913	0.781779
1438164_x_at	BB118974	Flot2	1.27909	0.781807
1433677_at	AV327910	Sfrs8	1.27903	0.781842
1417304_at	NM_009893	Chrd	1.27902	0.781846
1437742_at	BB767504	Rab21	1.27899	0.78187
1448009_at	W98049	Uggt1	1.27896	0.781883
1447602_x_at	AU020235	Sulf2	1.27894	0.781896
1417665_a_at	NM_053193	Cpsf1	1.2789	0.781922
1454397_at	AK019501	4632418H02Rik	1.27889	0.781925
1434674_at	BB463428	Lyst	1.27883	0.781963
1422544_at	AV297945	Myo10	1.27881	0.781975
1436767_at	BB475271	Luc7l2	1.27861	0.782097
1442003_at	BF537922	Diap2	1.27854	0.782145
1441732_at	AU042873	---	1.27834	0.782267
1456683_at	BM200011	Sltm	1.27807	0.782432
1452780_at	AV297256	Gtf3c2	1.27796	0.782495
1457696_at	AI835553	Rilp	1.27792	0.782521
1426301_at	U95030	Alcam	1.27774	0.782635
1441945_s_at	AV009478	Abhd14a	1.27772	0.782645
1451168_a_at	BC004732	Arhgdia	1.27769	0.782664
1445689_at	AA717264	---	1.27764	0.782692
1439805_at	BB488160	---	1.27746	0.782803
1421969_a_at	U82536	Faah	1.27745	0.782809
1422925_s_at	NM_134246	Acot3	1.27738	0.782854
1460409_at	AI987925	Cpt1a	1.27735	0.782872
1415735_at	NM_015735	Ddb1	1.27724	0.78294
1428976_at	AK017463	Tmpo	1.27721	0.782959
1433498_at	BF585125	Urgcp	1.27718	0.782974
1434547_at	AW550842	Cpd	1.27717	0.782982
1436933_at	BM211430	---	1.27713	0.783007
1437798_at	BB051012	6720422M22Rik	1.27711	0.783016
1439830_at	AV377656	Map3k5	1.27711	0.783019
1428323_at	BQ175968	Gpd2	1.27708	0.783035
1426017_a_at	BC020112	0610011L14Rik	1.27701	0.78308
1425381_a_at	BC013654	Trfr2	1.27699	0.783089
1422461_at	NM_133233	Atad3a	1.27682	0.783197
1452532_x_at	M61907	Ceacam1	1.27633	0.783497
1452147_at	BM118985	Sec24c	1.27625	0.783545
1421910_at	AW552808	Tcf20	1.27624	0.783553
1436731_at	BB333374	Zfp385b	1.27614	0.783615
1437775_at	BB343361	Dlst	1.27613	0.783617
1428479_at	BB356861	Nfatc1	1.27579	0.783828
1417896_at	NM_013769	Tjp3	1.27576	0.783848
1426873_s_at	BI525123	Jup	1.27552	0.783995
1437883_s_at	AV305314	---	1.27547	0.784024
1448131_at	NM_133201	Mfn2	1.27545	0.784037
1426943_at	AK003728	Ints1	1.27537	0.784087
1416818_at	NM_020606	Parva	1.27531	0.784122
1422076_at	AA571017	Acot4	1.27528	0.784144
1424138_at	BC027346	Rhbdf1	1.27523	0.78417
1457161_at	BB111383	9530029O12Rik	1.27522	0.784179
1428695_at	BB424872	Sdr39u1	1.27517	0.784208
1429463_at	BB612385	Prkaa2	1.2751	0.784251
1441688_at	AV343428	6430537I21Rik	1.27504	0.78429
1454030_at	AK018652	Saps3	1.2749	0.784376
1433997_at	BM213660	Klhdc10	1.27486	0.784398
1433618_at	BB397899	C330006A16Rik	1.27486	0.784398
1420157_s_at	AA408356	Abcf1	1.27486	0.784401
1416632_at	BC011081	LOC677317 /// Me1	1.27478	0.784447
1426297_at	AF352579	Tcf3	1.27478	0.784449
1416029_at	NM_013692	Klf10	1.2747	0.784498
1452653_at	AK018760	Slc25a22	1.27469	0.784505
1433676_at	BM232571	Wnk1	1.27458	0.78457
1425608_at	BC016269	Dusp3	1.27452	0.784607
1416378_at	NM_021549	Pnkp	1.27445	0.78465
1417964_at	NM_007460	Ap3d1	1.27439	0.78469
1419356_at	BB524597	Klf7	1.27429	0.784749
1424702_a_at	BC024533	Atg2b	1.27426	0.784768
1459061_at	BM117148	---	1.27424	0.784779
1422833_at	NM_010446	Foxa2	1.27383	0.785035
1418286_a_at	NM_010110	Efnb1	1.27381	0.785046
1437194_x_at	BB252479	Lrwd1	1.27379	0.785056
1443138_at	BB541054	---	1.27376	0.785079
1438999_a_at	BM239652	Nfat5	1.2737	0.785114
1419835_s_at	AW123286	Plec	1.27367	0.78513
1445263_at	BF148780	---	1.27367	0.785131
1423902_s_at	AF467766	Arhgef12	1.27366	0.785141
1451701_x_at	BC012650	Cldn3	1.27345	0.785268
1434782_at	AW551594	Usp42	1.27332	0.785346
1446508_at	BB040234	---	1.27327	0.785379
1435562_at	BB795209	Pdzd8	1.27318	0.785432
1454867_at	BB234631	Mn1	1.27311	0.785479
1436204_at	BM730637	1110059G02Rik	1.27292	0.785595
1448547_at	BB703307	Rassf3	1.27282	0.785659
1443882_at	BI150812	---	1.2728	0.785671
1449620_s_at	AW125421	Adcy9	1.27275	0.7857
1415707_at	AI036318	Anapc2	1.2727	0.785733
1423370_a_at	AI326320	Csnk1g2	1.27249	0.785859
1420632_a_at	AF069954	Bscl2	1.27237	0.785936
1425142_a_at	BC011172	Hnrnpd	1.27216	0.786063
1441242_at	BB229546	---	1.27209	0.786109
1422666_at	NM_023224	Cblc	1.27208	0.786114
1455812_x_at	BB530515	Vasn	1.27205	0.786132
1421500_at	NM_009293	Sts	1.27199	0.78617
1434080_at	BG064927	Aebp2	1.27191	0.786218
1447526_at	C79489	D5Ertd255e	1.27191	0.786222
1426423_at	BM222403	Shmt2	1.27187	0.786247
1456260_at	AV251099	Rbbp4	1.27186	0.786249
1429749_at	AK020390	Sfmbt1	1.2718	0.786284
1424932_at	U03425	Egfr	1.27159	0.786415
1424663_at	BC017647	BC017647	1.27154	0.786445
1422972_s_at	NM_020004	Kat2a	1.2715	0.786476
1438312_s_at	BB324823	Ltbp3	1.27145	0.786506
1428187_at	AK018679	Cd47	1.27133	0.786576
1455987_at	BF148622	Sec61a1	1.27119	0.786665
1434487_at	AV334508	Mef2d	1.27102	0.786768
1431008_at	BG916808	H2-Q6 /// LOC68395	1.27088	0.786854
1451152_a_at	BC027319	Atp1b1	1.27083	0.786888
1424486_a_at	BB284199	Txnrd1	1.27078	0.786921
1428796_at	AK017436	Bbx	1.27076	0.786928
1443626_at	AW495288	---	1.27076	0.786932
1433832_at	BB355934	Sun2	1.2707	0.786967
1436532_at	BB326709	Dclk3	1.27065	0.786999
1456399_at	AV372940	---	1.27058	0.787039
1453276_at	AK020905	Kif13b	1.27043	0.787133
1423693_at	BC011218	Cela1	1.2704	0.787154
1429159_at	AK018605	Itih5	1.27036	0.787176
1458703_at	BM212835	---	1.27026	0.787242
1435013_at	BM231491	Heatr2	1.27024	0.787251
1460346_at	BC011284	Arsa	1.27021	0.787272
1433622_at	BB385039	Gemin4	1.27015	0.787307
1425364_a_at	U25708	Slc3a2	1.27001	0.787397
1435353_a_at	BI454991	Pisd-ps1 /// Pisd-ps3	1.26998	0.787413
1460700_at	AK004083	Stat3	1.26986	0.78749
1418982_at	BC011118	Cebpa	1.26985	0.787496
1429554_at	BF319466	Sdccag3	1.26959	0.787654
1415765_at	BI080136	Hnrnpul2	1.26959	0.787655
1437042_at	AV233793	Arnt	1.26956	0.787674
1417820_at	BB004887	Tor1b	1.26953	0.78769
1455869_at	BG862223	---	1.26945	0.787741
1422183_a_at	NM_007416	Adra1b	1.26944	0.787746
1419350_at	NM_133255	Hook2	1.26938	0.787789
1417092_at	BC013446	Pth1r	1.26928	0.787846
1437331_a_at	AI987871	Arf3	1.26925	0.787864
1433653_at	BG173681	Fam20a	1.26925	0.787868
1448908_at	NM_080555	Ppap2b	1.26916	0.787923
1422638_s_at	NM_018750	Rassf5	1.26915	0.787932
1426324_at	M33151	H2-D1	1.26884	0.788121
1426577_a_at	BM570079	Lin37	1.26884	0.788123
1434651_a_at	AW611462	Cldn3	1.26872	0.788196
1437283_at	AV270020	Tnpo2	1.26869	0.788215
1455547_at	BM125518	Zc3h7b	1.26869	0.788216
1452783_at	AK005500	Fndc3b	1.26849	0.788337
1439802_at	AV375248	Stk35	1.26849	0.788341
1425188_s_at	BC026816	Sel1l	1.26848	0.788348
1417743_at	BC015080	Clk2	1.26843	0.788376
1430195_at	BF662697	2810043O03Rik	1.26841	0.788388
1434306_at	BF319015	Rab3ip	1.2684	0.788396
1418586_at	NM_009624	Adcy9	1.26835	0.788426
1427422_at	BM122014	Gm6484	1.26825	0.788486
1451226_at	BC003424	Pex6	1.26825	0.788488
1428782_a_at	AK004031	Uqcrc1	1.26825	0.78849
1455929_x_at	BB397472	Ppp2r1a	1.26823	0.788503
1448709_at	NM_033566	Arid1a	1.2682	0.788521
1418375_at	NM_033072	Mbd6	1.26819	0.788526
1422820_at	NM_010719	Lipe	1.26812	0.788572
1454619_at	BB500115	Lmf2	1.2681	0.788583
1452318_a_at	M12573	Hspa1b	1.26804	0.788617
1429094_at	BI110088	Ddi2	1.26801	0.788639
1437322_at	BM218282	Rbm4	1.26789	0.788713
1429093_at	BI110088	Ddi2	1.26772	0.788819
1453160_at	BB244704	Med13	1.26767	0.788851
1457287_at	BQ031062	---	1.26756	0.788919
1422453_at	NM_138659	Prpf8	1.2675	0.788956
1434606_at	BF140685	Erbb3	1.26737	0.789037
1434653_at	AV026976	Ptk2b	1.26731	0.789072
1435362_at	BB026073	Foxj3	1.26728	0.78909
1452646_at	AK003956	Trp53inp2	1.26723	0.789121
1438478_a_at	AI313926	Ppp3ca	1.26718	0.789157
1435234_at	BM234716	Ncoa2	1.26717	0.789158
1424586_at	AF424697	Ehbp1	1.26716	0.789166
1450519_a_at	M12303	Prkaca	1.26715	0.78917
1423465_at	BB032852	Frrs1 /// LOC100046401	1.26708	0.789219
1419898_s_at	AW556219	Zc3h7a	1.26707	0.78922
1459202_at	BB366565	---	1.26699	0.789273
1439539_at	BB091955	Tram2	1.26695	0.789299
1426783_at	AW212720	Kat2a	1.26693	0.789309
1428477_at	AK003759	Elac2	1.26688	0.789343
1449333_at	BB031756	Sf3a1	1.26685	0.789359
1435985_at	BM232304	Farp2	1.26685	0.78936
1448226_at	NM_009104	Rrm2	1.26684	0.789364
1454286_at	AV007471	1110004M10Rik	1.26673	0.789435
1454776_at	BB409568	Ehmt1	1.26667	0.789469
1439352_at	BB825733	Trim7	1.26659	0.789522
1427270_a_at	BF729638	Bsdc1	1.26659	0.789524
1438744_at	BB408412	Asb7	1.26658	0.789528
1451935_a_at	AF099020	Spint2	1.26653	0.78956
1422524_at	NM_023732	Abcb6	1.26648	0.789589
1449027_at	AF378088	Rhou	1.26642	0.789628
1456271_at	BB039066	Fam59a	1.26625	0.789734
1420172_at	C80049	---	1.26623	0.789743
1447258_at	BI076789	---	1.26606	0.789852
1442150_at	BE949437	---	1.26602	0.789874
1427322_at	BQ031260	Brwd1	1.26596	0.789915
1431772_a_at	AK015445	Itsn2	1.26593	0.789932
1442014_at	BB531645	---	1.2659	0.789951
1422558_at	AF015887	Gamt	1.26578	0.790029
1426719_at	BG067463	Apbb2	1.26571	0.790071
1429108_at	BB745314	Msl2	1.26571	0.790073
1430801_at	AK009750	Vps13b	1.26552	0.790189
1447448_s_at	C86813	Klf6	1.26548	0.790211
1451970_at	BC016105	Daglb	1.26546	0.790228
1424028_at	BC023107	Chtf8	1.26545	0.790231
1450097_s_at	BF302166	Gna12	1.26535	0.790295
1445534_at	BM206272	Flnb	1.26525	0.79036
1419283_s_at	NM_027884	Tns1	1.26522	0.790373
1417167_at	NM_138586	Exosc5	1.26511	0.790446
1459666_at	BB821080	Trak1	1.2651	0.79045
1435002_at	BM249415	Zfp507	1.26508	0.790463
1422759_a_at	NM_028816	Xpo6	1.26506	0.790476
1440095_at	BB308208	---	1.26495	0.790542
1437142_a_at	BB546713	Pigo	1.26481	0.790633
1436173_at	BB768194	Dlc1	1.26476	0.790663
1436645_a_at	BB066603	Cnot4	1.26475	0.790669
1454295_at	BB041915	Nrip1	1.26458	0.790778
1441645_s_at	C78347	Ipo9	1.26444	0.790862
1419055_a_at	AW987375	Ptpn21	1.26428	0.790964
1416738_at	NM_028227	Brap	1.26423	0.790996
1439433_a_at	BB228713	Slc35a2	1.26406	0.791102
1438941_x_at	AV330806	Ampd2	1.26401	0.791133
1460620_at	BB668116	Zfp592	1.26378	0.791279
1426674_at	BG923834	Eif3b	1.26373	0.791305
1440506_at	BB433596	---	1.26369	0.791335
1430317_at	BB279437	Ube2j2	1.26356	0.791413
1458605_at	AW107249	---	1.26347	0.791473
1438047_at	BB739357	Zfp384	1.26346	0.79148
1444273_at	AW555355	AW555355	1.26341	0.79151
1457357_at	BM198864	Tlk2	1.26339	0.791519
1426892_at	AI788797	Utrn	1.26338	0.791525
1453099_at	BG070990	Csnk2a2	1.26338	0.79153
1454683_at	AV327910	Sfrs8	1.26336	0.791541
1434952_at	BI734783	Cox4nb	1.26326	0.791605
1437598_at	BB308952	---	1.26323	0.791621
1429783_at	AK009464	Pdlim5	1.26309	0.791712
1447640_s_at	BB554874	Pbx3	1.26306	0.791726
1435363_at	BG073502	Plekhg1	1.26298	0.791776
1451895_a_at	BC004738	Dhcr24	1.26287	0.791848
1440896_at	BM196755	---	1.26278	0.791903
1442892_at	BB042575	---	1.26277	0.791908
1418605_at	NM_011629	Nr2c1	1.26257	0.792038
1416671_a_at	NM_053177	Mcoln1	1.26249	0.792083
1458737_at	BG065841	C77097	1.26248	0.79209
1441548_at	BM119551	Frmd4b	1.26232	0.792189
1447094_at	BB386853	---	1.2622	0.792267
1457806_at	BB292932	Fam196a	1.26218	0.792282
1435428_at	BB473660	Fam193a	1.26207	0.792349
1452416_at	X53802	Il6ra	1.26192	0.792443
1437297_at	BB409788	Chd8	1.26187	0.792474
1452271_at	AV337591	Xpr1	1.26182	0.792506
1450970_at	AA792094	Got1	1.26174	0.792559
1429682_at	AK015259	Fam46c	1.26167	0.792601
1444073_at	AV352375	Maf	1.26165	0.792613
1457782_at	BB045512	Tln1	1.26162	0.792632
1452694_at	AK004808	Ip6k1	1.26155	0.792678
1436909_at	AW542746	Slc25a44	1.26155	0.792678
1437008_x_at	BB477208	Tmem109	1.26144	0.792743
1452193_a_at	BF466143	Wasl	1.26142	0.792754
1427358_a_at	BC026671	Dapk1	1.26124	0.792872
1440230_at	BB548458	Tsku	1.26105	0.792992
1438404_at	BB125272	Rnf144a	1.26104	0.792994
1449110_at	BC018275	Rhob	1.26099	0.793028
1434043_a_at	AV286809	Repin1	1.26089	0.793088
1454137_s_at	AK009636	Hfe2	1.26087	0.793106
1453140_at	AK018550	Zfp871	1.26073	0.793193
1425109_at	BC025548	Slc44a3	1.26062	0.793263
1444226_at	W07885	Foxo3	1.26056	0.793299
1436970_a_at	AA499047	Pdgfrb	1.26054	0.793312
1423269_a_at	BB663717	Nedd4l	1.26046	0.793361
1448778_at	NM_020587	Sfrs4	1.26037	0.793415
1427095_at	BM205949	Cdcp1	1.26033	0.793445
1444144_at	AI661895	---	1.26032	0.793447
1428320_at	BG075787	Kdm3b	1.26027	0.793478
1442916_at	BB202300	---	1.26024	0.793501
1456864_at	BB210733	---	1.26018	0.793536
1441727_s_at	BE628275	Zfp467	1.26017	0.793546
1426777_a_at	BF466143	Wasl	1.26005	0.793621
1437089_at	AV223337	Pyroxd2	1.25996	0.793678
1452714_at	AK004560	Tanc1	1.25994	0.793688
1418170_a_at	BB223737	Zcchc14	1.25991	0.793708
1426463_at	AA170590	Gphn	1.25971	0.793836
1455336_at	BG073155	Thap2	1.25952	0.793953
1439929_at	AW557531	---	1.25949	0.793972
1448647_at	NM_008549	Man2a1	1.25941	0.794023
1428127_at	BG975608	4921506J03Rik	1.25936	0.794057
1420611_at	AV024339	Prkacb	1.25906	0.794245
1448297_a_at	NM_016788	Tnk2	1.25896	0.794309
1416728_at	NM_009975	Csnk2b	1.25891	0.794335
1436325_at	BB306272	Rora	1.25889	0.794353
1426833_at	BG073769	Eif4g3	1.25888	0.794354
1441216_at	BB024025	St3gal1	1.25885	0.794378
1456615_a_at	AA867746	Bptf	1.25882	0.794396
1455430_at	BQ179705	Rbm33	1.25861	0.794528
1459360_at	BB039073	---	1.25858	0.794545
1448385_at	NM_133895	Slc15a4	1.25855	0.794564
1456506_at	BB479992	Prpf38b	1.25846	0.794622
1416722_at	NM_025812	Hmg20a	1.25844	0.794636
1439443_x_at	AV103412	Tkt	1.2584	0.794659
1418632_at	BI694835	Ube2h	1.25826	0.794748
1448018_at	BG084182	---	1.25825	0.794755
1453576_at	BF661272	Nipbl	1.25822	0.794772
1460174_at	NM_021428	Dexi	1.25821	0.794777
1450391_a_at	NM_011844	Mgll	1.25811	0.794844
1435536_at	BE137091	Ddi2	1.25809	0.794857
1435437_at	BM114815	Setd7	1.25805	0.794879
1422268_a_at	NM_021485	Rps6kb2	1.25802	0.794901
1416283_at	NM_010256	Gart	1.25798	0.794926
1434357_a_at	AW544889	Kpnb1	1.25795	0.794946
1435088_at	BM945177	Nsd1	1.25793	0.794956
1434721_at	AV378849	Ankle2	1.25791	0.79497
1438121_at	BB387980	Sec24a	1.25785	0.795007
1458126_at	BB443518	D030041H20Rik	1.25776	0.795066
1455556_at	AI787996	Notch2	1.25773	0.79508
1460099_at	BG094166	---	1.25773	0.795084
1417582_s_at	NM_020046	Dhodh	1.25772	0.795087
1423925_at	BC009147	Dhx16	1.2577	0.795102
1418468_at	NM_013469	Anxa11 /// Gm2260 /// Gm2274	1.2577	0.795103
1445641_at	BB727879	---	1.2577	0.795104
1431251_at	AI451838	Lrrc3	1.25769	0.795108
1455146_at	AV317838	Strbp	1.25767	0.795118
1426880_at	BM250266	Etl4	1.25767	0.79512
1422743_at	NM_008832	Phka1	1.25759	0.795174
1455030_at	AI116234	Ptprj	1.2574	0.795293
1449144_at	NM_010301	Gna11	1.25734	0.795329
1453145_at	AK007420	Pisd-ps3	1.25728	0.795371
1421821_at	AF425607	Ldlr	1.25727	0.795375
1435241_at	AV285222	Heatr5a	1.25726	0.795382
1428793_at	AK017918	Slc36a1	1.25716	0.795442
1426940_at	BI412808	Sidt2	1.25713	0.795463
1429453_a_at	BM209870	Mrpl55	1.25711	0.795473
1415704_a_at	AF320340	Cdv3	1.2571	0.79548
1457760_at	BB243507	A930004J17Rik	1.25704	0.795518
1455007_s_at	BI648645	Gpt2	1.25673	0.795715
1427917_s_at	AV295012	Ssbp3	1.25669	0.795744
1433725_at	BQ043509	Acvr1b	1.25668	0.79575
1446731_at	BB246786	Fancf	1.25657	0.795815
1451286_s_at	AF224264	Fus	1.25652	0.795846
1448324_at	NM_009070	Rnps1	1.25651	0.795854
1417592_at	NM_020009	Mtor	1.25636	0.795948
1441964_at	BB069531	Qk	1.25633	0.795971
1424038_a_at	BC020179	2310044H10Rik	1.25631	0.795983
1448124_at	NM_010368	Gusb	1.25628	0.796002
1457673_at	AI643819	2610005L07Rik	1.25623	0.79603
1434397_at	BM248633	Zdhhc17	1.25618	0.796066
1447447_s_at	AA407769	Srrm1	1.25612	0.7961
1452114_s_at	BF225802	Igfbp5	1.25611	0.79611
1460430_at	AK008416	LOC100047558 /// Rap2c	1.2561	0.796113
1427209_at	AW910654	Baz2a	1.25609	0.796121
1416928_at	NM_029397	Rbm12	1.25604	0.796152
1423731_at	BC013548	Aldh16a1	1.25594	0.796215
1451200_at	BQ175246	Kif1b	1.25592	0.796226
1426834_s_at	BM234701	D930015E06Rik	1.25589	0.796247
1436631_at	BG066669	Ctnna1	1.25586	0.79627
1452718_at	BG073486	Ubr5	1.25566	0.796396
1449897_a_at	NM_010839	Mtcp1	1.25565	0.796397
1448230_at	NM_009462	Usp10	1.25553	0.796478
1448121_at	NM_016852	Wbp2	1.25551	0.796488
1455205_a_at	BB252881	Usp19	1.25548	0.796508
1457458_at	BG076273	Zc3h4	1.25543	0.796537
1423461_a_at	AV328436	Ubl3	1.25536	0.796587
1429656_at	BB041370	Rhobtb1	1.25533	0.796602
1435777_at	BB794845	Itpripl2	1.25532	0.796612
1428517_at	AK012075	Wdfy3	1.25521	0.796678
1455826_a_at	BB114336	Bace1	1.25518	0.796699
1424585_at	BC024698	Ranbp10	1.25517	0.796702
1418851_at	NM_024468	Trim39	1.25516	0.796713
1422560_at	NM_023544	Ddi2 /// Rsc1a1	1.25507	0.796767
1419649_s_at	NM_008659	Myo1c	1.25497	0.796832
1446234_at	BB125985	---	1.25495	0.796843
1423140_at	AI596237	Lipa	1.25495	0.796845
1433966_x_at	AV212753	Asns	1.25486	0.796904
1416511_a_at	NM_020006	Cdc42ep4	1.25485	0.796906
1457432_at	BB357661	Prox1	1.25485	0.796911
1447408_at	BM201377	---	1.25477	0.796962
1452730_at	AK004068	Rps4y2	1.25476	0.796963
1433753_x_at	AI505281	Eral1	1.25463	0.79705
1427064_a_at	BC006859	Scrib	1.25457	0.797087
1435349_at	BB752129	Nrp2	1.25453	0.79711
1455084_x_at	BB758291	Shmt2	1.25446	0.797153
1423680_at	BC026831	Fads1	1.25445	0.797165
1425480_at	BC018506	Cnot6l	1.2544	0.797193
1423975_s_at	BC006631	Numa1	1.25438	0.797204
1434416_a_at	BB022975	Solh	1.2543	0.797261
1427987_at	BM239918	Safb2	1.25415	0.797353
1433722_at	AV304590	Akap13	1.25405	0.797417
1423273_at	BM934958	Polg	1.254	0.797447
1458656_at	BE987157	Gm2643 /// LOC100047186	1.25394	0.797487
1425344_at	BI452475	Narf	1.25394	0.797489
1420496_at	NM_021489	F12	1.25384	0.797552
1439616_at	BB167055	---	1.2537	0.79764
1423757_x_at	BC019836	Igfbp4	1.25364	0.797677
1440346_at	BG228765	Kdm6b	1.25362	0.797691
1419098_at	AF093620	Stom	1.25356	0.797726
1438196_at	BB727537	Gpd1l	1.25339	0.797833
1429166_s_at	AW494443	Clmn	1.25326	0.797921
1449010_at	NM_011020	Hspa4l	1.2532	0.79796
1424259_at	BC020104	Lmf1	1.25319	0.797965
1426366_at	AW553784	Eif2c2	1.25315	0.797992
1416541_at	NM_009191	Clpb	1.25314	0.797996
1439389_s_at	BB500055	Myadm	1.25309	0.798029
1418850_at	NM_007935	Epc1	1.25293	0.798128
1454799_at	AV300264	Agpat9	1.25291	0.798141
1418490_at	NM_133902	Sdsl	1.25284	0.798186
1429559_at	AK003474	Gnaq	1.25278	0.798227
1442489_at	BG068396	D1Ertd564e	1.25276	0.79824
1425834_a_at	BC019201	Gpam	1.2526	0.798339
1439502_at	BM936645	Tecpr2	1.25254	0.798376
1457765_at	BM230572	---	1.25241	0.798459
1437885_at	BF682730	D030029J20Rik	1.25233	0.798514
1434655_at	BB794583	Foxk1	1.25232	0.79852
1437389_x_at	AV117555	Khdrbs1	1.25229	0.798537
1418279_a_at	BG067335	Akap1	1.25198	0.798733
1433769_at	BM201174	Als2cl	1.2519	0.798788
1451365_at	BC025619	Rbm19	1.25186	0.798811
1428311_at	AW061011	Ccdc6	1.25164	0.798955
1415851_a_at	M33934	Impdh2	1.25148	0.799055
1442198_at	BG074637	---	1.25143	0.799083
1421344_a_at	NM_010590	Jub	1.25142	0.799091
1426822_at	BM201133	Rhot2	1.25139	0.799111
1456446_at	BM246687	4930523C07Rik	1.25135	0.799135
1451046_at	AA014267	LOC100047651 /// Zfpm1	1.25131	0.799162
1434650_at	BI250645	Pogz	1.25127	0.79919
1424381_at	BC027188	Sf4	1.25126	0.799191
1452186_at	BB541007	Rbm5	1.25122	0.799221
1456048_at	BB281000	Cpeb3	1.25117	0.799254
1452669_at	AK012724	Fam53c	1.25113	0.799276
1455092_at	AV338324	Zfp207	1.25102	0.799349
1452005_at	AV336908	Dlat	1.25097	0.799379
1460357_at	BB455932	Ythdf2	1.2508	0.799485
1443923_at	BB011550	Akap13	1.25073	0.799534
1427156_s_at	BB756983	Ascc2	1.25068	0.799563
1447693_s_at	BB350308	Neo1	1.25068	0.799564
1444557_at	BG060557	---	1.25055	0.799645
1433908_a_at	AV009769	Cttn	1.25055	0.79965
1421915_a_at	AK005053	St3gal3	1.25044	0.799716
1451234_at	BC021381	Fam193b	1.25038	0.799759
1451104_a_at	BC002169	Snrnp70	1.25032	0.799794
1443206_at	BG076102	---	1.25027	0.799827
1453290_at	AA165746	Hmgxb4	1.25026	0.799834
1450853_at	AU045006	Tle4	1.25019	0.799876
1420935_a_at	NM_016799	Srrm1	1.25019	0.799879
1440822_x_at	BB333366	Reps1	1.25008	0.799948
1440013_at	BG072725	---	1.24985	0.800093
1423901_at	BG923744	Trip12	1.24983	0.800111
1450494_x_at	NM_011926	Ceacam1	1.24977	0.80015
1428143_a_at	AK003207	Pnpla2	1.24967	0.800211
1429910_at	AK017741	2011-03-05	1.24967	0.800211
1428670_at	AW215497	LOC72520	1.24965	0.800223
1435028_at	BB795506	Wdr7	1.24955	0.800285
1435188_at	BB407125	Gm129	1.24942	0.800372
1443794_x_at	BB305623	Noc4l	1.24925	0.800481
1448171_at	AA414485	Siah2	1.24916	0.800538
1435368_a_at	BB767586	Parp1	1.24914	0.80055
1447951_at	BB293177	---	1.24913	0.800554
1423048_a_at	BB400304	Tollip	1.24907	0.800597
1416045_a_at	NM_011418	Smarcb1	1.24904	0.800612
1453740_a_at	BI112766	Ccnl2	1.24902	0.800628
1460689_at	BC022097	Pppde2	1.24901	0.800635
1460647_a_at	NM_010150	Nr2f6	1.24891	0.8007
1437457_a_at	BB124537	Mtpn	1.24889	0.800713
1458469_at	BB205662	Cblb	1.24885	0.800738
1436795_at	BM247060	Cnst	1.24875	0.800798
1417423_at	NM_023168	Grina	1.24871	0.800828
1420913_at	NM_033314	Slco2a1	1.2487	0.800835
1435443_at	BB428881	Eya3	1.24868	0.800846
1450018_s_at	BB032012	Slc25a30	1.24861	0.800889
1428207_at	AK014498	Bcl7a	1.2486	0.800896
1444037_at	BE981934	Lman1	1.24854	0.800938
1428353_at	BM206907	Foxk2	1.24854	0.800938
1428714_at	BF322962	Pgrmc2	1.24848	0.800972
1435444_at	AV270913	Atf6	1.24846	0.800989
1427150_at	BC022622	Mll3	1.24812	0.801208
1438010_at	BB713558	Tmem201	1.24796	0.801306
1419680_a_at	NM_023479	Elac2	1.24795	0.801313
1428454_at	AK011603	Bcas3	1.24795	0.801314
1452055_at	BB770944	Ctdsp1	1.24792	0.801336
1424456_at	BC009088	Pvrl2	1.24789	0.801355
1434480_at	BB667201	4930402E16Rik	1.24784	0.801385
1425927_a_at	AF375476	Atf5	1.24774	0.801452
1437243_at	AV349520	D2hgdh	1.24773	0.801457
1418469_at	NM_008735	Nrip1	1.24773	0.801458
1435454_a_at	BE853170	BC006779	1.24772	0.801465
1456209_x_at	BB076850	---	1.24768	0.801486
1436827_at	BB053232	Fam59a	1.24766	0.8015
1416551_at	NM_009722	Atp2a2	1.24755	0.801571
1438490_at	BB769796	Slc39a14	1.2475	0.8016
1428186_at	AK017384	Kctd6	1.24748	0.801616
1416840_at	NM_026524	Mid1ip1	1.24739	0.801676
1448779_at	NM_028412	Ciz1	1.24733	0.801713
1418151_at	BQ032797	Mtmr4	1.24726	0.801759
1449635_at	AA409562	Prpf19	1.24721	0.801787
1451672_at	AF040748	Grk6	1.24715	0.801826
1452500_at	BC005497	---	1.24714	0.801833
1418168_at	BB223737	Zcchc14	1.247	0.801924
1416442_at	NM_010499	Ier2	1.24694	0.801966
1423051_at	BF228203	Hnrnpu	1.24684	0.802026
1426226_at	U58497	Dyrk1a	1.24678	0.802069
1443049_at	BB199824	Tmem19	1.24672	0.802103
1460024_at	BB313187	Tnrc6b	1.2467	0.802119
1427036_a_at	BF227830	Eif4g1	1.24665	0.802149
1418390_at	BB094173	Phf21a	1.24664	0.802153
1454890_at	BG067039	Amot	1.24664	0.802158
1451759_at	BC013893	Masp2	1.24663	0.802164
1460669_at	NM_010561	Ilf3	1.24662	0.802171
1416339_a_at	NM_008925	Prkcsh	1.24649	0.802251
1437149_at	AI648846	Slc6a6	1.24641	0.802302
1434876_at	BB037558	Gxylt1	1.24638	0.802322
1426642_at	BC004724	Fn1	1.24638	0.802323
1457605_at	BB818797	---	1.24636	0.802334
1451190_a_at	BC025837	Sbk1	1.24634	0.802348
1429423_at	BB484739	4930518I15Rik	1.24632	0.80236
1441539_at	BB532135	---	1.24616	0.802462
1448300_at	NM_025569	Mgst3	1.24615	0.80247
1434666_at	BF660283	LOC100048247	1.24615	0.802474
1430826_s_at	AK019924	Gcnt2	1.24614	0.802481
1452767_at	AK019964	Rrbp1	1.24613	0.802487
1434706_at	AV175609	Vcpip1	1.24612	0.802493
1416017_at	BC024686	Copg	1.24609	0.802508
1423826_at	BC024616	Noc4l	1.24608	0.802517
1420950_at	BB026596	Znrf1	1.246	0.80257
1456253_s_at	BB448454	Klhl17	1.24593	0.802613
1437633_at	BB320513	Ankrd11	1.24592	0.802622
1440755_at	BB728878	---	1.2459	0.802632
1440254_at	W65070	Snord104	1.24586	0.802657
1415680_at	NM_008569	Anapc1	1.24586	0.80266
1417446_at	NM_009195	Slc12a4	1.2457	0.802761
1415787_at	NM_008060	Ganab	1.24565	0.802793
1452837_at	AK021389	Lpin2	1.24565	0.802796
1430558_at	BM114753	Zfp318	1.24561	0.80282
1418844_at	NM_133981	Alg9	1.24557	0.802847
1459885_s_at	AA190297	Cox7c /// LOC100047065 /// LOC100048613	1.24553	0.802868
1439128_at	AI595815	Zbtb20	1.24553	0.80287
1446812_at	BB667300	Gm2818	1.24545	0.80292
1450383_at	AF425607	Ldlr	1.24543	0.802938
1448810_at	BC015277	Gne	1.2454	0.802952
1441701_at	BM216716	---	1.24528	0.803033
1455918_at	BB224790	Adrb3	1.24519	0.80309
1438699_at	AA530749	Srd5a1	1.24516	0.803107
1452198_at	AF176524	Kdm2b	1.24505	0.80318
1416268_at	BC005486	Ets2	1.24502	0.803201
1424711_at	BC019745	Tmem2	1.24486	0.803302
1447961_s_at	BI135190	Mrpl38	1.2448	0.803339
1428817_at	BB663418	Mon2	1.2448	0.803345
1460677_at	BC023432	Spats2	1.24478	0.803352
1434703_at	BG071142	Extl3	1.24478	0.803356
1418629_a_at	NM_011317	Khdrbs1	1.24473	0.803387
1448448_a_at	NM_007692	Chkb	1.24468	0.803422
1423170_at	AV213552	Taf7	1.24464	0.803443
1423890_x_at	BC027319	Atp1b1	1.24461	0.803463
1433654_at	AV299787	Mgea5	1.2446	0.803468
1438065_at	AI414526	Rprd1a	1.24457	0.803488
1453097_a_at	AK004961	Ubtf	1.24451	0.803529
1417705_at	NM_134150	Otub1	1.2445	0.803534
1416982_at	AI462296	Foxo1	1.24442	0.803588
1430291_at	AK004325	Dock5	1.24439	0.80361
1429006_s_at	AK011838	2610110G12Rik	1.24436	0.803627
1418570_at	BC019998	Ncstn	1.2443	0.803664
1433664_at	BM202586	Ube2q2	1.24429	0.803674
1455729_at	AV154513	Gnaq	1.24424	0.803701
1443257_at	BB112393	9630050E16Rik	1.24419	0.803736
1434853_x_at	AA717142	Mkrn1	1.24414	0.803771
1451328_at	AF237953	Pcnxl3	1.24405	0.803829
1456312_x_at	AV224521	Gsn	1.24389	0.803928
1437448_s_at	BB775640	Ctnnd1	1.24387	0.803944
1426915_at	BC021490	Dapk1	1.24385	0.803956
1435155_at	BI455486	Cgn	1.24379	0.803993
1438968_x_at	AV058358	Spint2	1.24379	0.803994
1416647_at	NM_007533	Bckdha	1.24378	0.804002
1455265_a_at	BB100249	Rgs16	1.24377	0.804004
1433938_at	BB814564	Trp53bp2	1.24363	0.804096
1428101_at	AK011864	Rnf38	1.24347	0.804202
1453556_x_at	AK002762	Cd99	1.24347	0.804204
1448487_at	NM_008515	Lrrfip1	1.24324	0.804349
1420975_at	BB253608	Baz1b	1.24321	0.804369
1454887_at	AW537308	Pak2	1.24319	0.804382
1423695_at	BC008268	Edem2	1.2431	0.80444
1419146_a_at	BC011139	Gck	1.24303	0.804484
1415742_at	BC016485	Aup1	1.24303	0.804486
1454958_at	BQ175580	Gsk3b	1.24302	0.804494
1417399_at	NM_019521	Gas6	1.24296	0.804534
1423475_at	BB278418	Cnnm2	1.24293	0.804551
1424929_a_at	AF230395	Trim26	1.24293	0.804553
1426408_at	BI412951	Celf1	1.24292	0.80456
1446330_at	BB042422	---	1.24281	0.804628
1455310_at	AW681705	Rbm16	1.24279	0.804643
1427093_at	BC026404	Zfp707	1.24277	0.804655
1456607_at	AV320529	Vcpip1	1.24275	0.804669
1441050_at	BB235490	---	1.24273	0.804678
1434472_at	AV287497	Dusp3	1.24271	0.804691
1444473_at	BM240241	---	1.24267	0.804718
1448288_at	BB832504	Nfib	1.24263	0.804744
1422521_at	NM_007835	Dctn1	1.24263	0.804744
1422697_s_at	NM_021878	Jarid2	1.24262	0.804754
1420747_at	NM_012022	Ppnr	1.24248	0.804842
1438814_at	BG075307	Herc4	1.24244	0.804865
1434207_at	BE570729	Rnf169	1.24239	0.804899
1417081_a_at	BC004829	Syngr2	1.24236	0.804917
1426876_at	BC025830	Pm20d1	1.24233	0.804939
1440348_at	BB532985	Zfyve9	1.2423	0.804956
1430089_at	BB032195	5830469G19Rik	1.24228	0.804972
1428833_at	AU022823	4930406D14Rik	1.24227	0.804981
1430834_at	BB359379	Gprin3	1.24212	0.805074
1435867_at	BM244697	Jhdm1d	1.24212	0.805075
1419677_at	NM_008555	Masp1	1.24207	0.805109
1427006_at	BB339051	Rapgef1	1.24202	0.805142
1427125_s_at	BG075033	Lrrc41	1.24194	0.805189
1439209_at	BB540782	Tcf12	1.24191	0.805212
1452035_at	BF158638	Col4a1	1.24188	0.805231
1426373_at	AK019148	Ski	1.24187	0.805237
1448402_at	NM_011602	Tln1	1.24179	0.805291
1437202_at	BB494594	Mysm1	1.24165	0.805379
1433461_at	AV240527	Sf3b2	1.24162	0.805401
1450053_at	NM_008442	Kif2a	1.2415	0.805479
1442427_at	BB127931	---	1.24143	0.805523
1441498_at	AW546318	---	1.24135	0.805573
1439029_at	BG069993	Gpt2	1.24135	0.805574
1427630_x_at	X67278	Ceacam1	1.24111	0.80573
1434592_at	BB735478	Slc16a10	1.24106	0.805761
1443166_at	BB440867	---	1.24095	0.805832
1438299_at	BB120894	9230108I15Rik	1.24092	0.805856
1434609_at	BQ174157	Vprbp	1.24091	0.805862
1459722_at	AI427602	Zswim6	1.24082	0.805917
1456195_x_at	BB543979	Itgb5	1.24081	0.805924
1421469_a_at	U36502	Stat5a	1.2408	0.805932
1426955_at	D17546	Col18a1	1.24078	0.805947
1427604_a_at	AF011336	Atp9a	1.24069	0.806002
1437629_at	AV321315	Arhgef19	1.24061	0.806057
1416836_at	BC011058	Lrp10	1.24058	0.806074
1459874_s_at	AV271428	Mtmr4	1.24054	0.806102
1417578_a_at	NM_133708	Gmppa	1.24047	0.806146
1434676_at	BM118290	Mtmr9	1.24046	0.806151
1451336_at	BC021632	Lgals4	1.2404	0.806193
1442151_at	BM238456	D230040A04Rik	1.2403	0.806254
1435326_at	BG071867	Lpgat1	1.24028	0.806271
1456846_at	BG073393	Zbtb42	1.24023	0.806301
1416340_a_at	BC005430	Man2b1	1.24011	0.806382
1425529_s_at	BC026369	D19Wsu162e	1.23998	0.806463
1449616_s_at	AW490576	Golga3	1.2399	0.806519
1434898_at	BI080625	Tnrc6a	1.23985	0.806548
1449474_a_at	NM_020276	Nelf	1.23984	0.806557
1433538_at	AV222191	Marveld1	1.23981	0.806574
1417654_at	BC005679	Sdc4	1.23971	0.806642
1455314_at	BM236111	Lpp	1.23964	0.806685
1444780_at	BI656658	Nav2	1.23963	0.806691
1435398_at	BQ176171	Stxbp5	1.23946	0.806801
1448057_at	BI320076	---	1.23932	0.806894
1437466_at	AV315205	Alcam	1.23922	0.806957
1418237_s_at	NM_009929	Col18a1	1.23918	0.806982
1415952_at	BI686265	Mark2	1.23918	0.806988
1431284_a_at	AK008721	Spns1	1.23914	0.807013
1434937_at	AW546647	Mycbp2	1.23903	0.80708
1424056_at	BC019125	Usp48	1.23891	0.807162
1440801_s_at	BB391602	Adrbk2	1.23889	0.807177
1447946_at	AV350138	Adam23	1.23883	0.807212
1457678_at	BB073349	2310035C23Rik	1.23874	0.807274
1453540_at	BM218780	5430404G13Rik	1.23871	0.807291
1446258_at	BB118716	9530067D14Rik	1.23867	0.807314
1429055_at	BB559293	4930506M07Rik	1.23866	0.807323
1456952_at	BG075143	---	1.23854	0.807404
1454621_s_at	BI556043	Fam73b	1.23852	0.807418
1458161_at	BM248551	Kcnq1ot1	1.23843	0.807471
1416996_at	BC005421	Tbc1d8	1.23833	0.807541
1445843_at	BE199465	Chd2	1.23828	0.807571
1437868_at	BE687858	Fam46a	1.23807	0.80771
1428918_at	BB274851	Scyl3	1.23798	0.807766
1429469_at	BB496937	A930013F10Rik	1.23791	0.807816
1416953_at	NM_010217	Ctgf	1.23782	0.807873
1452832_s_at	BG296584	Cds2	1.23777	0.807901
1445379_at	BM238286	---	1.23772	0.80794
1433757_a_at	BB025231	Nisch	1.23772	0.80794
1460652_at	NM_007953	Esrra	1.23771	0.807945
1451083_s_at	BC026611	Aars	1.23769	0.807957
1428689_at	BF466063	Tysnd1	1.23765	0.807984
1442537_at	BB771206	---	1.23751	0.808073
1453636_at	AV312852	Pcgf5	1.2375	0.80808
1423569_at	AW108522	Gatm	1.23748	0.808095
[truncated: 43,038 more rows]
