# Supplementary material for: Transcriptome Comparison between Fetal and Adult Mouse Livers: Implications for Circadian Clock Mechanisms
Source: PLoS One. 2012 Feb 21;7(2):e31292. doi: 10.1371/journal.pone.0031292 (PMC3283632; doi:10.1371/journal.pone.0031292)
Supplement: Table S3 — DAVID analysis results for transcripts enriched in either fetal or adult liver. Probe sets that were differentially enriched in either fetal (906) or adult (460) liver transcriptomes were analyzed. Commonly enriched probe sets were determined by comparing our series 1 or series 2 fetal data against GSE11923. Enriched transcripts datasets were processed by DAVID to determine annotation clustering. (XLS) [file pone.0031292.s008.xls]

## Sheet: FetalEnriched
Fetal Enriched	Common
1416646_at	Afp
1448194_a_at	H19
1449077_at	Ahsp
1418722_at	Ngp
1436879_x_at	Afp
1416645_a_at	Afp
1448595_a_at	Bex1
1434719_at	A2m /// LOC677369
1419691_at	Camp
1419709_at	Stfa3
1448152_at	Igf2
1448756_at	S100a9
1418199_at	Hemgn
1425643_at	Gypa
1416464_at	Slc4a1
1452666_a_at	Tmcc2
1419394_s_at	S100a8
1423016_a_at	Gypa
1428108_x_at	Tmcc2
1434502_x_at	Slc4a1
1418909_at	Ermap
1452954_at	Ube2c
1415938_at	Spink3
1452001_at	Nfe2
1418480_at	Ppbp
1451064_a_at	Psat1
1450009_at	Ltf
1426817_at	Mki67
1419764_at	Chi3l3
1417049_at	Rhd
1415960_at	Mpo
1448453_at	Hsd3b1
1449389_at	Tal1
1416309_at	Nusap1
1417649_at	Cdkn1c
1424278_a_at	Birc5
1423556_at	Akr1b7
1417430_at	Cdr2
1436853_a_at	Snca
1419014_at	Rhag
1417910_at	Ccna2
1419311_at	Trim10
1450990_at	Gpc3
1422920_at	Cldn13
1450920_at	Ccnb2
1418654_at	Hao2
1436936_s_at	Xist
1416118_at	Trim59
1419669_at	Prtn3
1422682_s_at	EG436523 /// Gm10334 /// Prss1 /// Prss3
1440865_at	Ifitm6
1422430_at	Fignl1
1452040_a_at	Cdca3
1423608_at	Itm2a
1416034_at	Cd24a
1417911_at	Ccna2
1421278_s_at	LOC630963 /// Spna1
1436707_x_at	Ncaph
1449057_at	Kel
1421963_a_at	Cdc25b
1422873_at	Prg2
1415822_at	Scd2
1454694_a_at	Top2a
1438511_a_at	1190002H23Rik
1415810_at	Uhrf1
1448205_at	Ccnb1
1421811_at	LOC640441 /// Thbs1
1449939_s_at	Dlk1
1448182_a_at	Cd24a
1427747_a_at	Lcn2
1418003_at	1190002H23Rik
1417337_at	Epb4.2
1454714_x_at	Gm7669 /// Gm7901 /// Gm9347 /// Phgdh
1437052_s_at	Slc2a3
1417393_a_at	Fam132a
1421802_at	Ear1
1454607_s_at	Psat1
1453047_at	Tspo2
1439377_x_at	Cdc20
1416664_at	Cdc20
1435945_a_at	Kcnn4
1433924_at	Peg3
1437502_x_at	Cd24a
1449869_at	Vpreb1
1436823_x_at	Hbb-y
1422930_at	Icam4
1417821_at	D17H6S56E-5
1436717_x_at	Hbb-y
1435275_at	Cox6b2
1448752_at	Car2
1448627_s_at	Pbk
1439436_x_at	Incenp
1427161_at	Cenpf
1434436_at	Morc4
1419153_at	2810417H13Rik
1420572_at	Ms4a3
1423714_at	Asf1b
1417388_at	Bex2
1437621_x_at	Gm7669 /// Gm7901 /// Gm9347 /// Phgdh
1424649_a_at	Tspan8
1433966_x_at	Asns
1419421_at	Ank1
1421265_a_at	Rbm38
1418600_at	Klf1
1419594_at	Ctsg
1428209_at	Bex4
1419838_s_at	Plk4
1433543_at	Anln
1439018_at	Fhdc1
1419033_at	2610018G03Rik
1419943_s_at	Ccnb1
1425428_at	Hif3a
1418493_a_at	Snca
1460223_a_at	Epb4.9
1416802_a_at	Cdca5
1448929_at	F13a1
1438009_at	Gm11276 /// Hist1h2ad /// Hist1h2ao
1415931_at	Igf2
1427262_at	Xist
1421277_at	LOC630963 /// Spna1
1425458_a_at	Grb10
1424143_a_at	Cdt1
1430811_a_at	Nuf2
1424046_at	Bub1
1418989_at	Ctse
1417938_at	Rad51ap1
1422846_at	Rbp2
1417019_a_at	Cdc6
1449232_at	Gata1
1426604_at	Rnasel
1460444_at	Arrb1
1417926_at	Ncapg2
1421741_at	Cyp3a16
1420398_at	Rgs18
1439422_a_at	Fam132a
1423110_at	Col1a2
1448485_at	Ggt1
1425451_s_at	Chi3l3 /// Chi3l4
1423847_at	Ncapd2
1452534_a_at	Hmgb2
1419402_at	Mns1
1452592_at	Mgst2
1416641_at	Lig1
1423812_s_at	Vopp1
1421317_x_at	Myb
1433765_at	Ube2o
1428794_at	Cytsb
1416120_at	Rrm2
1423294_at	Mest
1425815_a_at	Hmmr
1420028_s_at	LOC100045677 /// Mcm3
1448635_at	Smc2
1423775_s_at	Prc1
1449846_at	Ear2
1422573_at	Ampd3
1419700_a_at	Prom1
1448226_at	Rrm2
1416076_at	Ccnb1 /// Gm5593 /// Gm8416
1449366_at	Mmp8
1437325_x_at	Aldh18a1
1429172_a_at	Ncapg
1451359_at	Lpcat1
1419492_s_at	Defb1
1415777_at	Pnliprp1
1422814_at	Aspm
1418326_at	LOC100047619 /// Slc7a5
1421009_at	Rsad2
1435865_at	Hist3h2a
1435122_x_at	Dnmt1
1416253_at	Cdkn2d /// Gm4694
1416617_at	Acss1
1434437_x_at	Rrm2
1424128_x_at	Aurkb
1460271_at	Trem3
1416299_at	Shcbp1
1426657_s_at	Gm7901 /// Gm8096 /// Gm8341 /// Gm9252 /// Phgdh
1426652_at	LOC100045677 /// Mcm3
1452899_at	Rian
1427102_at	Slfn4
1448467_a_at	Ehbp1l1
1448777_at	Mcm2
1436713_s_at	Meg3
1424268_at	Smox
1419513_a_at	Ect2
1416473_a_at	Igdcc4
1456014_s_at	Fermt3
1425288_at	Samd11
1421571_a_at	LOC100045833 /// Ly6c1 /// Ly6c2
1448314_at	Cdk1
1419120_at	Lyl1
1435697_a_at	Cytip
1420176_x_at	Igll1
1418919_at	Sgol1
1424511_at	Aurka
1449184_at	Pglyrp1
1426580_at	Plk4
1417541_at	Hells
1417370_at	Tff3
1436998_at	Ankrd43
1417620_at	Rac2
1454086_a_at	Lmo2
1415945_at	Mcm5
1452183_a_at	Meg3
1434767_at	C79407
1455898_x_at	Slc2a3
1427094_at	Pole2
1420399_at	Gfi1b
1417695_a_at	Soat1
1427707_a_at	Stil
1424766_at	Ercc6l
1439407_x_at	Tagln2
1434853_x_at	Mkrn1
1423092_at	Incenp
1450830_a_at	Pde6c
1451128_s_at	Kif22
1438852_x_at	Mcm6
1450194_a_at	Myb
1416544_at	Ezh2
1418264_at	Cenpk
1455019_x_at	Ckap4
1424854_at	Hist1h4a /// Hist1h4b /// Hist1h4f /// Hist1h4i /// Hist1h4m
1451975_at	2810453I06Rik
1426832_at	Ddx26b
1452458_s_at	Ppil5
1435306_a_at	Kif11
1422610_s_at	Igf2bp3
1424156_at	Rbl1
1426284_at	Krt20
1448191_at	Plk1
1417575_at	Otub2
1422928_at	Elane
1417355_at	Peg3
1437302_at	Adrb2
1424144_at	Cdt1
1426599_a_at	Slc2a1
1419254_at	Mthfd2
1421038_a_at	Kcnn4
1424927_at	Glipr1
1426208_x_at	Plagl1
1455494_at	Col1a1
1421546_a_at	Racgap1
1424966_at	Tmem40
1425145_at	Il1rl1
1428333_at	2900062L11Rik
1418181_at	Ptp4a3
1451012_a_at	Csda
1428942_at	Mt2
1429295_s_at	Trip13
1420760_s_at	Ndrg1
1417898_a_at	Gzma
1415823_at	Scd2
1456471_x_at	Gm13337 /// Gm5847 /// Gm6756 /// Gm7669 /// Gm7901 /// Gm8341 /// Gm9210 /// Gm9347 /// LOC630896 /// Phgdh
1456739_x_at	Armcx2
1417255_at	Ift140
1424882_a_at	Nt5dc2
1422535_at	Ccne2
1428114_at	Slc14a1
1450156_a_at	Hmmr
1438173_x_at	Pmf1
1449856_at	Rgs18
1428104_at	Tpx2
1451358_a_at	Racgap1
1416022_at	Fabp5
1448899_s_at	Rad51ap1
1418936_at	Maff
1450700_at	Cdc42ep3
1434059_at	B230312A22Rik
1427276_at	Smc4
1419569_a_at	Isg20
1460406_at	Pls1
1422411_s_at	Ear1 /// Ear12 /// Ear2 /// Ear3
1428842_a_at	Ngfrap1
1420170_at	Myh9
1427884_at	Col3a1
1437990_x_at	Hbb-bh1
1422013_at	Clec4a2
1450689_at	Prss3
1421408_at	Igsf6
1448953_at	Blm
1451425_a_at	Mkrn1
1426799_at	Rab8b
1422977_at	Gp1bb
1422944_a_at	Diap3
1429270_a_at	Syce2
1418398_a_at	Tspan32
1426758_s_at	Meg3
1417696_at	Soat1
1424194_at	Rcsd1
1451095_at	Asns
1433963_a_at	Fermt3
1431890_a_at	Mllt3
1417450_a_at	Tacc3
1460302_at	Thbs1
1455792_x_at	Ndn
1436839_at	2010109K11Rik
1437974_a_at	Hk1
1416214_at	Mcm4
1460253_at	Cmtm7
1449171_at	Ttk
1449877_s_at	Kifc1 /// LOC100044746
1448995_at	Pf4
1449207_a_at	Kif20a
1419491_at	Defb1
1437611_x_at	Kif2c
1424509_at	Cd177
1454622_at	Slc38a5
1449061_a_at	Prim1
1416474_at	Igdcc4
1449705_x_at	LOC100045677 /// Mcm3
1449424_at	Plek2
1417697_at	Soat1
1429171_a_at	Ncapg
1448021_at	Fam46c
1417131_at	Cdc25a
1448530_at	Gmpr /// LOC100045393
1449273_at	Cyfip2
1460338_a_at	Crlf3
1435114_at	Wdhd1
1460239_at	Tspan13
1422016_a_at	Cenph
1425548_a_at	Lst1
1452314_at	Kif11
1423440_at	Fam33a
1450736_a_at	Hbb-bh1
1433893_s_at	Spag5
1417837_at	Phlda2
1422567_at	Fam129a
1455269_a_at	Coro1a
1435382_at	Ndn
1423774_a_at	Prc1
1419720_at	Gp9
1450496_a_at	Ska1
1417178_at	Gipc2
1418281_at	Rad51
1419253_at	Mthfd2
1417445_at	Ndc80
1427007_at	Sash3
1424629_at	Brca1
1433964_s_at	Fermt3
1427263_at	Xist
1419247_at	Rgs2
1456603_at	Fam101b
1455990_at	Kif23
1439323_a_at	Map4k1
1417104_at	Emp3
1448325_at	Ppp1r15a
1449482_at	Hist3h2ba
1416757_at	Zwilch
1416740_at	Col5a1
1439040_at	Cenpe
1418435_at	Mkrn1
1427541_x_at	Hmmr
1456174_x_at	Ndrg1
1436902_x_at	Gm9844 /// Tmsb10
1432273_a_at	Darc
1423521_at	Lmnb1
1433639_at	Fam117a
1416251_at	Mcm6
1450625_at	Col5a2
1436186_at	E2f8
1439380_x_at	Meg3
1426541_a_at	Endod1
1450621_a_at	Hbb-y
1438202_at	Fam109b
1424495_a_at	Cklf
1448259_at	Fstl1
1419647_a_at	Ier3
1424971_at	Ccdc99
1455730_at	Dlgap5
1460351_at	S100a11
1418639_at	Sftpc
1451707_s_at	Slc41a3
1416298_at	Mmp9
1460208_at	Fbn1
1448213_at	Anxa1
1455504_a_at	Mkrn1
1450680_at	Rag1
1422462_at	Ube2t
1425271_at	Psmc3ip
1434695_at	Dtl
1448878_at	Mxd3
1421731_a_at	Fen1
1425900_at	Hkdc1
1434748_at	Ckap2
1422628_at	Fam111a
1424107_at	Kif18a
1417750_a_at	Slc25a37
1427176_s_at	AI428936
1449013_at	Eef2k
1450484_a_at	Cmpk2
1450429_at	Capn6
1448016_at	Sass6
1436058_at	Rsad2
1450850_at	Ezr
1437185_s_at	Gm9844 /// LOC100048142 /// Tmsb10
1438612_a_at	Clps
1423071_x_at	9930105H17Rik /// LOC381508
1450692_at	Kif4
1415780_a_at	Armcx2
1417786_a_at	Rgs19
1416882_at	Rgs10
1450556_at	Spnb1
1450842_a_at	Cenpa
1422611_s_at	Igf2bp3
1423170_at	Taf7
1452115_a_at	Plk4
1456307_s_at	Adcy7
1452242_at	Cep55
1418396_at	Gpsm3
1452305_s_at	Cenpn
1431591_s_at	Gm9706 /// Isg15
1448785_at	Runx1t1
1422557_s_at	Mt1
1417346_at	Pycard
1456319_at	---
1451127_at	Vopp1
1416957_at	Pou2af1
1418370_at	Tnnc1
1423413_at	Ndrg1
1415878_at	Rrm1
1419406_a_at	Bcl11a
1448687_at	Fam132a
1455069_x_at	Slc25a4
1419706_a_at	Akap12
1428572_at	Basp1 /// LOC100045716
1418643_at	Tspan13
1423920_at	Ncaph
1417822_at	D17H6S56E-5
1451206_s_at	Cytip
1426410_at	Pdk3
1450961_a_at	Tceal3 /// Tceal5 /// Tceal6
1451546_s_at	Tmem40
1425860_x_at	Cklf
1438320_s_at	Mcm7
1450157_a_at	Hmmr
1419481_at	Sell
1422460_at	Mad2l1
1426603_at	Rnasel
1422437_at	Col5a2
1450355_a_at	Capg
1419631_at	Was
1426633_s_at	Kctd14
1434897_a_at	Slc25a4
1416246_a_at	Coro1a
1419152_at	2810417H13Rik
1451727_at	Slu7
1451047_at	Itm2a
1455099_at	Mogat2
1448871_at	Mapk13
1460361_at	5033414D02Rik
1426739_at	Donson
1424562_a_at	Slc25a4
1418465_at	Ncf4
1427275_at	Smc4
1434079_s_at	Mcm2
1449699_s_at	C330027C09Rik
1420855_at	Eln
1421008_at	Rsad2
1451537_at	Chi3l1
1449708_s_at	Chek1
1422754_at	Tmod1
1430164_a_at	Grb10
1448162_at	Vcam1
1426369_at	Far1
1439012_a_at	Dck
1451174_at	Lrrc33
1422642_at	Cdc42ep3
1449429_at	Fkbp1b
1425896_a_at	Fbn1
1435383_x_at	Ndn
1435855_x_at	Aldh18a1
1419086_at	Fgfbp1
1452197_at	Smc4
1417758_at	Itga2b
1419609_at	Ccr1
1417656_at	Mybl2
1424236_at	Tbc1d10b
1452459_at	Aspm
1427049_s_at	Smo
1434025_at	---
1423770_at	Tmc6
1450976_at	Ndrg1
1448650_a_at	Pole
1423520_at	Lmnb1
1416558_at	Melk
1423344_at	Epor
1423683_at	Cdca4
1451679_at	6530401D17Rik
1449222_at	Ebi3
1451612_at	Mt1
1426258_at	Sorl1
1424638_at	Cdkn1a
1415811_at	Uhrf1
1416457_at	Ddah2
1434586_a_at	Ptdss2
1417939_at	Rad51ap1
1448220_at	Ctrb1
1423072_at	6720475J19Rik
1448315_a_at	Pycr2
1418778_at	Ccdc109b
1428004_at	Snrnp25
1451335_at	Plac8
1417517_at	Plagl2
1416804_at	Ehbp1l1
1433845_x_at	Dusp9
1451888_a_at	Odz4
1450977_s_at	Ndrg1
1428140_at	Oxct1
1448026_at	Chd7
1448291_at	Mmp9
1417288_at	Plekha2
1424460_s_at	Lpcat1
1417228_at	Capn1
1451246_s_at	Aurkb
1436930_x_at	Gm6453 /// Hmbs
1421375_a_at	S100a6
1415865_s_at	Bpgm
1426600_at	Slc2a1
1424777_at	Dcaf4
1418110_a_at	Inpp5d
1422316_at	Gp1ba
1416950_at	Tnfaip8
1450079_at	Nrk
1435148_at	Atp1b2
1425457_a_at	Grb10
1448466_at	Cdca5
1434773_a_at	Slc2a1
1431022_at	Snca
1417756_a_at	Lsp1
1448272_at	Btg2
1448770_a_at	Atpif1
1449134_s_at	Spic
1418337_at	Rpia
1423066_at	Dnmt3a
1418334_at	Dbf4
1418389_at	2810453I06Rik
1426505_at	Evi2b
1438651_a_at	Aplnr
1418369_at	Prim1
1417639_at	Slc22a4
1436708_x_at	Mcm4
1435416_x_at	Pigq
1426801_at	40794
1452016_at	Alox5ap
1415923_at	Ndn
1456240_x_at	Cdca4
1422953_at	Fpr2
1428122_s_at	Fam125b
1419149_at	Serpine1
1448300_at	Mgst3
1418546_a_at	Stambpl1
1448748_at	Plek
1449174_at	Art4
1448138_at	Ppp2r4
1427447_a_at	Triobp
1436242_a_at	Cklf
1422747_at	Chek2
1448749_at	Plek
1427580_a_at	Rian
1451230_a_at	Wbp5
1418036_at	Prim2
1448405_a_at	Eid1
1415949_at	Cpe /// LOC100046434
1417074_at	Ceacam10
1422755_at	Btk
1428401_at	Zcchc3
1416961_at	Bub1b
1429739_a_at	Patz1
1421129_a_at	Atp2a3
1437103_at	Igf2bp2
1417640_at	Cd79b
1422699_at	Alox12
1427105_at	Cenpn
1416963_at	Ubac1
1431292_a_at	Twf2
1430978_at	Rps25
1417338_at	Epb4.2
1419270_a_at	Dut
1452829_at	Cad
1455719_at	Tubb5
1452803_at	Glipr2
1421457_a_at	Samsn1
1426454_at	Arhgdib
1436838_x_at	Cotl1
1450886_at	Gsg2
1416433_at	Rpa2
1420804_s_at	Clec4d
1430979_a_at	Prdx2
1415849_s_at	Stmn1
1426366_at	Eif2c2
1437313_x_at	Hmgb2
1455488_at	Haus6
1450981_at	Cnn2
1423065_at	Dnmt3a
1450678_at	Itgb2
1449345_at	Ccdc34
1425407_s_at	Clec4a2 /// Clec4b1
1451767_at	Ncf1
1426473_at	Dnajc9
1418280_at	Klf6
1417356_at	Peg3
1452250_a_at	Col6a2
1423006_at	Pim1
1434998_at	Iqgap1
1448333_at	Adprh
1433892_at	Spag5
1417971_at	Nrm
1418035_a_at	Prim2
1426632_at	Kctd14
1417878_at	E2f1
1426315_a_at	6330416G13Rik
1415904_at	Lpl
1425133_s_at	Rab3il1
1419186_a_at	St8sia4
1452746_at	Atp13a2
1429379_at	Lyve1
1449127_at	Selplg
1423549_at	Slc1a4
1426926_at	Plcg2
1424524_at	Dram1
1418918_at	Igfbp1
1423306_at	2010002N04Rik
1423531_a_at	Hnrnpa1
1448377_at	Slpi
1424130_a_at	Ptrf
1452870_at	Apaf1
1448573_a_at	Ceacam10
1449815_a_at	Ssbp2
1449136_at	Epx
1426002_a_at	Cdc7
1421937_at	Dapp1
1421027_a_at	Mef2c
1425264_s_at	Mbp
1434705_at	Ctbp2
1454737_at	Dusp9
1427736_a_at	Ccrl2
1416798_a_at	Nme4
1415857_at	Emb
1417586_at	Timeless
1416121_at	Lox
1423948_at	Bag2
1428310_at	Larp7
1420381_a_at	Rpl31
1424443_at	Tm6sf1
1435758_at	B4galt6
1439440_x_at	Twf2
1450731_s_at	Tnfrsf21
1448228_at	Lox
1450724_at	Fam126a
1416028_a_at	Hn1
1418026_at	Exo1
1419091_a_at	Anxa2
1418891_a_at	Rab3d
1434920_a_at	Evl
1448409_at	Lrmp
1424800_at	Enah
1453572_a_at	Plp2
1422444_at	Itga6
1433507_a_at	Hmgn2
1453314_x_at	2610039C10Rik
1426242_at	Polr2a
1428069_at	Cdca7
1423484_at	Bicc1
1423620_at	Cenpq
1425677_a_at	Ank1
1423463_a_at	D2Ertd750e
1416002_x_at	Cotl1
1433485_x_at	Gpr56
1433504_at	Pygb
1424101_at	Hnrnpl
1419238_at	Abca7
1448501_at	Tspan6
1451858_at	Mrgpra2a /// Mrgpra2b
1460292_a_at	Smarca1
1429150_at	Ccdc77
1448640_at	Slc14a1
1426956_a_at	Trp53bp1
1427014_at	Dennd4b
1449829_at	Itgb2l
1427325_s_at	Akna
1451374_x_at	Cklf
1419202_at	Cst7
1450053_at	Kif2a
1426572_at	Me2
1448165_at	Casp2
1429244_at	2610524H06Rik
1421172_at	Adam12
1415682_at	Xpo7
1437033_a_at	Skp2
1422416_s_at	Vpreb1 /// Vpreb2
1426323_x_at	Siva1
1420819_at	Sla
1438652_x_at	Pigq
1418184_at	Cenpm
1424829_at	A830007P12Rik
1417079_s_at	Lgals2
1429104_at	Limd2
1416528_at	Sh3bgrl3
1417391_a_at	Il16
1417894_at	Gpr97
1424321_at	Rfc4
1424007_at	Gdf10
1427669_a_at	Cit
1423557_at	Ifngr2
1424459_at	Lpcat1
1450070_s_at	Pak1
1416842_at	Gstm5
1448710_at	Cxcr4
1421326_at	Csf2rb
1452208_at	Prdm4
1428105_at	Tpx2
1416250_at	Btg2
1420741_x_at	Lce1i
1435517_x_at	Ralb
1454268_a_at	Cyba
1450052_at	Kif2a
1449681_at	Hdgf
1419657_a_at	Slc25a36
1425225_at	Fcgr4
1426808_at	Lgals3
1425439_a_at	Slc41a3
1422046_at	Itgam
1428316_a_at	Fundc2
1435903_at	Cd300a
1427927_at	Hscb
1451296_x_at	Pabpc4
1430700_a_at	Pla2g7
1452830_s_at	Cad
1423888_at	Telo2
1416490_at	Tmed6
1426751_s_at	Nup107
1419155_a_at	Sox4
1416318_at	Serpinb1a
1448441_at	Cks1b
1417380_at	Iqgap1
1424131_at	Col6a3
1415864_at	Bpgm
1449498_at	Marco
1434400_at	Tgif2
1418225_at	Orc2l
1449633_s_at	Nt5c3l
1455955_s_at	Snx17
1434034_at	Cerk /// LOC676420
1424152_at	Sall4
1433844_a_at	Dusp9
1450569_a_at	Rbm14
1419135_at	Ltb
1439426_x_at	Lyz1
1451527_at	Pcolce2
1415829_at	Lbr
1418884_x_at	Tuba1a
1449897_a_at	Mtcp1
1425734_a_at	Ccdc77
1451928_a_at	Rad18
1417082_at	Anp32b
1448406_at	Eid1
1427382_a_at	Suv39h1
1425400_a_at	Cited4
1421264_at	Butr1
1460407_at	Spib
1448660_at	Arhgdig
1438161_s_at	Rfc4
1438527_at	Gm12816 /// Gm5879 /// Rpl3
1459929_at	Zfp568
1416698_a_at	Cks1b
1416614_at	Eid1
1421461_at	Mpl
1423846_x_at	Tuba1b
1426533_at	Nop56
1425386_at	4833422F24Rik
1420004_s_at	Pom121
1415698_at	Golm1
1424991_s_at	Tyms /// Tyms-ps
1450100_a_at	Tcerg1
1426044_a_at	Prkcq
1450967_at	Ptplad2
1426475_at	Hmbs
1420110_s_at	Zfp334
1415972_at	Marcks
1422970_at	Mxd3
1415971_at	Marcks
1417133_at	Pmp22
1460262_a_at	1700037H04Rik
1421892_at	St3gal2
1426612_at	Tipin
1424077_at	Gdpd1
1417039_a_at	Cul7
1423901_at	Trip12
1417323_at	Psrc1
1427892_at	Myo1g
1416629_at	Slc1a5
1452670_at	Myl9
1454807_a_at	Snx12
1423829_at	Fam49b
1427883_a_at	Col3a1
1418377_a_at	Siva1
1422808_s_at	Dock2
1422946_a_at	Dnmt1
1450350_a_at	Jdp2
1422993_s_at	Refbp2 /// Thoc4
1456584_x_at	Gm7901 /// Gm8341 /// Gm9210 /// Gm9347 /// Phgdh
1448942_at	Gng11
1421975_a_at	Add2
1423590_at	Napsa
1422412_x_at	Ear3
1449859_at	Golt1b
1422612_at	Hk2
1448113_at	Stmn1
1450023_at	Gtpbp1
1417542_at	Rps6ka2
1452657_at	Ap1s2
1450698_at	Dusp2
1424229_at	Dyrk3
1427895_at	2310004N24Rik
1450857_a_at	Col1a2
1450782_at	Wnt4
1418962_at	Necap2
1421498_a_at	2010204K13Rik
1416454_s_at	Acta2
1451609_at	Tspan33
1449015_at	Retnla
1422836_at	Mbnl3
1419156_at	Sox4
1426152_a_at	Kitl
1419665_a_at	Nupr1
1422128_at	Rpl14
1419193_a_at	Gmfg
1450862_at	Rad54l
1424437_s_at	Abcg4
1452106_at	Npnt
1418227_at	Orc2l
1431705_a_at	Mcoln2
1424118_a_at	Spc25
1434940_x_at	Rgs19
1422160_at	H2-T24
1460329_at	B4galt6
1448590_at	Col6a1
1426846_at	Cenpt
1425615_a_at	Pck2
1419627_s_at	Clec4n
1416808_at	Nid1
1417836_at	Gpx7
1418192_at	Mnt
1448682_at	Dynll1
1451180_a_at	Nt5c3l
1439411_a_at	Xpo7
1423597_at	Atp8a1
1451446_at	Antxr1
1419110_at	Riok1
1424032_at	Hvcn1
1429400_at	Clcn5
1450943_at	Magohb
1460419_a_at	Prkcb
1418555_x_at	Spic
1439269_x_at	Mcm7
1419589_at	Cd93
1416460_at	Miox
1424906_at	Pqlc3
1437810_a_at	Hbb-bh1
1448716_at	Hba-x
1418434_at	Mkrn1
1452598_at	Gins1
1452087_at	Epsti1
1460675_at	Igsf8
1415922_s_at	Marcksl1
1416165_at	Rab31
1451321_a_at	Rbm43
1451677_at	Narf
1416221_at	Fstl1
1426897_at	Rcc2
1421936_at	Dapp1
1431299_a_at	2310014H01Rik
1423547_at	Lyz2
1451596_a_at	Sphk1
1449261_at	Pbx2
1418539_a_at	Ptpre
1435800_a_at	Csda
1422439_a_at	Cdk4 /// LOC640611
1450757_at	Cdh11
1424192_at	1500011H22Rik
1456312_x_at	Gsn
1417037_at	Orc6l
1454636_at	Cbx5
1416598_at	Glis2
1453107_s_at	4933413G19Rik /// Foxm1 /// Pebp1
1427178_at	Tmc4
1425951_a_at	Clec4n
1452226_at	LOC100047340 /// Rcc2
1454881_s_at	Upk3b
1426022_a_at	Vill
1419167_at	Prap1
1450241_a_at	Evi2a
1416066_at	Cd9
1434479_at	Col5a1
1450792_at	Tyrobp
1428803_at	Acot6
1451441_at	2210415F13Rik
1426755_at	Ckap4
1425704_at	Dhrs11
1429850_x_at	Alkbh4
1434184_s_at	Map4k4
1415812_at	Gsn
1419248_at	Rgs2
1424028_at	Chtf8
1421679_a_at	Cdkn1a
1450344_a_at	Ptger3

## Sheet: David-Fetal
Annotation Cluster 1	Enrichment Score: 29.496574656959762
Category	Term	Count	%	PValue	Genes	List Total	Pop Hits	Pop Total	Fold Enrichment	Bonferroni	Benjamini	FDR
GOTERM_BP_FAT	GO:0007049~cell cycle	109	15.1389	3.40948e-41	1439436_X_AT, 1416251_AT, 1448016_AT, 1450194_A_AT, 1455719_AT, 1424766_AT, 1417133_AT, 1424971_AT, 1449708_S_AT, 1419248_AT, 1438852_X_AT, 1419247_AT, 1417450_A_AT, 1417542_AT, 1422977_AT, 1422814_AT, 1424638_AT, 1452314_AT, 1415811_AT, 1439040_AT, 1418003_AT, 1427382_A_AT, 1421317_X_AT, 1428104_AT, 1435306_A_AT, 1451358_A_AT, 1416664_AT, 1436186_AT, 1422439_A_AT, 1448113_AT, 1418026_AT, 1416614…	547	611	13588	4.43153	7.6645e-38	7.6645e-38	5.94198e-38
SP_PIR_KEYWORDS	cell cycle	85	11.8056	3.95398e-35	1439436_X_AT, 1448016_AT, 1416251_AT, 1424766_AT, 1417133_AT, 1424971_AT, 1449708_S_AT, 1419248_AT, 1438852_X_AT, 1419247_AT, 1422814_AT, 1452314_AT, 1424638_AT, 1415811_AT, 1439040_AT, 1418003_AT, 1435306_A_AT, 1427382_A_AT, 1416664_AT, 1451358_A_AT, 1436186_AT, 1422439_A_AT, 1416614_AT, 1416641_AT, 1421679_A_AT, 1423092_AT, 1448191_AT, 1439269_X_AT, 1418919_AT, 1421546_A_AT, 1416698_A_AT, 14522…	681	447	17854	4.9854	1.76743e-32	1.76743e-32	5.60414e-32
GOTERM_BP_FAT	GO:0022403~cell cycle phase	70	9.72222	5.46568e-31	1439436_X_AT, 1417082_AT, 1415849_S_AT, 1425271_AT, 1450920_AT, 1450194_A_AT, 1455719_AT, 1421963_A_AT, 1424766_AT, 1424971_AT, 1426612_AT, 1433893_S_AT, 1449708_S_AT, 1422460_AT, 1426817_AT, 1429295_S_AT, 1424118_A_AT, 1417450_A_AT, 1417542_AT, 1422814_AT, 1452314_AT, 1427276_AT, 1453314_X_AT, 1449877_S_AT, 1439040_AT, 1427669_A_AT, 1448205_AT, 1435306_A_AT, 1428104_AT, 1421317_X_AT, 1416664_AT,…	547	328	13588	5.30142	1.22869e-27	6.14343e-28	9.52551e-28
GOTERM_BP_FAT	GO:0022402~cell cycle process	76	10.5556	1.04994e-30	1439436_X_AT, 1450194_A_AT, 1455719_AT, 1424766_AT, 1417133_AT, 1424971_AT, 1449708_S_AT, 1417542_AT, 1417450_A_AT, 1422814_AT, 1424638_AT, 1452314_AT, 1439040_AT, 1421317_X_AT, 1428104_AT, 1435306_A_AT, 1416664_AT, 1451358_A_AT, 1448113_AT, 1418026_AT, 1421679_A_AT, 1423092_AT, 1448191_AT, 1437621_X_AT, 1418919_AT, 1421546_A_AT, 1452242_AT, 1439377_X_AT, 1450496_A_AT, 1422016_A_AT, 1424046_AT, 1…	547	393	13588	4.80385	2.36027e-27	7.86756e-28	1.82982e-27
GOTERM_BP_FAT	GO:0000279~M phase	65	9.02778	1.06827e-30	1439436_X_AT, 1415849_S_AT, 1425271_AT, 1450920_AT, 1455719_AT, 1421963_A_AT, 1424766_AT, 1424971_AT, 1426612_AT, 1433893_S_AT, 1422460_AT, 1426817_AT, 1429295_S_AT, 1424118_A_AT, 1417450_A_AT, 1417542_AT, 1422814_AT, 1452314_AT, 1427276_AT, 1453314_X_AT, 1449877_S_AT, 1439040_AT, 1427669_A_AT, 1448205_AT, 1435306_A_AT, 1428104_AT, 1416664_AT, 1417926_AT, 1448113_AT, 1424278_A_AT, 1418026_AT, 145…	547	283	13588	5.70552	2.40148e-27	6.00369e-28	1.86177e-27
GOTERM_BP_FAT	GO:0000278~mitotic cell cycle	60	8.33333	5.07642e-30	1439436_X_AT, 1417082_AT, 1415849_S_AT, 1450920_AT, 1450194_A_AT, 1421963_A_AT, 1424766_AT, 1424971_AT, 1426612_AT, 1433893_S_AT, 1449708_S_AT, 1422460_AT, 1424118_A_AT, 1417542_AT, 1422814_AT, 1452314_AT, 1427276_AT, 1453314_X_AT, 1449877_S_AT, 1424511_AT, 1439040_AT, 1427669_A_AT, 1448205_AT, 1435306_A_AT, 1421317_X_AT, 1416664_AT, 1417926_AT, 1448113_AT, 1424278_A_AT, 1452459_AT, 1423092_AT, 1…	547	244	13588	6.10843	1.14118e-26	2.28236e-27	8.84711e-27
SP_PIR_KEYWORDS	cell division	59	8.19444	6.71228e-29	1439436_X_AT, 1450920_AT, 1421963_A_AT, 1424766_AT, 1424971_AT, 1426612_AT, 1433893_S_AT, 1422460_AT, 1424118_A_AT, 1422814_AT, 1452314_AT, 1427276_AT, 1453314_X_AT, 1449877_S_AT, 1439040_AT, 1427669_A_AT, 1448205_AT, 1448441_AT, 1435306_A_AT, 1416664_AT, 1451358_A_AT, 1417926_AT, 1422439_A_AT, 1424278_A_AT, 1452459_AT, 1416641_AT, 1423092_AT, 1448191_AT, 1418919_AT, 1421546_A_AT, 1416698_A_AT, 1…	681	256	17854	6.04227	3.00039e-26	1.5002e-26	9.51359e-26
GOTERM_BP_FAT	GO:0000087~M phase of mitotic cell cycle	53	7.36111	6.98459e-29	1439436_X_AT, 1450920_AT, 1421963_A_AT, 1424766_AT, 1424971_AT, 1426612_AT, 1433893_S_AT, 1422460_AT, 1424118_A_AT, 1417542_AT, 1422814_AT, 1452314_AT, 1427276_AT, 1453314_X_AT, 1449877_S_AT, 1439040_AT, 1427669_A_AT, 1448205_AT, 1435306_A_AT, 1416664_AT, 1417926_AT, 1424278_A_AT, 1452459_AT, 1423092_AT, 1448191_AT, 1424107_AT, 1418919_AT, 1452197_AT, 1452242_AT, 1439377_X_AT, 1434767_AT, 1450496…	547	194	13588	6.78645	1.57014e-25	2.61689e-26	1.21726e-25
SP_PIR_KEYWORDS	mitosis	49	6.80556	1.34553e-27	1439436_X_AT, 1450920_AT, 1421963_A_AT, 1424766_AT, 1424971_AT, 1426612_AT, 1433893_S_AT, 1422460_AT, 1424118_A_AT, 1422814_AT, 1452314_AT, 1427276_AT, 1453314_X_AT, 1449877_S_AT, 1439040_AT, 1427669_A_AT, 1448205_AT, 1435306_A_AT, 1416664_AT, 1417926_AT, 1424278_A_AT, 1452459_AT, 1423092_AT, 1448191_AT, 1418919_AT, 1452197_AT, 1452242_AT, 1437611_X_AT, 1439377_X_AT, 1434767_AT, 1450496_A_AT, 143…	681	179	17854	7.17681	6.01451e-25	2.00484e-25	1.90707e-24
GOTERM_BP_FAT	GO:0000280~nuclear division	51	7.08333	2.12876e-27	1439436_X_AT, 1450920_AT, 1421963_A_AT, 1424766_AT, 1424971_AT, 1426612_AT, 1433893_S_AT, 1422460_AT, 1424118_A_AT, 1417542_AT, 1422814_AT, 1452314_AT, 1427276_AT, 1453314_X_AT, 1449877_S_AT, 1439040_AT, 1427669_A_AT, 1448205_AT, 1435306_A_AT, 1416664_AT, 1417926_AT, 1424278_A_AT, 1452459_AT, 1423092_AT, 1448191_AT, 1424107_AT, 1418919_AT, 1452197_AT, 1452242_AT, 1439377_X_AT, 1434767_AT, 1450496…	547	190	13588	6.66783	4.78545e-24	6.83635e-25	3.70997e-24
GOTERM_BP_FAT	GO:0007067~mitosis	51	7.08333	2.12876e-27	1439436_X_AT, 1450920_AT, 1421963_A_AT, 1424766_AT, 1424971_AT, 1426612_AT, 1433893_S_AT, 1422460_AT, 1424118_A_AT, 1417542_AT, 1422814_AT, 1452314_AT, 1427276_AT, 1453314_X_AT, 1449877_S_AT, 1439040_AT, 1427669_A_AT, 1448205_AT, 1435306_A_AT, 1416664_AT, 1417926_AT, 1424278_A_AT, 1452459_AT, 1423092_AT, 1448191_AT, 1424107_AT, 1418919_AT, 1452197_AT, 1452242_AT, 1439377_X_AT, 1434767_AT, 1450496…	547	190	13588	6.66783	4.78545e-24	6.83635e-25	3.70997e-24
GOTERM_BP_FAT	GO:0051301~cell division	61	8.47222	2.21807e-27	1439436_X_AT, 1450920_AT, 1421963_A_AT, 1424766_AT, 1424971_AT, 1426612_AT, 1433893_S_AT, 1422460_AT, 1424118_A_AT, 1422814_AT, 1452314_AT, 1427276_AT, 1453314_X_AT, 1449877_S_AT, 1439040_AT, 1427669_A_AT, 1448205_AT, 1448441_AT, 1435306_A_AT, 1416664_AT, 1451358_A_AT, 1417926_AT, 1422439_A_AT, 1424278_A_AT, 1452459_AT, 1416641_AT, 1423092_AT, 1448191_AT, 1418919_AT, 1454694_A_AT, 1421546_A_AT, 1…	547	281	13588	5.39252	4.98623e-24	6.23279e-25	3.86562e-24
GOTERM_BP_FAT	GO:0048285~organelle fission	51	7.08333	1.31712e-26	1439436_X_AT, 1450920_AT, 1421963_A_AT, 1424766_AT, 1424971_AT, 1426612_AT, 1433893_S_AT, 1422460_AT, 1424118_A_AT, 1417542_AT, 1422814_AT, 1452314_AT, 1427276_AT, 1453314_X_AT, 1449877_S_AT, 1439040_AT, 1427669_A_AT, 1448205_AT, 1435306_A_AT, 1416664_AT, 1417926_AT, 1424278_A_AT, 1452459_AT, 1423092_AT, 1448191_AT, 1424107_AT, 1418919_AT, 1452197_AT, 1452242_AT, 1439377_X_AT, 1434767_AT, 1450496…	547	197	13588	6.43091	2.96089e-23	3.28988e-24	2.29546e-23
Annotation Cluster 2	Enrichment Score: 19.5083311852808
Category	Term	Count	%	PValue	Genes	List Total	Pop Hits	Pop Total	Fold Enrichment	Bonferroni	Benjamini	FDR
GOTERM_CC_FAT	GO:0000775~chromosome, centromeric region	38	5.27778	3.44772e-25	1423620_AT, 1439436_X_AT, 1423065_AT, 1434767_AT, 1450496_A_AT, 1422016_A_AT, 1433892_AT, 1424046_AT, 1418225_AT, 1452226_AT, 1424766_AT, 1430811_A_AT, 1424971_AT, 1417541_AT, 1426956_A_AT, 1426897_AT, 1452305_S_AT, 1454636_AT, 1417445_AT, 1433893_S_AT, 1422946_A_AT, 1422460_AT, 1426817_AT, 1424118_A_AT, 1427161_AT, 1453314_X_AT, 1418184_AT, 1439040_AT, 1427382_A_AT, 1427105_AT, 1416757_AT, 14242…	484	111	12504	8.84432	1.22739e-22	1.22739e-22	4.72728e-22
GOTERM_CC_FAT	GO:0005694~chromosome	66	9.16667	4.3296e-25	1439436_X_AT, 1417037_AT, 1423065_AT, 1424854_AT, 1427262_AT, 1424766_AT, 1424971_AT, 1426612_AT, 1426956_A_AT, 1454636_AT, 1433893_S_AT, 1449708_S_AT, 1422460_AT, 1422946_A_AT, 1426817_AT, 1424118_A_AT, 1448953_AT, 1427276_AT, 1453314_X_AT, 1418184_AT, 1439040_AT, 1427382_A_AT, 1437313_X_AT, 1424278_A_AT, 1416433_AT, 1451928_A_AT, 1438009_AT, 1436936_S_AT, 1423092_AT, 1433507_A_AT, 1435122_X_AT,…	484	378	12504	4.51082	1.54134e-22	7.70668e-23	5.93646e-22
GOTERM_CC_FAT	GO:0044427~chromosomal part	59	8.19444	8.81851e-24	1439436_X_AT, 1417037_AT, 1423065_AT, 1424854_AT, 1424766_AT, 1424971_AT, 1426612_AT, 1426956_A_AT, 1454636_AT, 1433893_S_AT, 1449708_S_AT, 1422460_AT, 1422946_A_AT, 1426817_AT, 1424118_A_AT, 1448953_AT, 1453314_X_AT, 1418184_AT, 1439040_AT, 1427382_A_AT, 1416433_AT, 1424278_A_AT, 1451928_A_AT, 1438009_AT, 1423092_AT, 1433507_A_AT, 1435122_X_AT, 1450842_A_AT, 1418919_AT, 1424321_AT, 1426846_AT, 1…	484	318	12504	4.79323	3.13939e-21	1.04646e-21	1.20914e-20
SP_PIR_KEYWORDS	kinetochore	26	3.61111	4.91168e-20	1437611_X_AT, 1439436_X_AT, 1450496_A_AT, 1422016_A_AT, 1433892_AT, 1424046_AT, 1424766_AT, 1430811_A_AT, 1424971_AT, 1452305_S_AT, 1426956_A_AT, 1417445_AT, 1422460_AT, 1433893_S_AT, 1424118_A_AT, 1439040_AT, 1418184_AT, 1427105_AT, 1416757_AT, 1448191_AT, 1423092_AT, 1450842_A_AT, 1416961_AT, 1418919_AT, 1426846_AT, 1438173_X_AT, 1426751_S_AT, 1418264_AT, 1423440_AT	681	61	17854	11.1746	2.19552e-17	5.4888e-18	6.96153e-17
GOTERM_CC_FAT	GO:0000793~condensed chromosome	32	4.44444	2.87729e-19	1439436_X_AT, 1450496_A_AT, 1422016_A_AT, 1433892_AT, 1418225_AT, 1424046_AT, 1424766_AT, 1430811_A_AT, 1424971_AT, 1426956_A_AT, 1452305_S_AT, 1417445_AT, 1433893_S_AT, 1422460_AT, 1426817_AT, 1424118_A_AT, 1427161_AT, 1418281_AT, 1439040_AT, 1418184_AT, 1429270_A_AT, 1437313_X_AT, 1424629_AT, 1427105_AT, 1416757_AT, 1423847_AT, 1423092_AT, 1452534_A_AT, 1416961_AT, 1450842_A_AT, 1418919_AT, 142…	484	107	12504	7.72627	1.02432e-16	2.56079e-17	3.94515e-16
GOTERM_CC_FAT	GO:0000777~condensed chromosome kinetochore	24	3.33333	3.81304e-19	1439436_X_AT, 1450496_A_AT, 1422016_A_AT, 1424046_AT, 1418225_AT, 1433892_AT, 1424766_AT, 1430811_A_AT, 1424971_AT, 1452305_S_AT, 1426956_A_AT, 1417445_AT, 1422460_AT, 1433893_S_AT, 1424118_A_AT, 1427161_AT, 1439040_AT, 1418184_AT, 1427105_AT, 1416757_AT, 1423092_AT, 1450842_A_AT, 1416961_AT, 1438173_X_AT, 1426846_AT, 1418227_AT, 1426751_S_AT, 1423440_AT	484	53	12504	11.6987	1.35744e-16	2.71489e-17	5.2282e-16
GOTERM_CC_FAT	GO:0000779~condensed chromosome, centromeric region	25	3.47222	6.50258e-19	1439436_X_AT, 1450496_A_AT, 1422016_A_AT, 1433892_AT, 1418225_AT, 1424046_AT, 1424766_AT, 1430811_A_AT, 1424971_AT, 1452305_S_AT, 1426956_A_AT, 1417445_AT, 1422460_AT, 1433893_S_AT, 1424118_A_AT, 1427161_AT, 1439040_AT, 1418184_AT, 1427105_AT, 1416757_AT, 1423092_AT, 1450842_A_AT, 1416961_AT, 1418919_AT, 1426846_AT, 1438173_X_AT, 1418227_AT, 1426751_S_AT, 1423440_AT	484	60	12504	10.7645	2.31492e-16	3.8582e-17	8.91592e-16
GOTERM_CC_FAT	GO:0000776~kinetochore	25	3.47222	1.62247e-18	1439436_X_AT, 1450496_A_AT, 1422016_A_AT, 1433892_AT, 1418225_AT, 1424046_AT, 1424766_AT, 1430811_A_AT, 1424971_AT, 1452305_S_AT, 1426956_A_AT, 1417445_AT, 1454636_AT, 1433893_S_AT, 1422460_AT, 1424118_A_AT, 1427161_AT, 1439040_AT, 1418184_AT, 1427105_AT, 1416757_AT, 1423092_AT, 1450842_A_AT, 1416961_AT, 1426846_AT, 1438173_X_AT, 1418227_AT, 1426751_S_AT, 1423440_AT	484	62	12504	10.4172	5.776e-16	8.25142e-17	2.22463e-15
GOTERM_BP_FAT	GO:0007059~chromosome segregation	20	2.77778	3.55546e-12	1439436_X_AT, 1424278_A_AT, 1450496_A_AT, 1422016_A_AT, 1423092_AT, 1430811_A_AT, 1424971_AT, 1424107_AT, 1416802_A_AT, 1418919_AT, 1417445_AT, 1438173_X_AT, 1422460_AT, 1424118_A_AT, 1454694_A_AT, 1427161_AT, 1427275_AT, 1416309_AT, 1452197_AT, 1427276_AT, 1439040_AT, 1427669_A_AT, 1423440_AT, 1448466_AT	547	64	13588	7.7628	7.99274e-09	7.99274e-10	6.19645e-09
Annotation Cluster 3	Enrichment Score: 13.167844344326786
Category	Term	Count	%	PValue	Genes	List Total	Pop Hits	Pop Total	Fold Enrichment	Bonferroni	Benjamini	FDR
GOTERM_CC_FAT	GO:0005694~chromosome	66	9.16667	4.3296e-25	1439436_X_AT, 1417037_AT, 1423065_AT, 1424854_AT, 1427262_AT, 1424766_AT, 1424971_AT, 1426612_AT, 1426956_A_AT, 1454636_AT, 1433893_S_AT, 1449708_S_AT, 1422460_AT, 1422946_A_AT, 1426817_AT, 1424118_A_AT, 1448953_AT, 1427276_AT, 1453314_X_AT, 1418184_AT, 1439040_AT, 1427382_A_AT, 1437313_X_AT, 1424278_A_AT, 1416433_AT, 1451928_A_AT, 1438009_AT, 1436936_S_AT, 1423092_AT, 1433507_A_AT, 1435122_X_AT,…	484	378	12504	4.51082	1.54134e-22	7.70668e-23	5.93646e-22
GOTERM_CC_FAT	GO:0044427~chromosomal part	59	8.19444	8.81851e-24	1439436_X_AT, 1417037_AT, 1423065_AT, 1424854_AT, 1424766_AT, 1424971_AT, 1426612_AT, 1426956_A_AT, 1454636_AT, 1433893_S_AT, 1449708_S_AT, 1422460_AT, 1422946_A_AT, 1426817_AT, 1424118_A_AT, 1448953_AT, 1453314_X_AT, 1418184_AT, 1439040_AT, 1427382_A_AT, 1416433_AT, 1424278_A_AT, 1451928_A_AT, 1438009_AT, 1423092_AT, 1433507_A_AT, 1435122_X_AT, 1450842_A_AT, 1418919_AT, 1424321_AT, 1426846_AT, 1…	484	318	12504	4.79323	3.13939e-21	1.04646e-21	1.20914e-20
GOTERM_CC_FAT	GO:0043228~non-membrane-bounded organelle	146	20.2778	3.96383e-17	1448016_AT, 1426580_AT, 1424971_AT, 1426956_A_AT, 1449708_S_AT, 1422977_AT, 1452314_AT, 1439040_AT, 1418003_AT, 1428104_AT, 1435306_A_AT, 1419091_A_AT, 1415812_AT, 1427892_AT, 1423092_AT, 1433507_A_AT, 1422754_AT, 1450842_A_AT, 1423549_AT, 1418919_AT, 1427263_AT, 1451128_S_AT, 1448026_AT, 1452242_AT, 1421278_S_AT, 1423888_AT, 1423774_A_AT, 1436902_X_AT, 1417541_AT, 1450052_AT, 1452305_S_AT, 14174…	484	1919	12504	1.96554	1.41112e-14	1.76391e-15	5.43495e-14
GOTERM_CC_FAT	GO:0043232~intracellular non-membrane-bounded organelle	146	20.2778	3.96383e-17	1448016_AT, 1426580_AT, 1424971_AT, 1426956_A_AT, 1449708_S_AT, 1422977_AT, 1452314_AT, 1439040_AT, 1418003_AT, 1428104_AT, 1435306_A_AT, 1419091_A_AT, 1415812_AT, 1427892_AT, 1423092_AT, 1433507_A_AT, 1422754_AT, 1450842_A_AT, 1423549_AT, 1418919_AT, 1427263_AT, 1451128_S_AT, 1448026_AT, 1452242_AT, 1421278_S_AT, 1423888_AT, 1423774_A_AT, 1436902_X_AT, 1417541_AT, 1450052_AT, 1452305_S_AT, 14174…	484	1919	12504	1.96554	1.41112e-14	1.76391e-15	5.43495e-14
GOTERM_CC_FAT	GO:0005819~spindle	25	3.47222	2.70499e-12	1439436_X_AT, 1450496_A_AT, 1423774_A_AT, 1433892_AT, 1452226_AT, 1424971_AT, 1426897_AT, 1420170_AT, 1433893_S_AT, 1422460_AT, 1427161_AT, 1417542_AT, 1422814_AT, 1417323_AT, 1417019_A_AT, 1439040_AT, 1449877_S_AT, 1424511_AT, 1428104_AT, 1451358_A_AT, 1424278_A_AT, 1452459_AT, 1428105_AT, 1423092_AT, 1424107_AT, 1421546_A_AT, 1416309_AT, 1451246_S_AT, 1455730_AT, 1451128_S_AT, 1424128_X_AT, 142…	484	109	12504	5.92539	9.62961e-10	1.06996e-10	3.70884e-09
GOTERM_CC_FAT	GO:0005856~cytoskeleton	87	12.0833	3.38077e-10	1439436_X_AT, 1426152_A_AT, 1425677_A_AT, 1448016_AT, 1426580_AT, 1455719_AT, 1419594_AT, 1424971_AT, 1449708_S_AT, 1427447_A_AT, 1417542_AT, 1417450_A_AT, 1422977_AT, 1422814_AT, 1435383_X_AT, 1452314_AT, 1416464_AT, 1448682_AT, 1439040_AT, 1418003_AT, 1435306_A_AT, 1428104_AT, 1419091_A_AT, 1451358_A_AT, 1448113_AT, 1415812_AT, 1423521_AT, 1423846_X_AT, 1427892_AT, 1423092_AT, 1416454_S_AT, 143…	484	1122	12504	2.00323	1.20355e-07	1.20355e-08	4.63548e-07
GOTERM_CC_FAT	GO:0015630~microtubule cytoskeleton	48	6.66667	4.4189e-10	1439436_X_AT, 1450692_AT, 1415849_S_AT, 1448016_AT, 1426580_AT, 1421963_A_AT, 1455719_AT, 1424971_AT, 1433893_S_AT, 1422460_AT, 1417450_A_AT, 1417542_AT, 1435383_X_AT, 1422814_AT, 1452314_AT, 1448682_AT, 1449877_S_AT, 1439040_AT, 1424511_AT, 1448205_AT, 1418003_AT, 1435306_A_AT, 1428104_AT, 1451358_A_AT, 1448113_AT, 1415923_AT, 1424278_A_AT, 1452459_AT, 1423846_X_AT, 1423092_AT, 1424107_AT, 14500…	484	450	12504	2.7557	1.57313e-07	1.43012e-08	6.05891e-07
SP_PIR_KEYWORDS	cytoskeleton	56	7.77778	5.45681e-10	1439436_X_AT, 1426152_A_AT, 1421277_AT, 1425677_A_AT, 1448016_AT, 1416002_X_AT, 1426580_AT, 1421963_A_AT, 1424971_AT, 1433893_S_AT, 1449708_S_AT, 1417337_AT, 1427447_A_AT, 1450700_AT, 1449877_S_AT, 1439040_AT, 1424511_AT, 1448205_AT, 1422642_AT, 1418003_AT, 1451358_A_AT, 1450678_AT, 1424278_A_AT, 1415812_AT, 1423092_AT, 1434920_A_AT, 1416454_S_AT, 1417338_AT, 1424107_AT, 1422754_AT, 1418919_AT, 1…	681	583	17854	2.5183	2.43919e-07	2.43919e-08	7.73416e-07
GOTERM_CC_FAT	GO:0044430~cytoskeletal part	63	8.75	2.82867e-08	1439436_X_AT, 1450692_AT, 1421277_AT, 1415849_S_AT, 1456014_S_AT, 1448016_AT, 1426580_AT, 1455719_AT, 1421963_A_AT, 1419594_AT, 1424971_AT, 1433893_S_AT, 1422460_AT, 1417450_A_AT, 1417542_AT, 1422977_AT, 1435383_X_AT, 1422814_AT, 1452314_AT, 1448682_AT, 1449877_S_AT, 1439040_AT, 1424511_AT, 1448205_AT, 1418003_AT, 1435306_A_AT, 1428104_AT, 1419091_A_AT, 1451358_A_AT, 1448113_AT, 1424278_A_AT, 141…	484	774	12504	2.10283	1.007e-05	8.3917e-07	3.87848e-05
GOTERM_CC_FAT	GO:0005874~microtubule	24	3.33333	5.6036e-05	1439436_X_AT, 1437611_X_AT, 1450692_AT, 1415849_S_AT, 1450496_A_AT, 1423774_A_AT, 1433892_AT, 1418884_X_AT, 1452226_AT, 1455719_AT, 1426897_AT, 1450052_AT, 1433893_S_AT, 1452314_AT, 1448682_AT, 1449877_S_AT, 1435306_A_AT, 1428104_AT, 1448113_AT, 1434748_AT, 1424278_A_AT, 1428105_AT, 1423846_X_AT, 1455990_AT, 1423092_AT, 1424107_AT, 1450053_AT, 1449207_A_AT, 1416309_AT, 1451128_S_AT, 1423775_S_AT,…	484	240	12504	2.58347	0.0197517	0.00124606	0.0768055
Annotation Cluster 4	Enrichment Score: 9.70791588784124
Category	Term	Count	%	PValue	Genes	List Total	Pop Hits	Pop Total	Fold Enrichment	Bonferroni	Benjamini	FDR
SP_PIR_KEYWORDS	dna replication	23	3.19444	5.65926e-13	1417037_AT, 1415945_AT, 1418035_A_AT, 1448777_AT, 1416251_AT, 1418225_AT, 1418334_AT, 1448650_A_AT, 1418036_AT, 1438852_X_AT, 1448953_AT, 1448226_AT, 1452598_AT, 1418369_AT, 1416120_AT, 1417019_A_AT, 1434079_S_AT, 1427094_AT, 1424144_AT, 1436708_X_AT, 1416433_AT, 1434695_AT, 1438320_S_AT, 1416641_AT, 1416214_AT, 1439269_X_AT, 1434437_X_AT, 1424321_AT, 1418227_AT, 1449061_A_AT, 1438161_S_AT, 14241…	681	85	17854	7.0941	2.52949e-10	3.61355e-11	8.02047e-10
GOTERM_BP_FAT	GO:0006260~DNA replication	28	3.88889	6.29433e-11	1422535_AT, 1417037_AT, 1415945_AT, 1448777_AT, 1418035_A_AT, 1418225_AT, 1416251_AT, 1418334_AT, 1448650_A_AT, 1426612_AT, 1418036_AT, 1438852_X_AT, 1448953_AT, 1418281_AT, 1448226_AT, 1452598_AT, 1418369_AT, 1417019_A_AT, 1416120_AT, 1434079_S_AT, 1424629_AT, 1427094_AT, 1424144_AT, 1416433_AT, 1436708_X_AT, 1434695_AT, 1438320_S_AT, 1416641_AT, 1416214_AT, 1439269_X_AT, 1424321_AT, 1434437_X_A…	547	152	13588	4.57596	1.41497e-07	1.28633e-08	1.09697e-07
GOTERM_BP_FAT	GO:0006259~DNA metabolic process	45	6.25	5.87855e-09	1417938_AT, 1417037_AT, 1448899_S_AT, 1423065_AT, 1425271_AT, 1416251_AT, 1450680_AT, 1448650_A_AT, 1426956_A_AT, 1426612_AT, 1449708_S_AT, 1422946_A_AT, 1429295_S_AT, 1438852_X_AT, 1448953_AT, 1448226_AT, 1452598_AT, 1415811_AT, 1416120_AT, 1437313_X_AT, 1452870_AT, 1416433_AT, 1436708_X_AT, 1451928_A_AT, 1418026_AT, 1416641_AT, 1439269_X_AT, 1435122_X_AT, 1452534_A_AT, 1434437_X_AT, 1424321_AT,…	547	421	13588	2.65521	1.32149e-05	1.01654e-06	1.0245e-05
KEGG_PATHWAY	mmu03030:DNA replication	13	1.80556	7.03651e-09	1427094_AT, 1415945_AT, 1436708_X_AT, 1416433_AT, 1418035_A_AT, 1448777_AT, 1416251_AT, 1416641_AT, 1438320_S_AT, 1416214_AT, 1439269_X_AT, 1448650_A_AT, 1424321_AT, 1418036_AT, 1449061_A_AT, 1438161_S_AT, 1438852_X_AT, 1418369_AT, 1421731_A_AT, 1434079_S_AT	239	35	5738	8.91739	1.03437e-06	5.17184e-07	8.37339e-06
Annotation Cluster 5	Enrichment Score: 6.474726769493848
Category	Term	Count	%	PValue	Genes	List Total	Pop Hits	Pop Total	Fold Enrichment	Bonferroni	Benjamini	FDR
GOTERM_BP_FAT	GO:0007010~cytoskeleton organization	39	5.41667	3.38827e-09	1450981_AT, 1426284_AT, 1415849_S_AT, 1424800_AT, 1417620_AT, 1422808_S_AT, 1455719_AT, 1430811_A_AT, 1436902_X_AT, 1424971_AT, 1417445_AT, 1420170_AT, 1450850_AT, 1437185_S_AT, 1424118_A_AT, 1417450_A_AT, 1452314_AT, 1423016_A_AT, 1416246_A_AT, 1425643_AT, 1417323_AT, 1439040_AT, 1435306_A_AT, 1428104_AT, 1451358_A_AT, 1424629_AT, 1448113_AT, 1424278_A_AT, 1451446_AT, 1428105_AT, 1415812_AT, 142…	547	326	13588	2.97177	7.6168e-06	6.34736e-07	5.90502e-06
GOTERM_BP_FAT	GO:0007017~microtubule-based process	26	3.61111	1.26223e-06	1437611_X_AT, 1450692_AT, 1415849_S_AT, 1418884_X_AT, 1455719_AT, 1430811_A_AT, 1424971_AT, 1450052_AT, 1417445_AT, 1420170_AT, 1424118_A_AT, 1417450_A_AT, 1448682_AT, 1452314_AT, 1417323_AT, 1439040_AT, 1449877_S_AT, 1435306_A_AT, 1428104_AT, 1424629_AT, 1448113_AT, 1424278_A_AT, 1428105_AT, 1423846_X_AT, 1455990_AT, 1424107_AT, 1450053_AT, 1449207_A_AT, 1416309_AT, 1451128_S_AT	547	211	13588	3.06097	0.00283347	0.000177328	0.00219977
GOTERM_BP_FAT	GO:0000226~microtubule cytoskeleton organization	17	2.36111	8.80447e-06	1424629_AT, 1448113_AT, 1424278_A_AT, 1415849_S_AT, 1428105_AT, 1455719_AT, 1423846_X_AT, 1430811_A_AT, 1424971_AT, 1424107_AT, 1417445_AT, 1420170_AT, 1424118_A_AT, 1417450_A_AT, 1416309_AT, 1452314_AT, 1417323_AT, 1439040_AT, 1435306_A_AT, 1428104_AT	547	111	13588	3.80447	0.0195979	0.000899256	0.0153432
Annotation Cluster 6	Enrichment Score: 6.072912601734249
Category	Term	Count	%	PValue	Genes	List Total	Pop Hits	Pop Total	Fold Enrichment	Bonferroni	Benjamini	FDR
GOTERM_MF_FAT	GO:0008092~cytoskeletal protein binding	42	5.83333	2.08012e-08	1421277_AT, 1415849_S_AT, 1416002_X_AT, 1450355_A_AT, 1433893_S_AT, 1427447_A_AT, 1435383_X_AT, 1416464_AT, 1451358_A_AT, 1419091_A_AT, 1448113_AT, 1424278_A_AT, 1415923_AT, 1415812_AT, 1460406_AT, 1427892_AT, 1424107_AT, 1434920_A_AT, 1417756_A_AT, 1422754_AT, 1421546_A_AT, 1455269_A_AT, 1431292_A_AT, 1427176_S_AT, 1421278_S_AT, 1455792_X_AT, 1415972_AT, 1450981_AT, 1415971_AT, 1418370_AT, 14504…	508	414	13288	2.65366	1.42903e-05	1.42903e-05	3.12907e-05
GOTERM_MF_FAT	GO:0003779~actin binding	32	4.44444	1.8559e-07	1421278_S_AT, 1450981_AT, 1415972_AT, 1421277_AT, 1418370_AT, 1415971_AT, 1424800_AT, 1416002_X_AT, 1450355_A_AT, 1436902_X_AT, 1450556_AT, 1420170_AT, 1450850_AT, 1437185_S_AT, 1436838_X_AT, 1434502_X_AT, 1427447_A_AT, 1416464_AT, 1416246_A_AT, 1439440_X_AT, 1451446_AT, 1419193_A_AT, 1415812_AT, 1460406_AT, 1427892_AT, 1434920_A_AT, 1424107_AT, 1417756_A_AT, 1431299_A_AT, 1422754_AT, 1460223_A_A…	508	288	13288	2.90639	0.000127492	3.18746e-05	0.000279179
SP_PIR_KEYWORDS	actin-binding	22	3.05556	0.000156538	1421278_S_AT, 1415972_AT, 1450981_AT, 1421277_AT, 1415971_AT, 1424800_AT, 1416002_X_AT, 1450355_A_AT, 1436902_X_AT, 1450556_AT, 1420170_AT, 1437185_S_AT, 1436838_X_AT, 1427447_A_AT, 1416246_A_AT, 1439440_X_AT, 1415812_AT, 1460406_AT, 1427892_AT, 1434920_A_AT, 1431299_A_AT, 1422754_AT, 1460223_A_AT, 1426022_A_AT, 1421975_A_AT, 1455269_A_AT, 1433543_AT, 1456312_X_AT, 1431292_A_AT	681	226	17854	2.55213	0.0675855	0.00367627	0.221639
Annotation Cluster 7	Enrichment Score: 3.9480060558559464
Category	Term	Count	%	PValue	Genes	List Total	Pop Hits	Pop Total	Fold Enrichment	Bonferroni	Benjamini	FDR
GOTERM_BP_FAT	GO:0007010~cytoskeleton organization	39	5.41667	3.38827e-09	1450981_AT, 1426284_AT, 1415849_S_AT, 1424800_AT, 1417620_AT, 1422808_S_AT, 1455719_AT, 1430811_A_AT, 1436902_X_AT, 1424971_AT, 1417445_AT, 1420170_AT, 1450850_AT, 1437185_S_AT, 1424118_A_AT, 1417450_A_AT, 1452314_AT, 1423016_A_AT, 1416246_A_AT, 1425643_AT, 1417323_AT, 1439040_AT, 1435306_A_AT, 1428104_AT, 1451358_A_AT, 1424629_AT, 1448113_AT, 1424278_A_AT, 1451446_AT, 1428105_AT, 1415812_AT, 142…	547	326	13588	2.97177	7.6168e-06	6.34736e-07	5.90502e-06
GOTERM_BP_FAT	GO:0030036~actin cytoskeleton organization	17	2.36111	0.000998374	1451358_A_AT, 1450981_AT, 1451446_AT, 1424800_AT, 1417620_AT, 1415812_AT, 1434920_A_AT, 1436902_X_AT, 1422754_AT, 1420170_AT, 1450850_AT, 1437185_S_AT, 1421546_A_AT, 1455269_A_AT, 1416246_A_AT, 1419631_AT, 1422944_A_AT, 1439018_AT, 1420855_AT, 1456312_X_AT, 1448756_AT	547	165	13588	2.55937	0.894122	0.0379751	1.72576
GOTERM_BP_FAT	GO:0030029~actin filament-based process	17	2.36111	0.00196434	1451358_A_AT, 1450981_AT, 1451446_AT, 1424800_AT, 1417620_AT, 1415812_AT, 1434920_A_AT, 1436902_X_AT, 1422754_AT, 1420170_AT, 1450850_AT, 1437185_S_AT, 1421546_A_AT, 1455269_A_AT, 1416246_A_AT, 1419631_AT, 1422944_A_AT, 1439018_AT, 1420855_AT, 1456312_X_AT, 1448756_AT	547	176	13588	2.39941	0.987968	0.0595448	3.36873
GOTERM_BP_FAT	GO:0007015~actin filament organization	7	0.972222	0.0242934	1450850_AT, 1424800_AT, 1415812_AT, 1419631_AT, 1416246_A_AT, 1455269_A_AT, 1420855_AT, 1434920_A_AT, 1456312_X_AT	547	56	13588	3.10512	1	0.376576	34.8586
Annotation Cluster 8	Enrichment Score: 3.926565442949028
Category	Term	Count	%	PValue	Genes	List Total	Pop Hits	Pop Total	Fold Enrichment	Bonferroni	Benjamini	FDR
KEGG_PATHWAY	mmu03030:DNA replication	13	1.80556	7.03651e-09	1427094_AT, 1415945_AT, 1436708_X_AT, 1416433_AT, 1418035_A_AT, 1448777_AT, 1416251_AT, 1416641_AT, 1438320_S_AT, 1416214_AT, 1439269_X_AT, 1448650_A_AT, 1424321_AT, 1418036_AT, 1449061_A_AT, 1438161_S_AT, 1438852_X_AT, 1418369_AT, 1421731_A_AT, 1434079_S_AT	239	35	5738	8.91739	1.03437e-06	5.17184e-07	8.37339e-06
GOTERM_BP_FAT	GO:0006261~DNA-dependent DNA replication	11	1.52778	5.54262e-07	1422535_AT, 1427094_AT, 1436708_X_AT, 1415945_AT, 1418035_A_AT, 1448777_AT, 1416251_AT, 1438320_S_AT, 1416214_AT, 1439269_X_AT, 1426612_AT, 1418036_AT, 1449061_A_AT, 1438852_X_AT, 1418281_AT, 1418369_AT, 1434079_S_AT	547	34	13588	8.03678	0.00124521	8.89947e-05	0.000965955
GOTERM_BP_FAT	GO:0006270~DNA replication initiation	6	0.833333	2.19165e-05	1422535_AT, 1436708_X_AT, 1415945_AT, 1438852_X_AT, 1448777_AT, 1416251_AT, 1438320_S_AT, 1416214_AT, 1439269_X_AT, 1434079_S_AT	547	10	13588	14.9046	0.0480748	0.00196881	0.0381888
INTERPRO	IPR018525:DNA-dependent ATPase MCM, conserved site	5	0.694444	0.000101582	1436708_X_AT, 1415945_AT, 1438852_X_AT, 1448777_AT, 1416251_AT, 1438320_S_AT, 1416214_AT, 1439269_X_AT, 1434079_S_AT	637	8	17763	17.4284	0.108812	0.0376721	0.162944
INTERPRO	IPR001208:DNA-dependent ATPase MCM	5	0.694444	0.000101582	1436708_X_AT, 1415945_AT, 1438852_X_AT, 1448777_AT, 1416251_AT, 1438320_S_AT, 1416214_AT, 1439269_X_AT, 1434079_S_AT	637	8	17763	17.4284	0.108812	0.0376721	0.162944
SMART	SM00350:MCM	5	0.694444	0.000164844	1436708_X_AT, 1415945_AT, 1438852_X_AT, 1448777_AT, 1416251_AT, 1438320_S_AT, 1416214_AT, 1439269_X_AT, 1434079_S_AT	372	8	9131	15.3411	0.0375247	0.0189417	0.211422
UP_SEQ_FEATURE	domain:MCM	5	0.694444	0.000184395	1436708_X_AT, 1415945_AT, 1438852_X_AT, 1448777_AT, 1416251_AT, 1438320_S_AT, 1416214_AT, 1439269_X_AT, 1434079_S_AT	670	8	16021	14.945	0.294281	0.109685	0.314473
GOTERM_BP_FAT	GO:0006268~DNA unwinding during replication	5	0.694444	0.00067897	1436708_X_AT, 1438852_X_AT, 1448777_AT, 1418281_AT, 1416251_AT, 1438320_S_AT, 1416214_AT, 1439269_X_AT, 1434079_S_AT	547	11	13588	11.2913	0.782779	0.0283973	1.17672
GOTERM_BP_FAT	GO:0032508~DNA duplex unwinding	5	0.694444	0.000986251	1436708_X_AT, 1438852_X_AT, 1448777_AT, 1418281_AT, 1416251_AT, 1438320_S_AT, 1416214_AT, 1439269_X_AT, 1434079_S_AT	547	12	13588	10.3504	0.891194	0.0381681	1.70497
GOTERM_BP_FAT	GO:0032392~DNA geometric change	5	0.694444	0.0013796	1436708_X_AT, 1438852_X_AT, 1448777_AT, 1418281_AT, 1416251_AT, 1438320_S_AT, 1416214_AT, 1439269_X_AT, 1434079_S_AT	547	13	13588	9.55421	0.955108	0.0466241	2.3773
INTERPRO	IPR012340:Nucleic acid-binding, OB-fold	8	1.11111	0.00450202	1416433_AT, 1415945_AT, 1436708_X_AT, 1448777_AT, 1416251_AT, 1416641_AT, 1438320_S_AT, 1416214_AT, 1439269_X_AT, 1435800_A_AT, 1438852_X_AT, 1451012_A_AT, 1434079_S_AT	637	58	17763	3.84626	0.994005	0.433645	6.98723
GOTERM_MF_FAT	GO:0003678~DNA helicase activity	4	0.555556	0.0682204	1436708_X_AT, 1438852_X_AT, 1448953_AT, 1416251_AT, 1438320_S_AT, 1416214_AT, 1439269_X_AT	508	25	13288	4.1852	1	0.651904	65.455
Annotation Cluster 9	Enrichment Score: 3.861770475841333
Category	Term	Count	%	PValue	Genes	List Total	Pop Hits	Pop Total	Fold Enrichment	Bonferroni	Benjamini	FDR
GOTERM_BP_FAT	GO:0007017~microtubule-based process	26	3.61111	1.26223e-06	1437611_X_AT, 1450692_AT, 1415849_S_AT, 1418884_X_AT, 1455719_AT, 1430811_A_AT, 1424971_AT, 1450052_AT, 1417445_AT, 1420170_AT, 1424118_A_AT, 1417450_A_AT, 1448682_AT, 1452314_AT, 1417323_AT, 1439040_AT, 1449877_S_AT, 1435306_A_AT, 1428104_AT, 1424629_AT, 1448113_AT, 1424278_A_AT, 1428105_AT, 1423846_X_AT, 1455990_AT, 1424107_AT, 1450053_AT, 1449207_A_AT, 1416309_AT, 1451128_S_AT	547	211	13588	3.06097	0.00283347	0.000177328	0.00219977
INTERPRO	IPR019821:Kinesin, motor region, conserved site	10	1.38889	1.41323e-05	1437611_X_AT, 1450692_AT, 1450053_AT, 1449207_A_AT, 1452314_AT, 1451128_S_AT, 1455990_AT, 1424107_AT, 1439040_AT, 1449877_S_AT, 1450052_AT, 1435306_A_AT	637	42	17763	6.63938	0.0158984	0.0158984	0.0226839
INTERPRO	IPR001752:Kinesin, motor region	10	1.38889	2.10779e-05	1437611_X_AT, 1450692_AT, 1450053_AT, 1449207_A_AT, 1452314_AT, 1451128_S_AT, 1455990_AT, 1424107_AT, 1439040_AT, 1449877_S_AT, 1450052_AT, 1435306_A_AT	637	44	17763	6.33759	0.0236192	0.0118801	0.0338306
SMART	SM00129:KISc	10	1.38889	5.4904e-05	1437611_X_AT, 1450692_AT, 1450053_AT, 1449207_A_AT, 1452314_AT, 1451128_S_AT, 1455990_AT, 1424107_AT, 1439040_AT, 1449877_S_AT, 1450052_AT, 1435306_A_AT	372	44	9131	5.57857	0.0126573	0.0126573	0.0704636
GOTERM_CC_FAT	GO:0005874~microtubule	24	3.33333	5.6036e-05	1439436_X_AT, 1437611_X_AT, 1450692_AT, 1415849_S_AT, 1450496_A_AT, 1423774_A_AT, 1433892_AT, 1418884_X_AT, 1452226_AT, 1455719_AT, 1426897_AT, 1450052_AT, 1433893_S_AT, 1452314_AT, 1448682_AT, 1449877_S_AT, 1435306_A_AT, 1428104_AT, 1448113_AT, 1434748_AT, 1424278_A_AT, 1428105_AT, 1423846_X_AT, 1455990_AT, 1423092_AT, 1424107_AT, 1450053_AT, 1449207_A_AT, 1416309_AT, 1451128_S_AT, 1423775_S_AT,…	484	240	12504	2.58347	0.0197517	0.00124606	0.0768055
UP_SEQ_FEATURE	domain:Kinesin-motor	9	1.25	7.66269e-05	1437611_X_AT, 1450692_AT, 1450053_AT, 1449207_A_AT, 1452314_AT, 1451128_S_AT, 1424107_AT, 1439040_AT, 1449877_S_AT, 1450052_AT, 1435306_A_AT	670	35	16021	6.14878	0.134831	0.0698554	0.130795
SP_PIR_KEYWORDS	microtubule	22	3.05556	0.000114327	1439436_X_AT, 1437611_X_AT, 1450692_AT, 1415849_S_AT, 1450496_A_AT, 1423774_A_AT, 1433892_AT, 1418884_X_AT, 1452226_AT, 1455719_AT, 1426897_AT, 1450052_AT, 1433893_S_AT, 1448682_AT, 1452314_AT, 1449877_S_AT, 1435306_A_AT, 1448113_AT, 1434748_AT, 1423846_X_AT, 1455990_AT, 1423092_AT, 1424107_AT, 1450053_AT, 1449207_A_AT, 1416309_AT, 1451128_S_AT, 1423775_S_AT, 1423440_AT	681	221	17854	2.60987	0.049823	0.00300178	0.161918
GOTERM_BP_FAT	GO:0007018~microtubule-based movement	14	1.94444	0.000197035	1437611_X_AT, 1450692_AT, 1418884_X_AT, 1455719_AT, 1423846_X_AT, 1455990_AT, 1424107_AT, 1450052_AT, 1450053_AT, 1449207_A_AT, 1448682_AT, 1452314_AT, 1451128_S_AT, 1439040_AT, 1449877_S_AT, 1435306_A_AT	547	101	13588	3.4433	0.357879	0.0093808	0.342835
GOTERM_MF_FAT	GO:0003777~microtubule motor activity	11	1.52778	0.000428545	1437611_X_AT, 1450692_AT, 1455990_AT, 1424107_AT, 1450052_AT, 1450053_AT, 1449207_A_AT, 1448682_AT, 1452314_AT, 1451128_S_AT, 1449877_S_AT, 1439040_AT, 1435306_A_AT	508	73	13288	3.94154	0.255076	0.0171728	0.642714
SP_PIR_KEYWORDS	motor protein	14	1.94444	0.000829359	1437611_X_AT, 1450692_AT, 1427892_AT, 1455990_AT, 1424107_AT, 1450052_AT, 1420170_AT, 1450053_AT, 1449207_A_AT, 1448682_AT, 1452314_AT, 1452670_AT, 1451128_S_AT, 1439040_AT, 1449877_S_AT, 1435306_A_AT	681	123	17854	2.98409	0.309871	0.0127074	1.16908
GOTERM_MF_FAT	GO:0003774~motor activity	14	1.94444	0.00237508	1437611_X_AT, 1450692_AT, 1427892_AT, 1455990_AT, 1424107_AT, 1450052_AT, 1420170_AT, 1450053_AT, 1449207_A_AT, 1448682_AT, 1452314_AT, 1452670_AT, 1451128_S_AT, 1439040_AT, 1449877_S_AT, 1435306_A_AT	508	138	13288	2.65366	0.804779	0.0685633	3.51381
UP_SEQ_FEATURE	region of interest:Globular	4	0.555556	0.0270405	1437611_X_AT, 1450692_AT, 1450053_AT, 1449207_A_AT, 1450052_AT	670	16	16021	5.97799	1	0.960763	37.3873
Annotation Cluster 10	Enrichment Score: 3.679393513353959
Category	Term	Count	%	PValue	Genes	List Total	Pop Hits	Pop Total	Fold Enrichment	Bonferroni	Benjamini	FDR
GOTERM_MF_FAT	GO:0001871~pattern binding	17	2.36111	2.8734e-05	1415904_AT, 1429379_AT, 1421811_AT, 1448995_AT, 1425815_A_AT, 1415960_AT, 1416221_AT, 1460302_AT, 1419594_AT, 1427541_X_AT, 1460208_AT, 1450009_AT, 1422046_AT, 1448259_AT, 1422928_AT, 1425896_A_AT, 1419764_AT, 1449681_AT, 1416740_AT, 1434479_AT, 1450157_A_AT, 1449184_AT, 1451527_AT, 1450156_A_AT	508	128	13288	3.47404	0.0195469	0.00179298	0.0432151
GOTERM_MF_FAT	GO:0030247~polysaccharide binding	17	2.36111	2.8734e-05	1415904_AT, 1429379_AT, 1421811_AT, 1448995_AT, 1425815_A_AT, 1415960_AT, 1416221_AT, 1460302_AT, 1419594_AT, 1427541_X_AT, 1460208_AT, 1450009_AT, 1422046_AT, 1448259_AT, 1422928_AT, 1425896_A_AT, 1419764_AT, 1449681_AT, 1416740_AT, 1434479_AT, 1450157_A_AT, 1449184_AT, 1451527_AT, 1450156_A_AT	508	128	13288	3.47404	0.0195469	0.00179298	0.0432151
GOTERM_MF_FAT	GO:0005539~glycosaminoglycan binding	15	2.08333	0.000109088	1415904_AT, 1429379_AT, 1421811_AT, 1425815_A_AT, 1448995_AT, 1415960_AT, 1416221_AT, 1460302_AT, 1419594_AT, 1427541_X_AT, 1450009_AT, 1422046_AT, 1448259_AT, 1422928_AT, 1449681_AT, 1416740_AT, 1434479_AT, 1450157_A_AT, 1449184_AT, 1451527_AT, 1450156_A_AT	508	114	13288	3.44177	0.0722078	0.00622616	0.163973
GOTERM_MF_FAT	GO:0030246~carbohydrate binding	27	3.75	0.000206551	1415904_AT, 1429379_AT, 1419481_AT, 1425407_S_AT, 1425815_A_AT, 1448995_AT, 1415960_AT, 1416221_AT, 1437502_X_AT, 1460302_AT, 1419627_S_AT, 1419594_AT, 1460208_AT, 1450009_AT, 1449127_AT, 1448259_AT, 1422046_AT, 1419589_AT, 1448182_A_AT, 1417079_S_AT, 1420804_S_AT, 1416740_AT, 1434479_AT, 1450157_A_AT, 1426808_AT, 1451527_AT, 1422013_AT, 1421811_AT, 1425951_A_AT, 1427541_X_AT, 1422873_AT, 1422928…	508	317	13288	2.22792	0.132305	0.0100856	0.310259
GOTERM_MF_FAT	GO:0008201~heparin binding	12	1.66667	0.000300646	1415904_AT, 1421811_AT, 1448995_AT, 1415960_AT, 1416221_AT, 1460302_AT, 1419594_AT, 1450009_AT, 1422046_AT, 1448259_AT, 1422928_AT, 1449681_AT, 1416740_AT, 1434479_AT, 1451527_AT	508	83	13288	3.7818	0.186634	0.0128279	0.451301
SP_PIR_KEYWORDS	heparin-binding	7	0.972222	0.0149965	1415904_AT, 1421811_AT, 1448995_AT, 1449681_AT, 1416740_AT, 1434479_AT, 1416221_AT, 1460302_AT, 1451527_AT, 1448259_AT	681	53	17854	3.46267	0.998834	0.119652	19.2782
Annotation Cluster 11	Enrichment Score: 3.663819852869138
Category	Term	Count	%	PValue	Genes	List Total	Pop Hits	Pop Total	Fold Enrichment	Bonferroni	Benjamini	FDR
SP_PIR_KEYWORDS	atp-binding	90	12.5	2.52514e-08	1450070_S_AT, 1416251_AT, 1426580_AT, 1452746_AT, 1424766_AT, 1449708_S_AT, 1451596_A_AT, 1438852_X_AT, 1417542_AT, 1448953_AT, 1426044_A_AT, 1452314_AT, 1439040_AT, 1435306_A_AT, 1422439_A_AT, 1416641_AT, 1427892_AT, 1422612_AT, 1416617_AT, 1448191_AT, 1416454_S_AT, 1439269_X_AT, 1449013_AT, 1425900_AT, 1450053_AT, 1451128_S_AT, 1448026_AT, 1424229_AT, 1419238_AT, 1429400_AT, 1415945_AT, 1424046…	681	1287	17854	1.83338	1.12873e-05	1.02612e-06	3.57898e-05
GOTERM_MF_FAT	GO:0005524~ATP binding	96	13.3333	5.48087e-08	1450070_S_AT, 1416251_AT, 1426580_AT, 1452746_AT, 1424766_AT, 1449708_S_AT, 1451596_A_AT, 1438852_X_AT, 1417542_AT, 1448953_AT, 1452314_AT, 1426044_A_AT, 1439040_AT, 1435306_A_AT, 1422439_A_AT, 1448929_AT, 1434436_AT, 1416641_AT, 1427892_AT, 1422612_AT, 1416617_AT, 1448191_AT, 1416454_S_AT, 1439269_X_AT, 1449013_AT, 1425900_AT, 1450053_AT, 1451128_S_AT, 1448026_AT, 1424229_AT, 1419238_AT, 1429400…	508	1443	13288	1.74021	3.76528e-05	1.88266e-05	8.24474e-05
SP_PIR_KEYWORDS	nucleotide-binding	105	14.5833	9.58774e-08	1450070_S_AT, 1417620_AT, 1416251_AT, 1426580_AT, 1455719_AT, 1452746_AT, 1424766_AT, 1449708_S_AT, 1451596_A_AT, 1438852_X_AT, 1448953_AT, 1417542_AT, 1422977_AT, 1426044_A_AT, 1452314_AT, 1439040_AT, 1435306_A_AT, 1422439_A_AT, 1423846_X_AT, 1416641_AT, 1427892_AT, 1416617_AT, 1422612_AT, 1448191_AT, 1439269_X_AT, 1416454_S_AT, 1449013_AT, 1425900_AT, 1450053_AT, 1451128_S_AT, 1448026_AT, 14242…	681	1631	17854	1.68781	4.28563e-05	3.2967e-06	0.000135891
GOTERM_MF_FAT	GO:0032559~adenyl ribonucleotide binding	96	13.3333	9.61357e-08	1450070_S_AT, 1416251_AT, 1426580_AT, 1452746_AT, 1424766_AT, 1449708_S_AT, 1451596_A_AT, 1438852_X_AT, 1417542_AT, 1448953_AT, 1452314_AT, 1426044_A_AT, 1439040_AT, 1435306_A_AT, 1422439_A_AT, 1448929_AT, 1434436_AT, 1416641_AT, 1427892_AT, 1422612_AT, 1416617_AT, 1448191_AT, 1416454_S_AT, 1439269_X_AT, 1449013_AT, 1425900_AT, 1450053_AT, 1451128_S_AT, 1448026_AT, 1424229_AT, 1419238_AT, 1429400…	508	1460	13288	1.71994	6.6043e-05	2.20148e-05	0.000144615
GOTERM_MF_FAT	GO:0030554~adenyl nucleotide binding	96	13.3333	9.51963e-07	1450070_S_AT, 1416251_AT, 1426580_AT, 1452746_AT, 1424766_AT, 1449708_S_AT, 1451596_A_AT, 1438852_X_AT, 1417542_AT, 1448953_AT, 1452314_AT, 1426044_A_AT, 1439040_AT, 1435306_A_AT, 1422439_A_AT, 1448929_AT, 1434436_AT, 1416641_AT, 1427892_AT, 1422612_AT, 1416617_AT, 1448191_AT, 1416454_S_AT, 1439269_X_AT, 1449013_AT, 1425900_AT, 1450053_AT, 1451128_S_AT, 1448026_AT, 1424229_AT, 1419238_AT, 1429400…	508	1535	13288	1.63591	0.000653785	0.000130791	0.00143201
GOTERM_MF_FAT	GO:0032555~purine ribonucleotide binding	108	15	1.07206e-06	1450070_S_AT, 1417620_AT, 1416251_AT, 1426580_AT, 1455719_AT, 1452746_AT, 1424766_AT, 1449708_S_AT, 1451596_A_AT, 1438852_X_AT, 1448953_AT, 1417542_AT, 1422977_AT, 1426044_A_AT, 1452314_AT, 1439040_AT, 1435306_A_AT, 1422439_A_AT, 1448929_AT, 1434436_AT, 1423846_X_AT, 1416641_AT, 1427892_AT, 1416617_AT, 1422612_AT, 1448191_AT, 1439269_X_AT, 1416454_S_AT, 1449013_AT, 1425900_AT, 1450053_AT, 1451128…	508	1796	13288	1.57294	0.000736234	0.000122743	0.00161266
GOTERM_MF_FAT	GO:0032553~ribonucleotide binding	108	15	1.07206e-06	1450070_S_AT, 1417620_AT, 1416251_AT, 1426580_AT, 1455719_AT, 1452746_AT, 1424766_AT, 1449708_S_AT, 1451596_A_AT, 1438852_X_AT, 1448953_AT, 1417542_AT, 1422977_AT, 1426044_A_AT, 1452314_AT, 1439040_AT, 1435306_A_AT, 1422439_A_AT, 1448929_AT, 1434436_AT, 1423846_X_AT, 1416641_AT, 1427892_AT, 1416617_AT, 1422612_AT, 1448191_AT, 1439269_X_AT, 1416454_S_AT, 1449013_AT, 1425900_AT, 1450053_AT, 1451128…	508	1796	13288	1.57294	0.000736234	0.000122743	0.00161266
GOTERM_MF_FAT	GO:0001883~purine nucleoside binding	96	13.3333	1.4369e-06	1450070_S_AT, 1416251_AT, 1426580_AT, 1452746_AT, 1424766_AT, 1449708_S_AT, 1451596_A_AT, 1438852_X_AT, 1417542_AT, 1448953_AT, 1452314_AT, 1426044_A_AT, 1439040_AT, 1435306_A_AT, 1422439_A_AT, 1448929_AT, 1434436_AT, 1416641_AT, 1427892_AT, 1422612_AT, 1416617_AT, 1448191_AT, 1416454_S_AT, 1439269_X_AT, 1449013_AT, 1425900_AT, 1450053_AT, 1451128_S_AT, 1448026_AT, 1424229_AT, 1419238_AT, 1429400…	508	1548	13288	1.62217	0.000986662	0.000141011	0.00216147
GOTERM_MF_FAT	GO:0001882~nucleoside binding	96	13.3333	1.86203e-06	1450070_S_AT, 1416251_AT, 1426580_AT, 1452746_AT, 1424766_AT, 1449708_S_AT, 1451596_A_AT, 1438852_X_AT, 1417542_AT, 1448953_AT, 1452314_AT, 1426044_A_AT, 1439040_AT, 1435306_A_AT, 1422439_A_AT, 1448929_AT, 1434436_AT, 1416641_AT, 1427892_AT, 1422612_AT, 1416617_AT, 1448191_AT, 1416454_S_AT, 1439269_X_AT, 1449013_AT, 1425900_AT, 1450053_AT, 1451128_S_AT, 1448026_AT, 1424229_AT, 1419238_AT, 1429400…	508	1558	13288	1.61176	0.0012784	0.000159889	0.00280097
GOTERM_MF_FAT	GO:0000166~nucleotide binding	124	17.2222	2.46934e-06	1418654_AT, 1450070_S_AT, 1417620_AT, 1416251_AT, 1426580_AT, 1455719_AT, 1424766_AT, 1452746_AT, 1448650_A_AT, 1449708_S_AT, 1450569_A_AT, 1451596_A_AT, 1438852_X_AT, 1428310_AT, 1448953_AT, 1417542_AT, 1422977_AT, 1426044_A_AT, 1452314_AT, 1439040_AT, 1435306_A_AT, 1422439_A_AT, 1448929_AT, 1434436_AT, 1423846_X_AT, 1416641_AT, 1427892_AT, 1416617_AT, 1422612_AT, 1448191_AT, 1439269_X_AT, 14164…	508	2183	13288	1.48581	0.001695	0.000188476	0.00371451
UP_SEQ_FEATURE	nucleotide phosphate-binding region:ATP	68	9.44444	3.60521e-06	1450692_AT, 1450070_S_AT, 1423006_AT, 1416251_AT, 1426580_AT, 1424766_AT, 1448627_S_AT, 1449708_S_AT, 1450079_AT, 1429295_S_AT, 1416558_AT, 1438852_X_AT, 1448953_AT, 1417542_AT, 1452314_AT, 1426044_A_AT, 1427276_AT, 1449877_S_AT, 1424511_AT, 1439040_AT, 1427669_A_AT, 1435306_A_AT, 1452870_AT, 1422439_A_AT, 1436708_X_AT, 1417639_AT, 1427892_AT, 1448191_AT, 1439269_X_AT, 1424107_AT, 1449013_AT, 141…	670	907	16021	1.79274	0.00679071	0.00679071	0.00615739
GOTERM_MF_FAT	GO:0017076~purine nucleotide binding	108	15	7.16186e-06	1450070_S_AT, 1417620_AT, 1416251_AT, 1426580_AT, 1455719_AT, 1452746_AT, 1424766_AT, 1449708_S_AT, 1451596_A_AT, 1438852_X_AT, 1448953_AT, 1417542_AT, 1422977_AT, 1426044_A_AT, 1452314_AT, 1439040_AT, 1435306_A_AT, 1422439_A_AT, 1448929_AT, 1434436_AT, 1423846_X_AT, 1416641_AT, 1427892_AT, 1416617_AT, 1422612_AT, 1448191_AT, 1439269_X_AT, 1416454_S_AT, 1449013_AT, 1425900_AT, 1450053_AT, 1451128…	508	1871	13288	1.50989	0.00490813	0.0004919	0.0107729
SP_PIR_KEYWORDS	kinase	46	6.38889	0.00053807	1454737_AT, 1450070_S_AT, 1423006_AT, 1426580_AT, 1448627_S_AT, 1419110_AT, 1449708_S_AT, 1450079_AT, 1451596_A_AT, 1435855_X_AT, 1416558_AT, 1417542_AT, 1434034_AT, 1426044_A_AT, 1424638_AT, 1424511_AT, 1427669_A_AT, 1437325_X_AT, 1422439_A_AT, 1421679_A_AT, 1422612_AT, 1448191_AT, 1449013_AT, 1419033_AT, 1425900_AT, 1434184_S_AT, 1433845_X_AT, 1416798_A_AT, 1419838_S_AT, 1424229_AT, 1426002_A_A…	681	707	17854	1.70579	0.21383	0.00997418	0.759932
INTERPRO	IPR002290:Serine/threonine protein kinase	22	3.05556	0.000590699	1460419_A_AT, 1439323_A_AT, 1448871_AT, 1450070_S_AT, 1423006_AT, 1426580_AT, 1449171_AT, 1449708_S_AT, 1450079_AT, 1416558_AT, 1417542_AT, 1426044_A_AT, 1448314_AT, 1424511_AT, 1427669_A_AT, 1422439_A_AT, 1452115_A_AT, 1448191_AT, 1419033_AT, 1434184_S_AT, 1451246_S_AT, 1422747_AT, 1419838_S_AT, 1424128_X_AT, 1424229_AT	637	265	17763	2.31501	0.488317	0.105665	0.944036
SP_PIR_KEYWORDS	serine/threonine-protein kinase	29	4.02778	0.000821453	1426002_A_AT, 1439323_A_AT, 1460419_A_AT, 1448871_AT, 1450070_S_AT, 1424046_AT, 1423006_AT, 1426580_AT, 1449171_AT, 1448627_S_AT, 1419110_AT, 1449708_S_AT, 1450079_AT, 1416558_AT, 1417542_AT, 1426044_A_AT, 1448314_AT, 1424511_AT, 1427669_A_AT, 1422439_A_AT, 1452115_A_AT, 1448191_AT, 1449013_AT, 1419033_AT, 1416961_AT, 1450886_AT, 1434184_S_AT, 1451246_S_AT, 1424128_X_AT, 1419838_S_AT, 1422747_AT,…	681	384	17854	1.97995	0.307426	0.0130336	1.158
INTERPRO	IPR008271:Serine/threonine protein kinase, active site	26	3.61111	0.00128899	1426002_A_AT, 1439323_A_AT, 1460419_A_AT, 1448871_AT, 1450070_S_AT, 1424046_AT, 1423006_AT, 1449171_AT, 1448627_S_AT, 1449708_S_AT, 1450079_AT, 1416558_AT, 1417542_AT, 1448314_AT, 1426044_A_AT, 1424511_AT, 1427669_A_AT, 1422439_A_AT, 1448191_AT, 1419033_AT, 1416961_AT, 1450886_AT, 1434184_S_AT, 1451246_S_AT, 1424128_X_AT, 1422747_AT, 1424229_AT	637	360	17763	2.01395	0.768381	0.188566	2.04925
GOTERM_MF_FAT	GO:0004674~protein serine/threonine kinase activity	30	4.16667	0.00160263	1426002_A_AT, 1439323_A_AT, 1460419_A_AT, 1448871_AT, 1450070_S_AT, 1424046_AT, 1423006_AT, 1418334_AT, 1426580_AT, 1449171_AT, 1448627_S_AT, 1419110_AT, 1449708_S_AT, 1450079_AT, 1416558_AT, 1417542_AT, 1426044_A_AT, 1448314_AT, 1424511_AT, 1427669_A_AT, 1422439_A_AT, 1452115_A_AT, 1448191_AT, 1449013_AT, 1419033_AT, 1416961_AT, 1450886_AT, 1434184_S_AT, 1451246_S_AT, 1424229_AT, 1424128_X_AT, 1…	508	421	13288	1.86395	0.667758	0.0536043	2.38386
SMART	SM00220:S_TKc	22	3.05556	0.00257949	1460419_A_AT, 1439323_A_AT, 1448871_AT, 1450070_S_AT, 1423006_AT, 1426580_AT, 1449171_AT, 1449708_S_AT, 1450079_AT, 1416558_AT, 1417542_AT, 1426044_A_AT, 1448314_AT, 1424511_AT, 1427669_A_AT, 1422439_A_AT, 1452115_A_AT, 1448191_AT, 1419033_AT, 1434184_S_AT, 1451246_S_AT, 1422747_AT, 1419838_S_AT, 1424128_X_AT, 1424229_AT	372	265	9131	2.03776	0.450758	0.139123	3.26149
INTERPRO	IPR017442:Serine/threonine protein kinase-related	25	3.47222	0.00441305	1426002_A_AT, 1439323_A_AT, 1460419_A_AT, 1448871_AT, 1450070_S_AT, 1426603_AT, 1423006_AT, 1426580_AT, 1449171_AT, 1448627_S_AT, 1449708_S_AT, 1450079_AT, 1416558_AT, 1417542_AT, 1426044_A_AT, 1448314_AT, 1424511_AT, 1427669_A_AT, 1422439_A_AT, 1452115_A_AT, 1448191_AT, 1419033_AT, 1434184_S_AT, 1426604_AT, 1451246_S_AT, 1424128_X_AT, 1419838_S_AT, 1424229_AT, 1422747_AT	637	374	17763	1.864	0.993365	0.465773	6.8537
INTERPRO	IPR017441:Protein kinase, ATP binding site	29	4.02778	0.00573327	1426002_A_AT, 1439323_A_AT, 1460419_A_AT, 1448871_AT, 1450070_S_AT, 1426603_AT, 1424046_AT, 1423006_AT, 1426580_AT, 1449171_AT, 1448627_S_AT, 1449708_S_AT, 1450079_AT, 1416558_AT, 1417542_AT, 1426044_A_AT, 1448314_AT, 1424511_AT, 1427669_A_AT, 1422439_A_AT, 1452115_A_AT, 1448191_AT, 1419033_AT, 1416961_AT, 1422755_AT, 1450886_AT, 1434184_S_AT, 1426604_AT, 1451246_S_AT, 1424128_X_AT, 1419838_S_AT,…	637	467	17763	1.73164	0.998527	0.419202	8.81686
SP_PIR_KEYWORDS	phosphotransferase	12	1.66667	0.00777777	1460419_A_AT, 1422439_A_AT, 1452115_A_AT, 1423006_AT, 1426580_AT, 1448191_AT, 1439012_A_AT, 1449171_AT, 1448314_AT, 1451246_S_AT, 1426044_A_AT, 1437974_A_AT, 1424511_AT, 1424128_X_AT, 1419838_S_AT	681	124	17854	2.53716	0.969507	0.0762594	10.4765
UP_SEQ_FEATURE	binding site:ATP	36	5	0.00777974	1437611_X_AT, 1426002_A_AT, 1439323_A_AT, 1426410_AT, 1460419_A_AT, 1448871_AT, 1450070_S_AT, 1423006_AT, 1424046_AT, 1421129_A_AT, 1426580_AT, 1449171_AT, 1448627_S_AT, 1419110_AT, 1449708_S_AT, 1450079_AT, 1416558_AT, 1417542_AT, 1426044_A_AT, 1448314_AT, 1424511_AT, 1427669_A_AT, 1422439_A_AT, 1452115_A_AT, 1416641_AT, 1448191_AT, 1416961_AT, 1419033_AT, 1422755_AT, 1425900_AT, 1450886_AT, 145…	670	545	16021	1.5795	1	0.738659	12.488
GOTERM_MF_FAT	GO:0004672~protein kinase activity	35	4.86111	0.0089922	1426002_A_AT, 1439323_A_AT, 1460419_A_AT, 1426410_AT, 1448871_AT, 1450070_S_AT, 1426603_AT, 1423006_AT, 1424046_AT, 1426580_AT, 1452830_S_AT, 1418334_AT, 1449171_AT, 1448627_S_AT, 1419110_AT, 1449708_S_AT, 1450079_AT, 1416558_AT, 1417542_AT, 1426044_A_AT, 1448314_AT, 1424511_AT, 1427669_A_AT, 1422439_A_AT, 1452115_A_AT, 1426242_AT, 1452829_AT, 1448191_AT, 1416961_AT, 1419033_AT, 1449013_AT, 14227…	508	583	13288	1.57035	0.997982	0.21233	12.7052
INTERPRO	IPR000719:Protein kinase, core	29	4.02778	0.0107584	1426002_A_AT, 1439323_A_AT, 1460419_A_AT, 1448871_AT, 1450070_S_AT, 1426603_AT, 1424046_AT, 1423006_AT, 1426580_AT, 1449171_AT, 1448627_S_AT, 1449708_S_AT, 1450079_AT, 1416558_AT, 1417542_AT, 1426044_A_AT, 1448314_AT, 1424511_AT, 1427669_A_AT, 1422439_A_AT, 1452115_A_AT, 1448191_AT, 1419033_AT, 1416961_AT, 1422755_AT, 1450886_AT, 1434184_S_AT, 1426604_AT, 1451246_S_AT, 1424128_X_AT, 1419838_S_AT,…	637	491	17763	1.647	0.999995	0.558571	15.9399
SP_PIR_KEYWORDS	transferase	70	9.72222	0.0127921	1423065_AT, 1450070_S_AT, 1423006_AT, 1451180_A_AT, 1426580_AT, 1421892_AT, 1448650_A_AT, 1426475_AT, 1448627_S_AT, 1419110_AT, 1449708_S_AT, 1422946_A_AT, 1448485_AT, 1450079_AT, 1435855_X_AT, 1451596_A_AT, 1416558_AT, 1424459_AT, 1417542_AT, 1434034_AT, 1426044_A_AT, 1424511_AT, 1427669_A_AT, 1437325_X_AT, 1427382_A_AT, 1422439_A_AT, 1428140_AT, 1416544_AT, 1448929_AT, 1460329_AT, 1426242_AT, 1…	681	1385	17854	1.32506	0.996833	0.108722	16.6796
UP_SEQ_FEATURE	domain:Protein kinase	29	4.02778	0.0429411	1426002_A_AT, 1439323_A_AT, 1460419_A_AT, 1448871_AT, 1450070_S_AT, 1426603_AT, 1424046_AT, 1423006_AT, 1426580_AT, 1449171_AT, 1448627_S_AT, 1419110_AT, 1449708_S_AT, 1450079_AT, 1416558_AT, 1426044_A_AT, 1448314_AT, 1424511_AT, 1427669_A_AT, 1422439_A_AT, 1452115_A_AT, 1448191_AT, 1419033_AT, 1416961_AT, 1422755_AT, 1450886_AT, 1434184_S_AT, 1426604_AT, 1451246_S_AT, 1424128_X_AT, 1419838_S_AT,…	670	476	16021	1.45682	1	0.987297	52.7459
GOTERM_BP_FAT	GO:0006468~protein amino acid phosphorylation	35	4.86111	0.0591135	1426002_A_AT, 1439323_A_AT, 1460419_A_AT, 1426410_AT, 1448871_AT, 1450070_S_AT, 1426603_AT, 1418539_A_AT, 1423006_AT, 1424046_AT, 1426580_AT, 1452830_S_AT, 1449171_AT, 1448627_S_AT, 1449708_S_AT, 1450079_AT, 1416558_AT, 1417542_AT, 1426044_A_AT, 1448314_AT, 1424511_AT, 1427669_A_AT, 1448205_AT, 1422439_A_AT, 1419943_S_AT, 1452115_A_AT, 1452829_AT, 1448191_AT, 1416076_AT, 1416961_AT, 1419033_AT, 1…	547	640	13588	1.35849	1	0.593903	65.4211
UP_SEQ_FEATURE	active site:Proton acceptor	37	5.13889	0.0654108	1418654_AT, 1426002_A_AT, 1439323_A_AT, 1460419_A_AT, 1448871_AT, 1449846_AT, 1450070_S_AT, 1423006_AT, 1415960_AT, 1424046_AT, 1426580_AT, 1449171_AT, 1448627_S_AT, 1419110_AT, 1421802_AT, 1449708_S_AT, 1450079_AT, 1416558_AT, 1422412_X_AT, 1417542_AT, 1426044_A_AT, 1448314_AT, 1424511_AT, 1427669_A_AT, 1422411_S_AT, 1422439_A_AT, 1426572_AT, 1452115_A_AT, 1449136_AT, 1448191_AT, 1416961_AT, 141…	670	662	16021	1.33647	1	0.995143	68.5071
GOTERM_BP_FAT	GO:0016310~phosphorylation	37	5.13889	0.0994434	1426002_A_AT, 1418493_A_AT, 1439323_A_AT, 1460419_A_AT, 1426410_AT, 1448871_AT, 1450070_S_AT, 1426603_AT, 1436853_A_AT, 1418539_A_AT, 1423006_AT, 1424046_AT, 1426580_AT, 1452830_S_AT, 1449171_AT, 1448627_S_AT, 1449708_S_AT, 1450079_AT, 1416558_AT, 1417542_AT, 1426044_A_AT, 1448314_AT, 1424511_AT, 1427669_A_AT, 1448205_AT, 1431022_AT, 1422439_A_AT, 1419943_S_AT, 1452115_A_AT, 1422612_AT, 1452829_A…	547	718	13588	1.2801	1	0.702908	83.8852
GOTERM_BP_FAT	GO:0006796~phosphate metabolic process	42	5.83333	0.159613	1454737_AT, 1450070_S_AT, 1423006_AT, 1426580_AT, 1421963_A_AT, 1448627_S_AT, 1449708_S_AT, 1450079_AT, 1416558_AT, 1417542_AT, 1426044_A_AT, 1424511_AT, 1431022_AT, 1448205_AT, 1427669_A_AT, 1422439_A_AT, 1452829_AT, 1422612_AT, 1448191_AT, 1449013_AT, 1419033_AT, 1434184_S_AT, 1426604_AT, 1433845_X_AT, 1419838_S_AT, 1424229_AT, 1418493_A_AT, 1426002_A_AT, 1439323_A_AT, 1426410_AT, 1460419_A_AT,…	547	866	13588	1.20476	1	0.818596	95.1712
GOTERM_BP_FAT	GO:0006793~phosphorus metabolic process	42	5.83333	0.159613	1454737_AT, 1450070_S_AT, 1423006_AT, 1426580_AT, 1421963_A_AT, 1448627_S_AT, 1449708_S_AT, 1450079_AT, 1416558_AT, 1417542_AT, 1426044_A_AT, 1424511_AT, 1431022_AT, 1448205_AT, 1427669_A_AT, 1422439_A_AT, 1452829_AT, 1422612_AT, 1448191_AT, 1449013_AT, 1419033_AT, 1434184_S_AT, 1426604_AT, 1433845_X_AT, 1419838_S_AT, 1424229_AT, 1418493_A_AT, 1426002_A_AT, 1439323_A_AT, 1426410_AT, 1460419_A_AT,…	547	866	13588	1.20476	1	0.818596	95.1712
Annotation Cluster 12	Enrichment Score: 3.6590361604192214
Category	Term	Count	%	PValue	Genes	List Total	Pop Hits	Pop Total	Fold Enrichment	Bonferroni	Benjamini	FDR
GOTERM_BP_FAT	GO:0033043~regulation of organelle organization	22	3.05556	9.13767e-07	1421278_S_AT, 1419135_AT, 1417039_A_AT, 1421277_AT, 1415849_S_AT, 1450496_A_AT, 1426580_AT, 1450355_A_AT, 1436902_X_AT, 1450556_AT, 1422460_AT, 1437185_S_AT, 1416246_A_AT, 1417323_AT, 1439040_AT, 1448113_AT, 1452115_A_AT, 1415812_AT, 1434920_A_AT, 1460223_A_AT, 1425548_A_AT, 1426022_A_AT, 1448748_AT, 1416309_AT, 1448749_AT, 1455269_A_AT, 1420855_AT, 1419838_S_AT, 1456312_X_AT, 1423440_AT	547	154	13588	3.54871	0.00205204	0.000136934	0.00159249
GOTERM_BP_FAT	GO:0043254~regulation of protein complex assembly	14	1.94444	1.48662e-06	1421278_S_AT, 1448113_AT, 1421277_AT, 1415849_S_AT, 1415812_AT, 1437502_X_AT, 1450355_A_AT, 1434920_A_AT, 1436902_X_AT, 1450556_AT, 1460223_A_AT, 1416034_AT, 1437185_S_AT, 1448748_AT, 1426022_A_AT, 1448182_A_AT, 1448749_AT, 1455269_A_AT, 1416246_A_AT, 1417323_AT, 1420855_AT, 1456312_X_AT	547	65	13588	5.35036	0.00333636	0.000196565	0.00259083
GOTERM_BP_FAT	GO:0051493~regulation of cytoskeleton organization	17	2.36111	1.90552e-06	1421278_S_AT, 1415849_S_AT, 1450496_A_AT, 1421277_AT, 1426580_AT, 1450355_A_AT, 1436902_X_AT, 1450556_AT, 1437185_S_AT, 1416246_A_AT, 1417323_AT, 1439040_AT, 1448113_AT, 1452115_A_AT, 1415812_AT, 1434920_A_AT, 1460223_A_AT, 1426022_A_AT, 1448748_AT, 1448749_AT, 1455269_A_AT, 1419838_S_AT, 1420855_AT, 1456312_X_AT, 1423440_AT	547	99	13588	4.26562	0.00427446	0.00023795	0.00332086
GOTERM_BP_FAT	GO:0032272~negative regulation of protein polymerization	9	1.25	7.28561e-06	1421278_S_AT, 1448113_AT, 1415849_S_AT, 1421277_AT, 1415812_AT, 1450355_A_AT, 1434920_A_AT, 1436902_X_AT, 1450556_AT, 1460223_A_AT, 1437185_S_AT, 1426022_A_AT, 1456312_X_AT	547	27	13588	8.28032	0.0162447	0.000779606	0.0126965
GOTERM_BP_FAT	GO:0031333~negative regulation of protein complex assembly	9	1.25	7.28561e-06	1421278_S_AT, 1448113_AT, 1415849_S_AT, 1421277_AT, 1415812_AT, 1450355_A_AT, 1434920_A_AT, 1436902_X_AT, 1450556_AT, 1460223_A_AT, 1437185_S_AT, 1426022_A_AT, 1456312_X_AT	547	27	13588	8.28032	0.0162447	0.000779606	0.0126965
GOTERM_BP_FAT	GO:0032271~regulation of protein polymerization	12	1.66667	1.37031e-05	1421278_S_AT, 1448113_AT, 1421277_AT, 1415849_S_AT, 1415812_AT, 1450355_A_AT, 1434920_A_AT, 1436902_X_AT, 1450556_AT, 1460223_A_AT, 1437185_S_AT, 1426022_A_AT, 1455269_A_AT, 1416246_A_AT, 1417323_AT, 1420855_AT, 1456312_X_AT	547	57	13588	5.22967	0.0303352	0.00133844	0.0238789
GOTERM_BP_FAT	GO:0008064~regulation of actin polymerization or depolymerization	11	1.52778	2.43189e-05	1421278_S_AT, 1421277_AT, 1415812_AT, 1450355_A_AT, 1434920_A_AT, 1436902_X_AT, 1450556_AT, 1460223_A_AT, 1437185_S_AT, 1426022_A_AT, 1448748_AT, 1448749_AT, 1455269_A_AT, 1416246_A_AT, 1420855_AT, 1456312_X_AT	547	50	13588	5.46501	0.053202	0.00202275	0.0423741
GOTERM_BP_FAT	GO:0032970~regulation of actin filament-based process	12	1.66667	2.68457e-05	1421278_S_AT, 1418370_AT, 1421277_AT, 1415812_AT, 1450355_A_AT, 1434920_A_AT, 1436902_X_AT, 1450556_AT, 1460223_A_AT, 1437185_S_AT, 1426022_A_AT, 1448748_AT, 1448749_AT, 1455269_A_AT, 1416246_A_AT, 1420855_AT, 1456312_X_AT	547	61	13588	4.88674	0.0585649	0.00207887	0.0467759
GOTERM_BP_FAT	GO:0030832~regulation of actin filament length	11	1.52778	2.91768e-05	1421278_S_AT, 1421277_AT, 1415812_AT, 1450355_A_AT, 1434920_A_AT, 1436902_X_AT, 1450556_AT, 1460223_A_AT, 1437185_S_AT, 1426022_A_AT, 1448748_AT, 1448749_AT, 1455269_A_AT, 1416246_A_AT, 1420855_AT, 1456312_X_AT	547	51	13588	5.35785	0.0634857	0.00218396	0.0508367
GOTERM_BP_FAT	GO:0030834~regulation of actin filament depolymerization	8	1.11111	3.10125e-05	1460223_A_AT, 1421278_S_AT, 1448748_AT, 1426022_A_AT, 1421277_AT, 1448749_AT, 1415812_AT, 1450355_A_AT, 1434920_A_AT, 1456312_X_AT, 1450556_AT	547	24	13588	8.28032	0.0673424	0.00224641	0.0540343
GOTERM_BP_FAT	GO:0030837~negative regulation of actin filament polymerization	8	1.11111	4.15907e-05	1460223_A_AT, 1421278_S_AT, 1437185_S_AT, 1426022_A_AT, 1421277_AT, 1415812_AT, 1450355_A_AT, 1436902_X_AT, 1434920_A_AT, 1456312_X_AT, 1450556_AT	547	25	13588	7.9491	0.0892601	0.00282926	0.0724589
GOTERM_BP_FAT	GO:0044087~regulation of cellular component biogenesis	14	1.94444	5.26788e-05	1421278_S_AT, 1448113_AT, 1421277_AT, 1415849_S_AT, 1415812_AT, 1437502_X_AT, 1450355_A_AT, 1434920_A_AT, 1436902_X_AT, 1450556_AT, 1460223_A_AT, 1416034_AT, 1437185_S_AT, 1448748_AT, 1426022_A_AT, 1448182_A_AT, 1448749_AT, 1455269_A_AT, 1416246_A_AT, 1417323_AT, 1420855_AT, 1456312_X_AT	547	89	13588	3.90757	0.111682	0.00337786	0.091768
GOTERM_BP_FAT	GO:0030833~regulation of actin filament polymerization	10	1.38889	6.2081e-05	1421278_S_AT, 1421277_AT, 1415812_AT, 1450355_A_AT, 1434920_A_AT, 1436902_X_AT, 1450556_AT, 1460223_A_AT, 1437185_S_AT, 1426022_A_AT, 1455269_A_AT, 1416246_A_AT, 1420855_AT, 1456312_X_AT	547	45	13588	5.52021	0.130261	0.00376485	0.108139
GOTERM_BP_FAT	GO:0051693~actin filament capping	7	0.972222	7.10034e-05	1460223_A_AT, 1421278_S_AT, 1426022_A_AT, 1421277_AT, 1415812_AT, 1450355_A_AT, 1434920_A_AT, 1456312_X_AT, 1450556_AT	547	19	13588	9.15193	0.147533	0.00419175	0.123671
GOTERM_BP_FAT	GO:0032956~regulation of actin cytoskeleton organization	11	1.52778	0.000124433	1421278_S_AT, 1421277_AT, 1415812_AT, 1450355_A_AT, 1434920_A_AT, 1436902_X_AT, 1450556_AT, 1460223_A_AT, 1437185_S_AT, 1426022_A_AT, 1448748_AT, 1448749_AT, 1455269_A_AT, 1416246_A_AT, 1420855_AT, 1456312_X_AT	547	60	13588	4.55417	0.244021	0.00679975	0.216638
GOTERM_BP_FAT	GO:0030835~negative regulation of actin filament depolymerization	7	0.972222	0.000132582	1460223_A_AT, 1421278_S_AT, 1426022_A_AT, 1421277_AT, 1415812_AT, 1450355_A_AT, 1434920_A_AT, 1456312_X_AT, 1450556_AT	547	21	13588	8.28032	0.257746	0.00707162	0.23081
SP_PIR_KEYWORDS	actin-binding	22	3.05556	0.000156538	1421278_S_AT, 1415972_AT, 1450981_AT, 1421277_AT, 1415971_AT, 1424800_AT, 1416002_X_AT, 1450355_A_AT, 1436902_X_AT, 1450556_AT, 1420170_AT, 1437185_S_AT, 1436838_X_AT, 1427447_A_AT, 1416246_A_AT, 1439440_X_AT, 1415812_AT, 1460406_AT, 1427892_AT, 1434920_A_AT, 1431299_A_AT, 1422754_AT, 1460223_A_AT, 1426022_A_AT, 1421975_A_AT, 1455269_A_AT, 1433543_AT, 1456312_X_AT, 1431292_A_AT	681	226	17854	2.55213	0.0675855	0.00367627	0.221639
GOTERM_BP_FAT	GO:0010639~negative regulation of organelle organization	11	1.52778	0.000165124	1421278_S_AT, 1448113_AT, 1421277_AT, 1415849_S_AT, 1415812_AT, 1450355_A_AT, 1434920_A_AT, 1436902_X_AT, 1450556_AT, 1460223_A_AT, 1422460_AT, 1437185_S_AT, 1426022_A_AT, 1439040_AT, 1456312_X_AT	547	62	13588	4.40727	0.310115	0.00803774	0.287386
SP_PIR_KEYWORDS	actin capping	6	0.833333	0.000243062	1460223_A_AT, 1421278_S_AT, 1426022_A_AT, 1421277_AT, 1415812_AT, 1450355_A_AT, 1456312_X_AT, 1450556_AT	681	16	17854	9.8315	0.102966	0.00541836	0.343951
GOTERM_BP_FAT	GO:0051494~negative regulation of cytoskeleton organization	9	1.25	0.000588938	1421278_S_AT, 1448113_AT, 1415849_S_AT, 1421277_AT, 1415812_AT, 1450355_A_AT, 1434920_A_AT, 1436902_X_AT, 1450556_AT, 1460223_A_AT, 1437185_S_AT, 1426022_A_AT, 1456312_X_AT	547	48	13588	4.65768	0.734017	0.0261388	1.02144
GOTERM_BP_FAT	GO:0032535~regulation of cellular component size	17	2.36111	0.000766154	1421278_S_AT, 1455792_X_AT, 1421277_AT, 1450355_A_AT, 1436902_X_AT, 1422416_S_AT, 1450556_AT, 1422699_AT, 1435382_AT, 1437185_S_AT, 1435383_X_AT, 1416246_A_AT, 1449869_AT, 1417323_AT, 1422439_A_AT, 1415923_AT, 1417104_AT, 1415812_AT, 1434920_A_AT, 1460223_A_AT, 1426022_A_AT, 1448748_AT, 1448749_AT, 1455269_A_AT, 1420855_AT, 1456312_X_AT	547	161	13588	2.62296	0.821466	0.0308412	1.32687
GOTERM_BP_FAT	GO:0051129~negative regulation of cellular component organization	12	1.66667	0.00122962	1421278_S_AT, 1448113_AT, 1421277_AT, 1415849_S_AT, 1415812_AT, 1450355_A_AT, 1434920_A_AT, 1436902_X_AT, 1450556_AT, 1460223_A_AT, 1422460_AT, 1437185_S_AT, 1426022_A_AT, 1439040_AT, 1427669_A_AT, 1456312_X_AT	547	93	13588	3.20528	0.93708	0.0450518	2.12146
GOTERM_BP_FAT	GO:0043244~regulation of protein complex disassembly	8	1.11111	0.00148993	1460223_A_AT, 1421278_S_AT, 1448748_AT, 1426022_A_AT, 1421277_AT, 1448749_AT, 1415812_AT, 1450355_A_AT, 1434920_A_AT, 1456312_X_AT, 1450556_AT	547	43	13588	4.62157	0.964981	0.0487969	2.56508
GOTERM_BP_FAT	GO:0043242~negative regulation of protein complex disassembly	7	0.972222	0.00245962	1460223_A_AT, 1421278_S_AT, 1426022_A_AT, 1421277_AT, 1415812_AT, 1450355_A_AT, 1434920_A_AT, 1456312_X_AT, 1450556_AT	547	35	13588	4.96819	0.996058	0.0702528	4.20107
INTERPRO	IPR007122:Gelsolin	3	0.416667	0.0310528	1426022_A_AT, 1415812_AT, 1450355_A_AT, 1456312_X_AT	637	8	17763	10.457	1	0.774742	39.7333
SMART	SM00262:GEL	3	0.416667	0.0391902	1426022_A_AT, 1415812_AT, 1450355_A_AT, 1456312_X_AT	372	8	9131	9.20464	0.999906	0.7342	40.1455
UP_SEQ_FEATURE	repeat:Gelsolin-like 3	3	0.416667	0.0412395	1426022_A_AT, 1415812_AT, 1450355_A_AT, 1456312_X_AT	670	8	16021	8.96698	1	0.987989	51.2902
UP_SEQ_FEATURE	repeat:Gelsolin-like 2	3	0.416667	0.0412395	1426022_A_AT, 1415812_AT, 1450355_A_AT, 1456312_X_AT	670	8	16021	8.96698	1	0.987989	51.2902
UP_SEQ_FEATURE	repeat:Gelsolin-like 1	3	0.416667	0.0412395	1426022_A_AT, 1415812_AT, 1450355_A_AT, 1456312_X_AT	670	8	16021	8.96698	1	0.987989	51.2902
INTERPRO	IPR007123:Gelsolin region	3	0.416667	0.0876752	1426022_A_AT, 1415812_AT, 1450355_A_AT, 1456312_X_AT	637	14	17763	5.97544	1	0.94885	77.0763
Annotation Cluster 13	Enrichment Score: 3.233831834741074
Category	Term	Count	%	PValue	Genes	List Total	Pop Hits	Pop Total	Fold Enrichment	Bonferroni	Benjamini	FDR
GOTERM_CC_FAT	GO:0005938~cell cortex	15	2.08333	0.000356963	1421278_S_AT, 1415972_AT, 1421277_AT, 1415971_AT, 1425677_A_AT, 1417338_AT, 1426801_AT, 1450556_AT, 1422754_AT, 1420170_AT, 1460223_A_AT, 1450850_AT, 1434502_X_AT, 1417337_AT, 1419421_AT, 1422977_AT, 1416464_AT, 1455269_A_AT, 1416246_A_AT, 1433543_AT, 1451206_S_AT, 1435697_A_AT	484	126	12504	3.07556	0.119356	0.00633492	0.488335
GOTERM_CC_FAT	GO:0044448~cell cortex part	11	1.52778	0.000470677	1421278_S_AT, 1421277_AT, 1425677_A_AT, 1417338_AT, 1426801_AT, 1422754_AT, 1450556_AT, 1460223_A_AT, 1420170_AT, 1417337_AT, 1434502_X_AT, 1419421_AT, 1422977_AT, 1416464_AT, 1433543_AT	484	73	12504	3.8929	0.154308	0.00794922	0.643435
GOTERM_CC_FAT	GO:0030863~cortical cytoskeleton	8	1.11111	0.00118347	1460223_A_AT, 1420170_AT, 1421278_S_AT, 1434502_X_AT, 1417337_AT, 1421277_AT, 1419421_AT, 1425677_A_AT, 1416464_AT, 1417338_AT, 1450556_AT, 1422754_AT	484	43	12504	4.80646	0.343981	0.0160833	1.61055
Annotation Cluster 14	Enrichment Score: 3.203581835237065
Category	Term	Count	%	PValue	Genes	List Total	Pop Hits	Pop Total	Fold Enrichment	Bonferroni	Benjamini	FDR
INTERPRO	IPR007623:Brain expressed X-linked like protein	4	0.555556	0.000432844	1417388_AT, 1448595_A_AT, 1428209_AT, 1428842_A_AT	637	5	17763	22.3083	0.387956	0.115504	0.692579
PIR_SUPERFAMILY	PIRSF008633:BEX	4	0.555556	0.000752422	1417388_AT, 1448595_A_AT, 1428209_AT, 1428842_A_AT	353	5	8136	18.4385	0.256633	0.256633	1.0421
PIR_SUPERFAMILY	PIRSF008633:brain-expressed X-linked protein	4	0.555556	0.000752422	1417388_AT, 1448595_A_AT, 1428209_AT, 1428842_A_AT	353	5	8136	18.4385	0.256633	0.256633	1.0421
Annotation Cluster 15	Enrichment Score: 3.059458248027121
Category	Term	Count	%	PValue	Genes	List Total	Pop Hits	Pop Total	Fold Enrichment	Bonferroni	Benjamini	FDR
GOTERM_BP_FAT	GO:0002520~immune system development	29	4.02778	2.23297e-05	1421278_S_AT, 1415864_AT, 1419135_AT, 1421277_AT, 1425677_A_AT, 1450920_AT, 1450680_AT, 1422808_S_AT, 1437502_X_AT, 1449389_AT, 1417541_AT, 1422416_S_AT, 1460407_AT, 1420170_AT, 1448182_A_AT, 1419155_A_AT, 1417337_AT, 1417450_A_AT, 1448953_AT, 1449869_AT, 1419311_AT, 1448716_AT, 1419406_A_AT, 1418026_AT, 1419156_AT, 1417338_AT, 1429739_A_AT, 1416034_AT, 1449077_AT, 1421975_A_AT, 1426926_AT, 14186…	547	295	13588	2.44199	0.0489586	0.00192882	0.0389086
GOTERM_BP_FAT	GO:0048534~hemopoietic or lymphoid organ development	28	3.88889	2.51936e-05	1421278_S_AT, 1415864_AT, 1419135_AT, 1421277_AT, 1425677_A_AT, 1450920_AT, 1450680_AT, 1422808_S_AT, 1437502_X_AT, 1449389_AT, 1417541_AT, 1422416_S_AT, 1460407_AT, 1420170_AT, 1448182_A_AT, 1419155_A_AT, 1417337_AT, 1417450_A_AT, 1448953_AT, 1449869_AT, 1419311_AT, 1448716_AT, 1419406_A_AT, 1419156_AT, 1417338_AT, 1429739_A_AT, 1416034_AT, 1449077_AT, 1421975_A_AT, 1426926_AT, 1418600_AT, 14196…	547	281	13588	2.47525	0.0550619	0.00202067	0.0438979
GOTERM_BP_FAT	GO:0030097~hemopoiesis	25	3.47222	7.61673e-05	1421278_S_AT, 1415864_AT, 1421277_AT, 1425677_A_AT, 1450680_AT, 1422808_S_AT, 1437502_X_AT, 1449389_AT, 1417541_AT, 1422416_S_AT, 1460407_AT, 1420170_AT, 1448182_A_AT, 1419155_A_AT, 1417337_AT, 1448953_AT, 1417450_A_AT, 1449869_AT, 1419311_AT, 1419406_A_AT, 1448716_AT, 1419156_AT, 1417338_AT, 1429739_A_AT, 1416034_AT, 1449077_AT, 1421975_A_AT, 1426926_AT, 1418600_AT, 1419421_AT, 1419609_AT, 14158…	547	251	13588	2.4742	0.157373	0.0043809	0.13266
GOTERM_BP_FAT	GO:0030218~erythrocyte differentiation	9	1.25	0.000588938	1415864_AT, 1449077_AT, 1419311_AT, 1418600_AT, 1417337_AT, 1448716_AT, 1419421_AT, 1425677_A_AT, 1415865_S_AT, 1417338_AT, 1424229_AT, 1449389_AT	547	48	13588	4.65768	0.734017	0.0261388	1.02144
GOTERM_BP_FAT	GO:0048872~homeostasis of number of cells	14	1.94444	0.000598068	1415864_AT, 1419311_AT, 1448716_AT, 1425677_A_AT, 1450920_AT, 1417338_AT, 1449389_AT, 1422416_S_AT, 1427007_AT, 1449077_AT, 1418600_AT, 1417337_AT, 1419421_AT, 1455269_A_AT, 1416246_A_AT, 1430979_A_AT, 1415865_S_AT, 1449869_AT, 1424229_AT	547	113	13588	3.07764	0.739423	0.0255311	1.0372
GOTERM_BP_FAT	GO:0034101~erythrocyte homeostasis	9	1.25	0.000894284	1415864_AT, 1449077_AT, 1419311_AT, 1418600_AT, 1417337_AT, 1448716_AT, 1419421_AT, 1425677_A_AT, 1415865_S_AT, 1417338_AT, 1424229_AT, 1449389_AT	547	51	13588	4.3837	0.866179	0.0352779	1.54715
GOTERM_BP_FAT	GO:0030099~myeloid cell differentiation	12	1.66667	0.00159677	1415864_AT, 1448716_AT, 1419311_AT, 1425677_A_AT, 1417338_AT, 1449389_AT, 1460407_AT, 1420170_AT, 1449077_AT, 1417337_AT, 1418600_AT, 1419421_AT, 1419609_AT, 1415865_S_AT, 1424229_AT	547	96	13588	3.10512	0.972468	0.0514583	2.74662
GOTERM_BP_FAT	GO:0046649~lymphocyte activation	18	2.5	0.00181028	1450678_AT, 1419406_A_AT, 1418026_AT, 1450680_AT, 1422808_S_AT, 1448710_AT, 1437502_X_AT, 1449429_AT, 1419156_AT, 1417541_AT, 1422416_S_AT, 1429739_A_AT, 1422046_AT, 1420170_AT, 1416034_AT, 1448182_A_AT, 1426926_AT, 1419155_A_AT, 1448953_AT, 1419631_AT, 1430979_A_AT, 1449869_AT	547	191	13588	2.34103	0.982977	0.0573232	3.10844
GOTERM_BP_FAT	GO:0048821~erythrocyte development	5	0.694444	0.00319034	1415864_AT, 1418600_AT, 1417337_AT, 1448716_AT, 1419421_AT, 1425677_A_AT, 1415865_S_AT, 1417338_AT	547	16	13588	7.7628	0.999241	0.0879808	5.41673
GOTERM_BP_FAT	GO:0043249~erythrocyte maturation	3	0.416667	0.0295924	1418600_AT, 1417337_AT, 1448716_AT, 1417338_AT	547	7	13588	10.6461	1	0.414878	40.7566
GOTERM_BP_FAT	GO:0002521~leukocyte differentiation	11	1.52778	0.060217	1419406_A_AT, 1450680_AT, 1422808_S_AT, 1437502_X_AT, 1419156_AT, 1429739_A_AT, 1417541_AT, 1460407_AT, 1420170_AT, 1416034_AT, 1448182_A_AT, 1426926_AT, 1419155_A_AT, 1448953_AT	547	142	13588	1.9243	1	0.596101	66.1211
Annotation Cluster 16	Enrichment Score: 2.9250119624030804
Category	Term	Count	%	PValue	Genes	List Total	Pop Hits	Pop Total	Fold Enrichment	Bonferroni	Benjamini	FDR
GOTERM_BP_FAT	GO:0000070~mitotic sister chromatid segregation	7	0.972222	5.02804e-05	1422460_AT, 1427275_AT, 1416309_AT, 1452197_AT, 1427276_AT, 1416802_A_AT, 1424971_AT, 1424107_AT, 1427669_A_AT, 1448466_AT	547	18	13588	9.66037	0.106879	0.00331899	0.0875917
GOTERM_BP_FAT	GO:0000819~sister chromatid segregation	7	0.972222	7.10034e-05	1422460_AT, 1427275_AT, 1416309_AT, 1452197_AT, 1427276_AT, 1416802_A_AT, 1424971_AT, 1424107_AT, 1427669_A_AT, 1448466_AT	547	19	13588	9.15193	0.147533	0.00419175	0.123671
GOTERM_BP_FAT	GO:0051303~establishment of chromosome localization	5	0.694444	0.000158641	1424278_A_AT, 1427161_AT, 1416802_A_AT, 1424971_AT, 1424107_AT, 1448466_AT	547	8	13588	15.5256	0.299984	0.00789428	0.276116
GOTERM_BP_FAT	GO:0050000~chromosome localization	5	0.694444	0.000158641	1424278_A_AT, 1427161_AT, 1416802_A_AT, 1424971_AT, 1424107_AT, 1448466_AT	547	8	13588	15.5256	0.299984	0.00789428	0.276116
GOTERM_BP_FAT	GO:0051310~metaphase plate congression	4	0.555556	0.00117835	1427161_AT, 1416802_A_AT, 1424971_AT, 1424107_AT, 1448466_AT	547	6	13588	16.5606	0.929383	0.0439294	2.03385
GOTERM_BP_FAT	GO:0051640~organelle localization	9	1.25	0.00131514	1420170_AT, 1424278_A_AT, 1417450_A_AT, 1427161_AT, 1452459_AT, 1422814_AT, 1416309_AT, 1416802_A_AT, 1424971_AT, 1424107_AT, 1448466_AT	547	54	13588	4.14016	0.948097	0.0458728	2.26741
GOTERM_BP_FAT	GO:0051656~establishment of organelle localization	7	0.972222	0.00210833	1420170_AT, 1424278_A_AT, 1427161_AT, 1416309_AT, 1416802_A_AT, 1424971_AT, 1424107_AT, 1448466_AT	547	34	13588	5.11431	0.991301	0.062103	3.61141
GOTERM_BP_FAT	GO:0007080~mitotic metaphase plate congression	3	0.416667	0.00916221	1416802_A_AT, 1424971_AT, 1424107_AT, 1448466_AT	547	4	13588	18.6307	1	0.207442	14.8208
GOTERM_BP_FAT	GO:0051653~spindle localization	3	0.416667	0.00916221	1420170_AT, 1416309_AT, 1424971_AT	547	4	13588	18.6307	1	0.207442	14.8208
GOTERM_BP_FAT	GO:0051293~establishment of spindle localization	3	0.416667	0.00916221	1420170_AT, 1416309_AT, 1424971_AT	547	4	13588	18.6307	1	0.207442	14.8208
GOTERM_BP_FAT	GO:0007076~mitotic chromosome condensation	3	0.416667	0.0295924	1427275_AT, 1416309_AT, 1452197_AT, 1427276_AT, 1416802_A_AT, 1448466_AT	547	7	13588	10.6461	1	0.414878	40.7566
Annotation Cluster 17	Enrichment Score: 2.4331486755482907
Category	Term	Count	%	PValue	Genes	List Total	Pop Hits	Pop Total	Fold Enrichment	Bonferroni	Benjamini	FDR
GOTERM_CC_FAT	GO:0005876~spindle microtubule	7	0.972222	2.77064e-05	1433893_S_AT, 1424278_A_AT, 1450496_A_AT, 1428105_AT, 1433892_AT, 1416309_AT, 1424107_AT, 1423440_AT, 1428104_AT	484	17	12504	10.6378	0.00981514	0.000657359	0.0379826
GOTERM_MF_FAT	GO:0015631~tubulin binding	10	1.38889	0.00234338	1451358_A_AT, 1455792_X_AT, 1448113_AT, 1415923_AT, 1424278_A_AT, 1450496_A_AT, 1415849_S_AT, 1433892_AT, 1424107_AT, 1433893_S_AT, 1435382_AT, 1421546_A_AT, 1435383_X_AT, 1416309_AT, 1417323_AT, 1423440_AT	508	76	13288	3.44177	0.800471	0.0706439	3.46768
GOTERM_MF_FAT	GO:0008017~microtubule binding	7	0.972222	0.0282993	1433893_S_AT, 1424278_A_AT, 1450496_A_AT, 1433892_AT, 1416309_AT, 1417323_AT, 1424107_AT, 1423440_AT	508	61	13288	3.00168	1	0.44989	35.0687
GOTERM_BP_FAT	GO:0031110~regulation of microtubule polymerization or depolymerization	4	0.555556	0.100741	1448113_AT, 1415849_S_AT, 1450496_A_AT, 1417323_AT, 1423440_AT	547	28	13588	3.54871	1	0.705981	84.285
Annotation Cluster 18	Enrichment Score: 2.2801882069574986
Category	Term	Count	%	PValue	Genes	List Total	Pop Hits	Pop Total	Fold Enrichment	Bonferroni	Benjamini	FDR
GOTERM_BP_FAT	GO:0002520~immune system development	29	4.02778	2.23297e-05	1421278_S_AT, 1415864_AT, 1419135_AT, 1421277_AT, 1425677_A_AT, 1450920_AT, 1450680_AT, 1422808_S_AT, 1437502_X_AT, 1449389_AT, 1417541_AT, 1422416_S_AT, 1460407_AT, 1420170_AT, 1448182_A_AT, 1419155_A_AT, 1417337_AT, 1417450_A_AT, 1448953_AT, 1449869_AT, 1419311_AT, 1448716_AT, 1419406_A_AT, 1418026_AT, 1419156_AT, 1417338_AT, 1429739_A_AT, 1416034_AT, 1449077_AT, 1421975_A_AT, 1426926_AT, 14186…	547	295	13588	2.44199	0.0489586	0.00192882	0.0389086
GOTERM_BP_FAT	GO:0001775~cell activation	25	3.47222	5.53306e-05	1456174_X_AT, 1418493_A_AT, 1419135_AT, 1448995_AT, 1436853_A_AT, 1450680_AT, 1437502_X_AT, 1422808_S_AT, 1422416_S_AT, 1417541_AT, 1422046_AT, 1420760_S_AT, 1420170_AT, 1448182_A_AT, 1419155_A_AT, 1448953_AT, 1449869_AT, 1431022_AT, 1450678_AT, 1450976_AT, 1419406_A_AT, 1418026_AT, 1448710_AT, 1449429_AT, 1419156_AT, 1434920_A_AT, 1429739_A_AT, 1423413_AT, 1416034_AT, 1425548_A_AT, 1426926_AT, 1…	547	246	13588	2.52449	0.116962	0.00344922	0.0963854
GOTERM_BP_FAT	GO:0046651~lymphocyte proliferation	8	1.11111	0.00129132	1450678_AT, 1422808_S_AT, 1448710_AT, 1449429_AT, 1430979_A_AT, 1449869_AT, 1417541_AT, 1422416_S_AT, 1422046_AT	547	42	13588	4.73161	0.945239	0.0465032	2.22678
GOTERM_BP_FAT	GO:0045321~leukocyte activation	20	2.77778	0.00135501	1456174_X_AT, 1418493_A_AT, 1436853_A_AT, 1450680_AT, 1422808_S_AT, 1437502_X_AT, 1422416_S_AT, 1417541_AT, 1420760_S_AT, 1422046_AT, 1420170_AT, 1448182_A_AT, 1419155_A_AT, 1448953_AT, 1449869_AT, 1431022_AT, 1450678_AT, 1419406_A_AT, 1450976_AT, 1418026_AT, 1448710_AT, 1449429_AT, 1419156_AT, 1423413_AT, 1429739_A_AT, 1416034_AT, 1426926_AT, 1450977_S_AT, 1419631_AT, 1430979_A_AT	547	219	13588	2.26858	0.952552	0.0465106	2.33539
GOTERM_BP_FAT	GO:0070661~leukocyte proliferation	8	1.11111	0.00148993	1450678_AT, 1422808_S_AT, 1448710_AT, 1449429_AT, 1430979_A_AT, 1449869_AT, 1417541_AT, 1422416_S_AT, 1422046_AT	547	43	13588	4.62157	0.964981	0.0487969	2.56508
GOTERM_BP_FAT	GO:0032943~mononuclear cell proliferation	8	1.11111	0.00148993	1450678_AT, 1422808_S_AT, 1448710_AT, 1449429_AT, 1430979_A_AT, 1449869_AT, 1417541_AT, 1422416_S_AT, 1422046_AT	547	43	13588	4.62157	0.964981	0.0487969	2.56508
GOTERM_BP_FAT	GO:0046649~lymphocyte activation	18	2.5	0.00181028	1450678_AT, 1419406_A_AT, 1418026_AT, 1450680_AT, 1422808_S_AT, 1448710_AT, 1437502_X_AT, 1449429_AT, 1419156_AT, 1417541_AT, 1422416_S_AT, 1429739_A_AT, 1422046_AT, 1420170_AT, 1416034_AT, 1448182_A_AT, 1426926_AT, 1419155_A_AT, 1448953_AT, 1419631_AT, 1430979_A_AT, 1449869_AT	547	191	13588	2.34103	0.982977	0.0573232	3.10844
GOTERM_BP_FAT	GO:0042110~T cell activation	13	1.80556	0.00241131	1450678_AT, 1419406_A_AT, 1450680_AT, 1448710_AT, 1422808_S_AT, 1449429_AT, 1419156_AT, 1429739_A_AT, 1422046_AT, 1420170_AT, 1419155_A_AT, 1448953_AT, 1419631_AT, 1430979_A_AT	547	116	13588	2.7839	0.995605	0.0698063	4.12019
GOTERM_BP_FAT	GO:0042098~T cell proliferation	6	0.833333	0.00469335	1450678_AT, 1422808_S_AT, 1448710_AT, 1449429_AT, 1430979_A_AT, 1422046_AT	547	28	13588	5.32306	0.999974	0.118296	7.87165
GOTERM_BP_FAT	GO:0008283~cell proliferation	19	2.63889	0.0109937	1451358_A_AT, 1436186_AT, 1417926_AT, 1415810_AT, 1450678_AT, 1452459_AT, 1423006_AT, 1422808_S_AT, 1448710_AT, 1438320_S_AT, 1449429_AT, 1439269_X_AT, 1417541_AT, 1422416_S_AT, 1422046_AT, 1426817_AT, 1421546_A_AT, 1417450_A_AT, 1451767_AT, 1422814_AT, 1452598_AT, 1430979_A_AT, 1415811_AT, 1449869_AT	547	247	13588	1.91084	1	0.22807	17.5236
GOTERM_BP_FAT	GO:0002521~leukocyte differentiation	11	1.52778	0.060217	1419406_A_AT, 1450680_AT, 1422808_S_AT, 1437502_X_AT, 1419156_AT, 1429739_A_AT, 1417541_AT, 1460407_AT, 1420170_AT, 1416034_AT, 1448182_A_AT, 1426926_AT, 1419155_A_AT, 1448953_AT	547	142	13588	1.9243	1	0.596101	66.1211
GOTERM_BP_FAT	GO:0030098~lymphocyte differentiation	9	1.25	0.0882332	1416034_AT, 1426926_AT, 1448182_A_AT, 1419155_A_AT, 1419406_A_AT, 1448953_AT, 1450680_AT, 1437502_X_AT, 1422808_S_AT, 1419156_AT, 1429739_A_AT, 1417541_AT	547	114	13588	1.96113	1	0.676492	80.0078
GOTERM_BP_FAT	GO:0030217~T cell differentiation	6	0.833333	0.190015	1419155_A_AT, 1419406_A_AT, 1448953_AT, 1450680_AT, 1422808_S_AT, 1419156_AT, 1429739_A_AT	547	76	13588	1.96113	1	0.849677	97.4593
GOTERM_BP_FAT	GO:0042113~B cell activation	6	0.833333	0.204146	1416034_AT, 1426926_AT, 1448182_A_AT, 1419406_A_AT, 1418026_AT, 1450680_AT, 1437502_X_AT, 1449869_AT, 1422416_S_AT	547	78	13588	1.91084	1	0.862191	98.1304
GOTERM_BP_FAT	GO:0030183~B cell differentiation	4	0.555556	0.281395	1416034_AT, 1426926_AT, 1448182_A_AT, 1419406_A_AT, 1450680_AT, 1437502_X_AT	547	46	13588	2.16008	1	0.918698	99.6845
Annotation Cluster 19	Enrichment Score: 2.2425882138088453
Category	Term	Count	%	PValue	Genes	List Total	Pop Hits	Pop Total	Fold Enrichment	Bonferroni	Benjamini	FDR
GOTERM_BP_FAT	GO:0050900~leukocyte migration	11	1.52778	5.84734e-06	1450678_AT, 1448995_AT, 1437502_X_AT, 1449127_AT, 1422046_AT, 1422928_AT, 1416034_AT, 1448182_A_AT, 1419609_AT, 1422444_AT, 1455269_A_AT, 1416246_A_AT, 1417391_A_AT, 1448756_AT	547	43	13588	6.35466	0.0130588	0.000657027	0.0101902
GOTERM_BP_FAT	GO:0042330~taxis	15	2.08333	0.000115704	1450678_AT, 1449846_AT, 1448995_AT, 1417620_AT, 1422808_S_AT, 1424495_A_AT, 1417756_A_AT, 1436242_A_AT, 1422046_AT, 1425860_X_AT, 1451374_X_AT, 1422412_X_AT, 1422953_AT, 1419609_AT, 1419394_S_AT, 1455269_A_AT, 1416246_A_AT, 1417391_A_AT, 1460253_AT, 1448756_AT	547	109	13588	3.41848	0.22904	0.00648186	0.201456
GOTERM_BP_FAT	GO:0006935~chemotaxis	15	2.08333	0.000115704	1450678_AT, 1449846_AT, 1448995_AT, 1417620_AT, 1422808_S_AT, 1424495_A_AT, 1417756_A_AT, 1436242_A_AT, 1422046_AT, 1425860_X_AT, 1451374_X_AT, 1422412_X_AT, 1422953_AT, 1419609_AT, 1419394_S_AT, 1455269_A_AT, 1416246_A_AT, 1417391_A_AT, 1460253_AT, 1448756_AT	547	109	13588	3.41848	0.22904	0.00648186	0.201456
GOTERM_BP_FAT	GO:0060326~cell chemotaxis	7	0.972222	0.000588948	1450678_AT, 1448995_AT, 1419609_AT, 1416246_A_AT, 1455269_A_AT, 1417391_A_AT, 1422046_AT, 1448756_AT	547	27	13588	6.44025	0.734023	0.0256333	1.02146
GOTERM_BP_FAT	GO:0030595~leukocyte chemotaxis	7	0.972222	0.000588948	1450678_AT, 1448995_AT, 1419609_AT, 1416246_A_AT, 1455269_A_AT, 1417391_A_AT, 1422046_AT, 1448756_AT	547	27	13588	6.44025	0.734023	0.0256333	1.02146
SP_PIR_KEYWORDS	chemotaxis	8	1.11111	0.0090163	1425860_X_AT, 1451374_X_AT, 1422953_AT, 1448995_AT, 1449846_AT, 1422412_X_AT, 1419394_S_AT, 1424495_A_AT, 1417391_A_AT, 1460253_AT, 1436242_A_AT, 1448756_AT	681	62	17854	3.38288	0.982553	0.0825339	12.0473
GOTERM_BP_FAT	GO:0007626~locomotory behavior	17	2.36111	0.0319828	1418493_A_AT, 1450678_AT, 1449846_AT, 1448995_AT, 1436853_A_AT, 1417620_AT, 1422808_S_AT, 1424495_A_AT, 1417756_A_AT, 1436242_A_AT, 1422046_AT, 1425860_X_AT, 1451374_X_AT, 1422412_X_AT, 1419609_AT, 1422953_AT, 1419394_S_AT, 1455269_A_AT, 1416246_A_AT, 1448026_AT, 1417391_A_AT, 1431022_AT, 1460253_AT, 1448756_AT	547	239	13588	1.76693	1	0.43497	43.2491
GOTERM_BP_FAT	GO:0016477~cell migration	16	2.22222	0.0611675	1455792_X_AT, 1450678_AT, 1415923_AT, 1426152_A_AT, 1448995_AT, 1448710_AT, 1437502_X_AT, 1449127_AT, 1422046_AT, 1422928_AT, 1420170_AT, 1435382_AT, 1416034_AT, 1427049_S_AT, 1448182_A_AT, 1422444_AT, 1419609_AT, 1435383_X_AT, 1455269_A_AT, 1416246_A_AT, 1417391_A_AT, 1448756_AT	547	240	13588	1.65606	1	0.59965	66.7133
GOTERM_BP_FAT	GO:0006928~cell motion	20	2.77778	0.155891	1455792_X_AT, 1426152_A_AT, 1448995_AT, 1424800_AT, 1437502_X_AT, 1449127_AT, 1422046_AT, 1422699_AT, 1420170_AT, 1435382_AT, 1416066_AT, 1448182_A_AT, 1435383_X_AT, 1416246_A_AT, 1450678_AT, 1415923_AT, 1448710_AT, 1434920_A_AT, 1422928_AT, 1416034_AT, 1427049_S_AT, 1422444_AT, 1419609_AT, 1455269_A_AT, 1417391_A_AT, 1448756_AT	547	367	13588	1.35373	1	0.81331	94.7846
GOTERM_BP_FAT	GO:0048870~cell motility	16	2.22222	0.17063	1455792_X_AT, 1450678_AT, 1415923_AT, 1426152_A_AT, 1448995_AT, 1448710_AT, 1437502_X_AT, 1449127_AT, 1422046_AT, 1422928_AT, 1420170_AT, 1435382_AT, 1416034_AT, 1427049_S_AT, 1448182_A_AT, 1422444_AT, 1419609_AT, 1435383_X_AT, 1455269_A_AT, 1416246_A_AT, 1417391_A_AT, 1448756_AT	547	284	13588	1.39949	1	0.829176	96.1633
GOTERM_BP_FAT	GO:0051674~localization of cell	16	2.22222	0.17063	1455792_X_AT, 1450678_AT, 1415923_AT, 1426152_A_AT, 1448995_AT, 1448710_AT, 1437502_X_AT, 1449127_AT, 1422046_AT, 1422928_AT, 1420170_AT, 1435382_AT, 1416034_AT, 1427049_S_AT, 1448182_A_AT, 1422444_AT, 1419609_AT, 1435383_X_AT, 1455269_A_AT, 1416246_A_AT, 1417391_A_AT, 1448756_AT	547	284	13588	1.39949	1	0.829176	96.1633
GOTERM_BP_FAT	GO:0007610~behavior	17	2.36111	0.564594	1418493_A_AT, 1450678_AT, 1449846_AT, 1448995_AT, 1436853_A_AT, 1417620_AT, 1422808_S_AT, 1424495_A_AT, 1417756_A_AT, 1436242_A_AT, 1422046_AT, 1425860_X_AT, 1451374_X_AT, 1422412_X_AT, 1419609_AT, 1422953_AT, 1419394_S_AT, 1455269_A_AT, 1416246_A_AT, 1448026_AT, 1417391_A_AT, 1431022_AT, 1460253_AT, 1448756_AT	547	405	13588	1.04271	1	0.990212	99.9999
Annotation Cluster 20	Enrichment Score: 2.221333955768892
Category	Term	Count	%	PValue	Genes	List Total	Pop Hits	Pop Total	Fold Enrichment	Bonferroni	Benjamini	FDR
KEGG_PATHWAY	mmu04512:ECM-receptor interaction	15	2.08333	6.24355e-06	1422316_AT, 1421811_AT, 1452250_A_AT, 1425815_A_AT, 1455494_AT, 1427883_A_AT, 1460302_AT, 1427884_AT, 1427541_X_AT, 1448590_AT, 1422437_AT, 1422444_AT, 1452106_AT, 1422977_AT, 1423110_AT, 1416740_AT, 1434479_AT, 1450157_A_AT, 1417758_AT, 1450625_AT, 1419720_AT, 1450156_A_AT, 1450857_A_AT	239	83	5738	4.33886	0.000917383	0.000305888	0.00742951
GOTERM_MF_FAT	GO:0048407~platelet-derived growth factor binding	5	0.694444	0.000226455	1416740_AT, 1423110_AT, 1455494_AT, 1434479_AT, 1427883_A_AT, 1427884_AT, 1448590_AT, 1450857_A_AT	508	9	13288	14.5319	0.144092	0.0103192	0.340111
INTERPRO	IPR000885:Fibrillar collagen, C-terminal	5	0.694444	0.000439369	1422437_AT, 1416740_AT, 1423110_AT, 1455494_AT, 1434479_AT, 1427883_A_AT, 1427884_AT, 1450625_AT, 1450857_A_AT	637	11	17763	12.6752	0.39247	0.0948647	0.702986
UP_SEQ_FEATURE	domain:Fibrillar collagen NC1	5	0.694444	0.000517271	1422437_AT, 1416740_AT, 1423110_AT, 1455494_AT, 1434479_AT, 1427883_A_AT, 1427884_AT, 1450625_AT, 1450857_A_AT	670	10	16021	11.956	0.623898	0.216884	0.879815
GOTERM_CC_FAT	GO:0005581~collagen	6	0.833333	0.000624553	1422437_AT, 1416121_AT, 1448228_AT, 1416740_AT, 1423110_AT, 1455494_AT, 1434479_AT, 1427883_A_AT, 1427884_AT, 1450625_AT, 1450857_A_AT	484	19	12504	8.15833	0.199413	0.00922428	0.852955
SP_PIR_KEYWORDS	hydroxylation	10	1.38889	0.000676178	1452250_A_AT, 1455494_AT, 1427883_A_AT, 1427884_AT, 1448590_AT, 1426366_AT, 1422437_AT, 1423110_AT, 1416740_AT, 1434479_AT, 1450625_AT, 1425428_AT, 1420855_AT, 1450857_A_AT	681	64	17854	4.09646	0.260924	0.0115616	0.954118
SMART	SM00038:COLFI	5	0.694444	0.000704973	1422437_AT, 1416740_AT, 1423110_AT, 1455494_AT, 1434479_AT, 1427883_A_AT, 1427884_AT, 1450625_AT, 1450857_A_AT	372	11	9131	11.1571	0.150928	0.0530766	0.901287
PIR_SUPERFAMILY	PIRSF002255:collagen alpha 1(I) chain	4	0.555556	0.000752422	1422437_AT, 1423110_AT, 1455494_AT, 1427883_A_AT, 1427884_AT, 1450625_AT, 1450857_A_AT	353	5	8136	18.4385	0.256633	0.256633	1.0421
GOTERM_MF_FAT	GO:0005201~extracellular matrix structural constituent	7	0.972222	0.000813965	1425896_A_AT, 1422437_AT, 1416740_AT, 1423110_AT, 1455494_AT, 1434479_AT, 1427883_A_AT, 1427884_AT, 1450625_AT, 1460208_AT, 1420855_AT, 1450857_A_AT	508	30	13288	6.10341	0.42846	0.029014	1.21746
UP_SEQ_FEATURE	propeptide:C-terminal propeptide	4	0.555556	0.00223641	1422437_AT, 1423110_AT, 1455494_AT, 1427883_A_AT, 1427884_AT, 1450625_AT, 1450857_A_AT	670	7	16021	13.664	0.98547	0.506019	3.75179
GOTERM_CC_FAT	GO:0044420~extracellular matrix part	11	1.52778	0.00284779	1419091_A_AT, 1417370_AT, 1416121_AT, 1448228_AT, 1455494_AT, 1427883_A_AT, 1427884_AT, 1460208_AT, 1425896_A_AT, 1422437_AT, 1416808_AT, 1452106_AT, 1423110_AT, 1416740_AT, 1434479_AT, 1450625_AT, 1450857_A_AT	484	92	12504	3.08893	0.637691	0.0356097	3.83481
SP_PIR_KEYWORDS	triple helix	4	0.555556	0.00388981	1423110_AT, 1455494_AT, 1427883_A_AT, 1427884_AT, 1448590_AT, 1450857_A_AT	681	9	17854	11.6521	0.824854	0.0485568	5.37414
SP_PIR_KEYWORDS	collagen	10	1.38889	0.00461732	1452250_A_AT, 1455494_AT, 1427883_A_AT, 1427884_AT, 1448590_AT, 1422437_AT, 1416298_AT, 1448291_AT, 1423110_AT, 1416740_AT, 1434479_AT, 1449498_AT, 1450625_AT, 1450857_A_AT, 1424131_AT	681	84	17854	3.12111	0.873653	0.0543771	6.34897
UP_SEQ_FEATURE	domain:VWFC	5	0.694444	0.00464223	1421811_AT, 1422437_AT, 1455494_AT, 1416221_AT, 1460302_AT, 1427883_A_AT, 1427884_AT, 1450625_AT, 1448259_AT	670	17	16021	7.03292	0.999848	0.7153	7.63962
UP_SEQ_FEATURE	region of interest:Triple-helical region	5	0.694444	0.00577406	1452250_A_AT, 1416740_AT, 1455494_AT, 1434479_AT, 1427883_A_AT, 1427884_AT, 1448590_AT	670	18	16021	6.64221	0.999982	0.703606	9.41709
INTERPRO	IPR008160:Collagen triple helix repeat	9	1.25	0.00837355	1452250_A_AT, 1455494_AT, 1427883_A_AT, 1427884_AT, 1448590_AT, 1422437_AT, 1423110_AT, 1416740_AT, 1434479_AT, 1449498_AT, 1450625_AT, 1450857_A_AT, 1424131_AT	637	81	17763	3.09838	0.999928	0.519778	12.6271
GOTERM_BP_FAT	GO:0030199~collagen fibril organization	5	0.694444	0.00894889	1419091_A_AT, 1422437_AT, 1416121_AT, 1448228_AT, 1416740_AT, 1434479_AT, 1427883_A_AT, 1427884_AT, 1450625_AT	547	21	13588	5.91451	1	0.205174	14.5007
GOTERM_MF_FAT	GO:0019838~growth factor binding	8	1.11111	0.0196366	1418918_AT, 1425145_AT, 1416740_AT, 1423110_AT, 1455494_AT, 1434479_AT, 1427883_A_AT, 1427884_AT, 1448590_AT, 1419086_AT, 1450857_A_AT	508	72	13288	2.90639	0.999999	0.365014	25.7942
UP_SEQ_FEATURE	propeptide:N-terminal propeptide	3	0.416667	0.0233508	1423110_AT, 1455494_AT, 1427883_A_AT, 1427884_AT, 1450857_A_AT	670	6	16021	11.956	1	0.949059	33.2057
GOTERM_CC_FAT	GO:0005583~fibrillar collagen	3	0.416667	0.0274852	1423110_AT, 1455494_AT, 1427883_A_AT, 1427884_AT, 1450857_A_AT	484	7	12504	11.072	0.999951	0.206052	31.7597
INTERPRO	IPR001007:von Willebrand factor, type C	5	0.694444	0.0624396	1421811_AT, 1422437_AT, 1455494_AT, 1416221_AT, 1460302_AT, 1427883_A_AT, 1427884_AT, 1450625_AT, 1448259_AT	637	42	17763	3.31969	1	0.890908	64.4771
KEGG_PATHWAY	mmu04510:Focal adhesion	14	1.94444	0.0668538	1421811_AT, 1460419_A_AT, 1452250_A_AT, 1450070_S_AT, 1455494_AT, 1417620_AT, 1427883_A_AT, 1460302_AT, 1427884_AT, 1448590_AT, 1422437_AT, 1422444_AT, 1423110_AT, 1416740_AT, 1434479_AT, 1452670_AT, 1417758_AT, 1450625_AT, 1450857_A_AT	239	198	5738	1.69756	0.999962	0.450265	56.1061
SMART	SM00214:VWC	5	0.694444	0.0896266	1421811_AT, 1422437_AT, 1455494_AT, 1416221_AT, 1460302_AT, 1427883_A_AT, 1427884_AT, 1450625_AT, 1448259_AT	372	42	9131	2.92211	1	0.789035	70.046
GOTERM_BP_FAT	GO:0043588~skin development	4	0.555556	0.11788	1422437_AT, 1419135_AT, 1416740_AT, 1455494_AT, 1434479_AT, 1450625_AT	547	30	13588	3.31213	1	0.747266	88.7627
GOTERM_MF_FAT	GO:0046332~SMAD binding	3	0.416667	0.176218	1422437_AT, 1423110_AT, 1427883_A_AT, 1427884_AT, 1450625_AT, 1450857_A_AT	508	20	13288	3.92362	1	0.875176	94.5852
GOTERM_BP_FAT	GO:0008544~epidermis development	4	0.555556	0.883484	1422437_AT, 1419135_AT, 1416740_AT, 1455494_AT, 1434479_AT, 1450625_AT	547	125	13588	0.79491	1	0.999934	100
GOTERM_BP_FAT	GO:0007398~ectoderm development	4	0.555556	0.907211	1422437_AT, 1419135_AT, 1416740_AT, 1455494_AT, 1434479_AT, 1450625_AT	547	133	13588	0.747096	1	0.99997	100
Annotation Cluster 21	Enrichment Score: 2.0903208089285603
Category	Term	Count	%	PValue	Genes	List Total	Pop Hits	Pop Total	Fold Enrichment	Bonferroni	Benjamini	FDR
GOTERM_CC_FAT	GO:0005901~caveola	7	0.972222	0.000587333	1437302_AT, 1437052_S_AT, 1455898_X_AT, 1417971_AT, 1455719_AT, 1424130_A_AT, 1419647_A_AT, 1424107_AT	484	28	12504	6.45868	0.188728	0.00905235	0.802314
GOTERM_CC_FAT	GO:0045121~membrane raft	9	1.25	0.0167202	1437302_AT, 1437052_S_AT, 1416034_AT, 1455898_X_AT, 1450678_AT, 1448182_A_AT, 1417971_AT, 1437502_X_AT, 1455719_AT, 1424130_A_AT, 1419647_A_AT, 1424107_AT	484	85	12504	2.73544	0.997528	0.149759	20.6415
GOTERM_CC_FAT	GO:0016600~flotillin complex	3	0.416667	0.0545647	1417971_AT, 1455719_AT, 1419647_A_AT	484	10	12504	7.75041	1	0.340417	53.6682
Annotation Cluster 22	Enrichment Score: 2.0444966635423842
Category	Term	Count	%	PValue	Genes	List Total	Pop Hits	Pop Total	Fold Enrichment	Bonferroni	Benjamini	FDR
GOTERM_BP_FAT	GO:0051726~regulation of cell cycle	22	3.05556	0.000146837	1422535_AT, 1419135_AT, 1417039_A_AT, 1426580_AT, 1418334_AT, 1426612_AT, 1422460_AT, 1449708_S_AT, 1427161_AT, 1417450_A_AT, 1437033_A_AT, 1418192_AT, 1448314_AT, 1424638_AT, 1439040_AT, 1424144_AT, 1416757_AT, 1422439_A_AT, 1424278_A_AT, 1452115_A_AT, 1421679_A_AT, 1425548_A_AT, 1424143_A_AT, 1416309_AT, 1417878_AT, 1419838_S_AT	547	214	13588	2.55374	0.281159	0.0076477	0.255598
GOTERM_BP_FAT	GO:0010564~regulation of cell cycle process	12	1.66667	0.000147807	1424144_AT, 1419135_AT, 1424278_A_AT, 1417039_A_AT, 1452115_A_AT, 1426580_AT, 1418334_AT, 1426612_AT, 1422460_AT, 1425548_A_AT, 1427161_AT, 1424143_A_AT, 1416309_AT, 1439040_AT, 1419838_S_AT	547	73	13588	4.08344	0.282724	0.00752371	0.257283
GOTERM_BP_FAT	GO:0007346~regulation of mitotic cell cycle	12	1.66667	0.00159677	1416757_AT, 1424144_AT, 1419135_AT, 1424278_A_AT, 1417039_A_AT, 1418334_AT, 1422460_AT, 1425548_A_AT, 1427161_AT, 1424143_A_AT, 1416309_AT, 1448314_AT, 1439040_AT	547	96	13588	3.10512	0.972468	0.0514583	2.74662
GOTERM_BP_FAT	GO:0000075~cell cycle checkpoint	8	1.11111	0.0045345	1422460_AT, 1449708_S_AT, 1424144_AT, 1416757_AT, 1424278_A_AT, 1424143_A_AT, 1448314_AT, 1439040_AT, 1426612_AT	547	52	13588	3.82168	0.999963	0.115819	7.61507
GOTERM_BP_FAT	GO:0045787~positive regulation of cell cycle	6	0.833333	0.0109095	1425548_A_AT, 1424278_A_AT, 1419135_AT, 1427161_AT, 1416309_AT, 1439040_AT	547	34	13588	4.3837	1	0.228618	17.4011
GOTERM_BP_FAT	GO:0007088~regulation of mitosis	6	0.833333	0.0138444	1422460_AT, 1425548_A_AT, 1419135_AT, 1417039_A_AT, 1416309_AT, 1439040_AT	547	36	13588	4.14016	1	0.26904	21.57
GOTERM_BP_FAT	GO:0051783~regulation of nuclear division	6	0.833333	0.0138444	1422460_AT, 1425548_A_AT, 1419135_AT, 1417039_A_AT, 1416309_AT, 1439040_AT	547	36	13588	4.14016	1	0.26904	21.57
GOTERM_BP_FAT	GO:0010638~positive regulation of organelle organization	7	0.972222	0.0174053	1425548_A_AT, 1448748_AT, 1419135_AT, 1452115_A_AT, 1448749_AT, 1416309_AT, 1426580_AT, 1417323_AT, 1419838_S_AT, 1439040_AT	547	52	13588	3.34397	1	0.313343	26.3619
GOTERM_BP_FAT	GO:0045840~positive regulation of mitosis	4	0.555556	0.0204656	1425548_A_AT, 1419135_AT, 1416309_AT, 1439040_AT	547	15	13588	6.62425	1	0.339683	30.2583
GOTERM_BP_FAT	GO:0051785~positive regulation of nuclear division	4	0.555556	0.0204656	1425548_A_AT, 1419135_AT, 1416309_AT, 1439040_AT	547	15	13588	6.62425	1	0.339683	30.2583
GOTERM_BP_FAT	GO:0007093~mitotic cell cycle checkpoint	4	0.555556	0.0698781	1422460_AT, 1416757_AT, 1448314_AT, 1439040_AT	547	24	13588	4.14016	1	0.631769	71.7044
GOTERM_BP_FAT	GO:0051130~positive regulation of cellular component organization	9	1.25	0.118059	1419135_AT, 1452115_A_AT, 1426580_AT, 1437502_X_AT, 1450990_AT, 1416034_AT, 1425548_A_AT, 1448748_AT, 1448182_A_AT, 1416309_AT, 1448749_AT, 1417323_AT, 1439040_AT, 1419838_S_AT	547	122	13588	1.83253	1	0.746136	88.8024
GOTERM_BP_FAT	GO:0030071~regulation of mitotic metaphase/anaphase transition	3	0.416667	0.133573	1422460_AT, 1417039_A_AT, 1439040_AT	547	16	13588	4.65768	1	0.773567	91.7812
Annotation Cluster 23	Enrichment Score: 2.035038138432958
Category	Term	Count	%	PValue	Genes	List Total	Pop Hits	Pop Total	Fold Enrichment	Bonferroni	Benjamini	FDR
GOTERM_CC_FAT	GO:0005657~replication fork	8	1.11111	2.39887e-05	1422946_A_AT, 1418036_AT, 1449708_S_AT, 1449061_A_AT, 1416433_AT, 1438161_S_AT, 1418035_A_AT, 1448953_AT, 1418369_AT, 1435122_X_AT, 1426956_A_AT, 1424321_AT	484	24	12504	8.61157	0.00850372	0.00060982	0.0328867
GOTERM_CC_FAT	GO:0032993~protein-DNA complex	8	1.11111	0.0254592	1449482_AT, 1418036_AT, 1449061_A_AT, 1416433_AT, 1418035_A_AT, 1424854_AT, 1438009_AT, 1418369_AT, 1450842_A_AT, 1435865_AT	484	75	12504	2.7557	0.999897	0.200623	29.7844
GOTERM_CC_FAT	GO:0043601~nuclear replisome	3	0.416667	0.0447737	1418036_AT, 1449061_A_AT, 1416433_AT, 1418035_A_AT, 1418369_AT	484	9	12504	8.61157	1	0.298481	46.6383
GOTERM_CC_FAT	GO:0030894~replisome	3	0.416667	0.0447737	1418036_AT, 1449061_A_AT, 1416433_AT, 1418035_A_AT, 1418369_AT	484	9	12504	8.61157	1	0.298481	46.6383
GOTERM_CC_FAT	GO:0043596~nuclear replication fork	3	0.416667	0.0545647	1418036_AT, 1449061_A_AT, 1416433_AT, 1418035_A_AT, 1418369_AT	484	10	12504	7.75041	1	0.340417	53.6682
Annotation Cluster 24	Enrichment Score: 2.0139957655578193
Category	Term	Count	%	PValue	Genes	List Total	Pop Hits	Pop Total	Fold Enrichment	Bonferroni	Benjamini	FDR
GOTERM_BP_FAT	GO:0033554~cellular response to stress	32	4.44444	0.000429533	1418493_A_AT, 1417938_AT, 1448899_S_AT, 1426284_AT, 1436853_A_AT, 1415960_AT, 1417939_AT, 1448650_A_AT, 1426956_A_AT, 1426612_AT, 1449708_S_AT, 1450079_AT, 1429295_S_AT, 1448953_AT, 1418281_AT, 1448325_AT, 1448314_AT, 1424638_AT, 1415811_AT, 1431022_AT, 1437313_X_AT, 1424629_AT, 1415810_AT, 1434695_AT, 1451928_A_AT, 1418026_AT, 1422567_AT, 1417586_AT, 1449136_AT, 1421679_A_AT, 1416641_AT, 1450862…	547	404	13588	1.9676	0.61932	0.0195172	0.745947
GOTERM_BP_FAT	GO:0006974~response to DNA damage stimulus	24	3.33333	0.00131385	1417938_AT, 1448899_S_AT, 1417939_AT, 1448650_A_AT, 1426612_AT, 1426956_A_AT, 1449708_S_AT, 1429295_S_AT, 1448953_AT, 1418281_AT, 1448314_AT, 1424638_AT, 1415811_AT, 1424629_AT, 1437313_X_AT, 1415810_AT, 1434695_AT, 1451928_A_AT, 1418026_AT, 1417586_AT, 1421679_A_AT, 1416641_AT, 1450862_AT, 1452534_A_AT, 1448272_AT, 1419665_A_AT, 1451128_S_AT, 1416250_AT, 1422747_AT, 1421731_A_AT	547	287	13588	2.07729	0.947946	0.0465507	2.26521
GOTERM_BP_FAT	GO:0006281~DNA repair	16	2.22222	0.0345344	1437313_X_AT, 1424629_AT, 1415810_AT, 1417938_AT, 1448899_S_AT, 1451928_A_AT, 1418026_AT, 1417939_AT, 1416641_AT, 1450862_AT, 1448650_A_AT, 1452534_A_AT, 1426956_A_AT, 1449708_S_AT, 1429295_S_AT, 1448953_AT, 1418281_AT, 1451128_S_AT, 1415811_AT, 1421731_A_AT	547	222	13588	1.79034	1	0.450379	45.8005
SP_PIR_KEYWORDS	DNA damage	14	1.94444	0.034897	1424629_AT, 1415810_AT, 1417938_AT, 1448899_S_AT, 1434695_AT, 1451928_A_AT, 1418026_AT, 1417586_AT, 1417939_AT, 1416641_AT, 1450862_AT, 1448650_A_AT, 1426612_AT, 1426956_A_AT, 1449708_S_AT, 1418281_AT, 1415811_AT	681	194	17854	1.89197	1	0.222776	39.5556
SP_PIR_KEYWORDS	dna repair	11	1.52778	0.125152	1424629_AT, 1415810_AT, 1417938_AT, 1451928_A_AT, 1448899_S_AT, 1418026_AT, 1416641_AT, 1417939_AT, 1450862_AT, 1448650_A_AT, 1426956_A_AT, 1449708_S_AT, 1418281_AT, 1415811_AT	681	173	17854	1.667	1	0.492958	84.9691
Annotation Cluster 25	Enrichment Score: 1.9825418798033265
Category	Term	Count	%	PValue	Genes	List Total	Pop Hits	Pop Total	Fold Enrichment	Bonferroni	Benjamini	FDR
GOTERM_BP_FAT	GO:0051276~chromosome organization	35	4.86111	3.81119e-05	1423065_AT, 1424854_AT, 1448777_AT, 1422016_A_AT, 1423920_AT, 1424971_AT, 1417541_AT, 1454636_AT, 1422946_A_AT, 1422460_AT, 1450569_A_AT, 1427275_AT, 1448953_AT, 1423714_AT, 1427276_AT, 1427669_A_AT, 1429270_A_AT, 1427382_A_AT, 1434079_S_AT, 1417926_AT, 1416544_AT, 1424156_AT, 1438009_AT, 1436707_X_AT, 1423847_AT, 1450862_AT, 1448635_AT, 1416802_A_AT, 1424107_AT, 1435122_X_AT, 1450842_A_AT, 14230…	547	404	13588	2.15206	0.0821095	0.00267383	0.0664
GOTERM_BP_FAT	GO:0006325~chromatin organization	19	2.63889	0.084751	1416544_AT, 1423065_AT, 1424854_AT, 1448777_AT, 1424156_AT, 1438009_AT, 1417541_AT, 1435122_X_AT, 1450842_A_AT, 1423066_AT, 1454636_AT, 1449482_AT, 1422946_A_AT, 1450569_A_AT, 1450886_AT, 1418600_AT, 1423714_AT, 1448026_AT, 1460292_A_AT, 1434079_S_AT, 1435865_AT, 1427382_A_AT	547	315	13588	1.49834	1	0.667094	78.6345
GOTERM_BP_FAT	GO:0016568~chromatin modification	12	1.66667	0.349277	1416544_AT, 1423065_AT, 1424156_AT, 1417541_AT, 1435122_X_AT, 1423066_AT, 1422946_A_AT, 1450569_A_AT, 1450886_AT, 1418600_AT, 1423714_AT, 1448026_AT, 1460292_A_AT, 1427382_A_AT	547	236	13588	1.2631	1	0.949267	99.944
Annotation Cluster 26	Enrichment Score: 1.9759985081924836
Category	Term	Count	%	PValue	Genes	List Total	Pop Hits	Pop Total	Fold Enrichment	Bonferroni	Benjamini	FDR
SP_PIR_KEYWORDS	hydroxylation	10	1.38889	0.000676178	1452250_A_AT, 1455494_AT, 1427883_A_AT, 1427884_AT, 1448590_AT, 1426366_AT, 1422437_AT, 1423110_AT, 1416740_AT, 1434479_AT, 1450625_AT, 1425428_AT, 1420855_AT, 1450857_A_AT	681	64	17854	4.09646	0.260924	0.0115616	0.954118
GOTERM_MF_FAT	GO:0005201~extracellular matrix structural constituent	7	0.972222	0.000813965	1425896_A_AT, 1422437_AT, 1416740_AT, 1423110_AT, 1455494_AT, 1434479_AT, 1427883_A_AT, 1427884_AT, 1450625_AT, 1460208_AT, 1420855_AT, 1450857_A_AT	508	30	13288	6.10341	0.42846	0.029014	1.21746
GOTERM_CC_FAT	GO:0044420~extracellular matrix part	11	1.52778	0.00284779	1419091_A_AT, 1417370_AT, 1416121_AT, 1448228_AT, 1455494_AT, 1427883_A_AT, 1427884_AT, 1460208_AT, 1425896_A_AT, 1422437_AT, 1416808_AT, 1452106_AT, 1423110_AT, 1416740_AT, 1434479_AT, 1450625_AT, 1450857_A_AT	484	92	12504	3.08893	0.637691	0.0356097	3.83481
SP_PIR_KEYWORDS	collagen	10	1.38889	0.00461732	1452250_A_AT, 1455494_AT, 1427883_A_AT, 1427884_AT, 1448590_AT, 1422437_AT, 1416298_AT, 1448291_AT, 1423110_AT, 1416740_AT, 1434479_AT, 1449498_AT, 1450625_AT, 1450857_A_AT, 1424131_AT	681	84	17854	3.12111	0.873653	0.0543771	6.34897
SP_PIR_KEYWORDS	extracellular matrix	17	2.36111	0.00766055	1419091_A_AT, 1417370_AT, 1452250_A_AT, 1455494_AT, 1427883_A_AT, 1427884_AT, 1448590_AT, 1460208_AT, 1449366_AT, 1450782_AT, 1425896_A_AT, 1422437_AT, 1416808_AT, 1416298_AT, 1452106_AT, 1448291_AT, 1423110_AT, 1416740_AT, 1434479_AT, 1450625_AT, 1420855_AT, 1450857_A_AT, 1424131_AT	681	213	17854	2.09246	0.967853	0.0768288	10.3264
GOTERM_CC_FAT	GO:0031012~extracellular matrix	21	2.91667	0.0169267	1417370_AT, 1452250_A_AT, 1427883_A_AT, 1448590_AT, 1460208_AT, 1449366_AT, 1450990_AT, 1416298_AT, 1452106_AT, 1416740_AT, 1423110_AT, 1448291_AT, 1434479_AT, 1421172_AT, 1426808_AT, 1450857_A_AT, 1424131_AT, 1419091_A_AT, 1416121_AT, 1448228_AT, 1455494_AT, 1427884_AT, 1450782_AT, 1425896_A_AT, 1422437_AT, 1416808_AT, 1450625_AT, 1420855_AT	484	309	12504	1.75576	0.997706	0.1478	20.8698
GOTERM_BP_FAT	GO:0030198~extracellular matrix organization	10	1.38889	0.0202338	1419091_A_AT, 1416121_AT, 1448228_AT, 1427883_A_AT, 1427884_AT, 1422437_AT, 1416808_AT, 1416298_AT, 1452106_AT, 1448291_AT, 1416740_AT, 1434479_AT, 1426808_AT, 1450625_AT, 1420855_AT	547	101	13588	2.4595	1	0.34147	29.97
GOTERM_CC_FAT	GO:0005578~proteinaceous extracellular matrix	20	2.77778	0.0218291	1417370_AT, 1452250_A_AT, 1427883_A_AT, 1448590_AT, 1460208_AT, 1449366_AT, 1450990_AT, 1416298_AT, 1452106_AT, 1416740_AT, 1423110_AT, 1448291_AT, 1434479_AT, 1421172_AT, 1426808_AT, 1450857_A_AT, 1419091_A_AT, 1416121_AT, 1448228_AT, 1455494_AT, 1427884_AT, 1450782_AT, 1425896_A_AT, 1422437_AT, 1416808_AT, 1450625_AT, 1420855_AT	484	297	12504	1.73971	0.999613	0.178342	26.1122
GOTERM_BP_FAT	GO:0043062~extracellular structure organization	11	1.52778	0.0776961	1419091_A_AT, 1416121_AT, 1448228_AT, 1450070_S_AT, 1427883_A_AT, 1427884_AT, 1422437_AT, 1416808_AT, 1416298_AT, 1452106_AT, 1416740_AT, 1448291_AT, 1434479_AT, 1426808_AT, 1450625_AT, 1420855_AT	547	149	13588	1.8339	1	0.656829	75.5752
GOTERM_CC_FAT	GO:0005604~basement membrane	4	0.555556	0.539641	1419091_A_AT, 1416808_AT, 1452106_AT, 1416740_AT, 1434479_AT	484	73	12504	1.4156	1	0.948673	99.9976
Annotation Cluster 27	Enrichment Score: 1.9674670884186645
Category	Term	Count	%	PValue	Genes	List Total	Pop Hits	Pop Total	Fold Enrichment	Bonferroni	Benjamini	FDR
GOTERM_BP_FAT	GO:0050832~defense response to fungus	4	0.555556	0.00200066	1436838_X_AT, 1451767_AT, 1415960_AT, 1416002_X_AT, 1422928_AT	547	7	13588	14.1948	0.988913	0.059808	3.43001
GOTERM_BP_FAT	GO:0001878~response to yeast	3	0.416667	0.021709	1451767_AT, 1415960_AT, 1422928_AT	547	6	13588	12.4205	1	0.351311	31.7852
GOTERM_BP_FAT	GO:0009620~response to fungus	4	0.555556	0.028826	1436838_X_AT, 1451767_AT, 1415960_AT, 1416002_X_AT, 1422928_AT	547	17	13588	5.84493	1	0.409051	39.9359
Annotation Cluster 28	Enrichment Score: 1.944070748541576
Category	Term	Count	%	PValue	Genes	List Total	Pop Hits	Pop Total	Fold Enrichment	Bonferroni	Benjamini	FDR
SP_PIR_KEYWORDS	cyclin	9	1.25	0.000416034	1422535_AT, 1422439_A_AT, 1419943_S_AT, 1450920_AT, 1421679_A_AT, 1417910_AT, 1416076_AT, 1448785_AT, 1417649_AT, 1421375_A_AT, 1424638_AT, 1417911_AT, 1448205_AT	681	48	17854	4.91575	0.169731	0.00841917	0.588049
INTERPRO	IPR014400:Cyclin, A/B/D/E	4	0.555556	0.00454053	1422535_AT, 1419943_S_AT, 1450920_AT, 1417910_AT, 1448205_AT, 1416076_AT, 1417911_AT	637	10	17763	11.1542	0.994262	0.403138	7.04498
PIR_SUPERFAMILY	PIRSF001771:cyclin, A/B/D/E types	4	0.555556	0.00555068	1422535_AT, 1419943_S_AT, 1450920_AT, 1417910_AT, 1448205_AT, 1416076_AT, 1417911_AT	353	9	8136	10.2436	0.888425	0.665972	7.45416
PIR_SUPERFAMILY	PIRSF001771:Cyclin_A_B_D_E	4	0.555556	0.00767765	1422535_AT, 1419943_S_AT, 1450920_AT, 1417910_AT, 1448205_AT, 1416076_AT, 1417911_AT	353	10	8136	9.21926	0.952005	0.636589	10.1712
INTERPRO	IPR004367:Cyclin, C-terminal	4	0.555556	0.015069	1422535_AT, 1419943_S_AT, 1450920_AT, 1417910_AT, 1448205_AT, 1416076_AT, 1417911_AT	637	15	17763	7.43611	1	0.595954	21.631
INTERPRO	IPR013763:Cyclin-related	5	0.694444	0.0292692	1422535_AT, 1419943_S_AT, 1450920_AT, 1424156_AT, 1417910_AT, 1448205_AT, 1416076_AT, 1417911_AT	637	33	17763	4.22506	1	0.783727	37.9275
INTERPRO	IPR006670:Cyclin	5	0.694444	0.0292692	1422535_AT, 1419943_S_AT, 1450920_AT, 1424156_AT, 1417910_AT, 1448205_AT, 1416076_AT, 1417911_AT	637	33	17763	4.22506	1	0.783727	37.9275
SMART	SM00385:CYCLIN	5	0.694444	0.0433448	1422535_AT, 1419943_S_AT, 1450920_AT, 1424156_AT, 1417910_AT, 1448205_AT, 1416076_AT, 1417911_AT	372	33	9131	3.71905	0.999966	0.723365	43.3845
INTERPRO	IPR006671:Cyclin, N-terminal	4	0.555556	0.0707472	1422535_AT, 1419943_S_AT, 1450920_AT, 1417910_AT, 1448205_AT, 1416076_AT, 1417911_AT	637	27	17763	4.13117	1	0.913469	69.2066
Annotation Cluster 29	Enrichment Score: 1.8793861247133845
Category	Term	Count	%	PValue	Genes	List Total	Pop Hits	Pop Total	Fold Enrichment	Bonferroni	Benjamini	FDR
SP_PIR_KEYWORDS	cell shape	6	0.833333	0.00222527	1420170_AT, 1421278_S_AT, 1450850_AT, 1425548_A_AT, 1417337_AT, 1421277_AT, 1450700_AT, 1417338_AT, 1422642_AT	681	25	17854	6.29216	0.630574	0.0306397	3.10816
GOTERM_BP_FAT	GO:0008360~regulation of cell shape	7	0.972222	0.0108529	1420170_AT, 1421278_S_AT, 1450850_AT, 1425548_A_AT, 1417337_AT, 1421277_AT, 1450700_AT, 1416246_A_AT, 1455269_A_AT, 1417338_AT, 1422642_AT	547	47	13588	3.69972	1	0.229691	17.3187
GOTERM_BP_FAT	GO:0022604~regulation of cell morphogenesis	8	1.11111	0.0952606	1420170_AT, 1421278_S_AT, 1450850_AT, 1425548_A_AT, 1417337_AT, 1421277_AT, 1450700_AT, 1416246_A_AT, 1455269_A_AT, 1417338_AT, 1422642_AT, 1427669_A_AT	547	97	13588	2.04874	1	0.695994	82.5298
Annotation Cluster 30	Enrichment Score: 1.8620659999419293
Category	Term	Count	%	PValue	Genes	List Total	Pop Hits	Pop Total	Fold Enrichment	Bonferroni	Benjamini	FDR
SP_PIR_KEYWORDS	ATP	14	1.94444	0.00515269	1450692_AT, 1422439_A_AT, 1460419_A_AT, 1452115_A_AT, 1423006_AT, 1426580_AT, 1448191_AT, 1449171_AT, 1417541_AT, 1450052_AT, 1454694_A_AT, 1450053_AT, 1448314_AT, 1451246_S_AT, 1426044_A_AT, 1437974_A_AT, 1424128_X_AT, 1419838_S_AT	681	151	17854	2.43075	0.90066	0.0574916	7.06037
SP_PIR_KEYWORDS	phosphotransferase	12	1.66667	0.00777777	1460419_A_AT, 1422439_A_AT, 1452115_A_AT, 1423006_AT, 1426580_AT, 1448191_AT, 1439012_A_AT, 1449171_AT, 1448314_AT, 1451246_S_AT, 1426044_A_AT, 1437974_A_AT, 1424511_AT, 1424128_X_AT, 1419838_S_AT	681	124	17854	2.53716	0.969507	0.0762594	10.4765
SP_PIR_KEYWORDS	serine/threonine-specific protein kinase	5	0.694444	0.0647012	1422439_A_AT, 1460419_A_AT, 1423006_AT, 1448314_AT, 1426044_A_AT	681	40	17854	3.27717	1	0.325251	61.2504
Annotation Cluster 31	Enrichment Score: 1.796486185301548
Category	Term	Count	%	PValue	Genes	List Total	Pop Hits	Pop Total	Fold Enrichment	Bonferroni	Benjamini	FDR
GOTERM_BP_FAT	GO:0051329~interphase of mitotic cell cycle	8	1.11111	0.00322833	1449708_S_AT, 1417082_AT, 1424278_A_AT, 1427161_AT, 1437033_A_AT, 1418334_AT, 1450194_A_AT, 1416802_A_AT, 1421317_X_AT, 1448466_AT	547	49	13588	4.05567	0.999303	0.0879068	5.47954
GOTERM_BP_FAT	GO:0051325~interphase	8	1.11111	0.00406145	1449708_S_AT, 1417082_AT, 1424278_A_AT, 1427161_AT, 1437033_A_AT, 1418334_AT, 1450194_A_AT, 1416802_A_AT, 1421317_X_AT, 1448466_AT	547	51	13588	3.89662	0.999894	0.106802	6.84695
GOTERM_BP_FAT	GO:0000082~G1/S transition of mitotic cell cycle	3	0.416667	0.311087	1437033_A_AT, 1450194_A_AT, 1416802_A_AT, 1421317_X_AT, 1448466_AT	547	28	13588	2.66153	1	0.934693	99.8488
Annotation Cluster 32	Enrichment Score: 1.7130884303127827
Category	Term	Count	%	PValue	Genes	List Total	Pop Hits	Pop Total	Fold Enrichment	Bonferroni	Benjamini	FDR
GOTERM_BP_FAT	GO:0006952~defense response	31	4.30556	0.00438371	1417346_AT, 1421008_AT, 1415960_AT, 1416002_X_AT, 1437502_X_AT, 1460302_AT, 1419594_AT, 1450344_A_AT, 1419492_S_AT, 1451596_A_AT, 1436838_X_AT, 1448182_A_AT, 1423547_AT, 1421811_AT, 1452870_AT, 1419491_AT, 1436058_AT, 1450678_AT, 1418722_AT, 1422873_AT, 1416457_AT, 1417756_A_AT, 1439426_X_AT, 1421009_AT, 1422928_AT, 1416034_AT, 1432273_A_AT, 1419691_AT, 1419665_A_AT, 1419764_AT, 1419609_AT, 14517…	547	448	13588	1.71891	0.999949	0.113471	7.37087
GOTERM_BP_FAT	GO:0009611~response to wounding	23	3.19444	0.0236006	1422316_AT, 1417346_AT, 1448995_AT, 1437502_X_AT, 1460302_AT, 1450344_A_AT, 1451596_A_AT, 1448182_A_AT, 1422977_AT, 1419720_AT, 1421811_AT, 1450678_AT, 1448929_AT, 1418280_AT, 1434920_A_AT, 1416034_AT, 1432273_A_AT, 1448748_AT, 1419764_AT, 1419665_A_AT, 1449829_AT, 1451767_AT, 1419609_AT, 1448749_AT, 1430979_A_AT, 1430700_A_AT, 1425451_S_AT	547	347	13588	1.64652	1	0.370511	34.0477
GOTERM_BP_FAT	GO:0006954~inflammatory response	15	2.08333	0.0701407	1421811_AT, 1417346_AT, 1450678_AT, 1437502_X_AT, 1460302_AT, 1450344_A_AT, 1432273_A_AT, 1416034_AT, 1448182_A_AT, 1451596_A_AT, 1419764_AT, 1419665_A_AT, 1419609_AT, 1449829_AT, 1451767_AT, 1430979_A_AT, 1430700_A_AT, 1425451_S_AT	547	225	13588	1.65606	1	0.626491	71.8434
Annotation Cluster 33	Enrichment Score: 1.6762429504976937
Category	Term	Count	%	PValue	Genes	List Total	Pop Hits	Pop Total	Fold Enrichment	Bonferroni	Benjamini	FDR
GOTERM_BP_FAT	GO:0051235~maintenance of location	6	0.833333	0.00961521	1437185_S_AT, 1417450_A_AT, 1452459_AT, 1422814_AT, 1423016_A_AT, 1425643_AT, 1436902_X_AT, 1430811_A_AT, 1439040_AT	547	33	13588	4.51654	1	0.214417	15.497
GOTERM_BP_FAT	GO:0051651~maintenance of location in cell	5	0.694444	0.0166697	1417450_A_AT, 1452459_AT, 1422814_AT, 1423016_A_AT, 1425643_AT, 1430811_A_AT, 1439040_AT	547	25	13588	4.96819	1	0.307111	25.3952
GOTERM_BP_FAT	GO:0045185~maintenance of protein location	5	0.694444	0.0245548	1437185_S_AT, 1417450_A_AT, 1423016_A_AT, 1425643_AT, 1436902_X_AT, 1430811_A_AT, 1439040_AT	547	28	13588	4.43588	1	0.374778	35.162
GOTERM_BP_FAT	GO:0032507~maintenance of protein location in cell	4	0.555556	0.0501195	1417450_A_AT, 1423016_A_AT, 1425643_AT, 1430811_A_AT, 1439040_AT	547	21	13588	4.73161	1	0.554395	59.1851
Annotation Cluster 34	Enrichment Score: 1.6672896043617278
Category	Term	Count	%	PValue	Genes	List Total	Pop Hits	Pop Total	Fold Enrichment	Bonferroni	Benjamini	FDR
GOTERM_BP_FAT	GO:0006323~DNA packaging	17	2.36111	2.50241e-06	1417926_AT, 1424854_AT, 1448777_AT, 1438009_AT, 1436707_X_AT, 1423847_AT, 1448635_AT, 1423920_AT, 1416802_A_AT, 1417541_AT, 1450842_A_AT, 1449482_AT, 1454694_A_AT, 1427275_AT, 1416309_AT, 1452197_AT, 1427276_AT, 1423714_AT, 1434079_S_AT, 1435865_AT, 1427382_A_AT, 1448466_AT	547	101	13588	4.18115	0.00560962	0.000296031	0.00436106
GOTERM_CC_FAT	GO:0000785~chromatin	18	2.5	0.000217972	1439436_X_AT, 1451928_A_AT, 1423065_AT, 1424854_AT, 1418225_AT, 1438009_AT, 1423092_AT, 1433507_A_AT, 1417541_AT, 1435122_X_AT, 1426612_AT, 1450842_A_AT, 1423066_AT, 1454636_AT, 1449482_AT, 1422946_A_AT, 1418227_AT, 1451128_S_AT, 1423714_AT, 1448026_AT, 1435865_AT, 1427382_A_AT	484	165	12504	2.81833	0.0746716	0.00407623	0.298456
GOTERM_BP_FAT	GO:0006333~chromatin assembly or disassembly	11	1.52778	0.0122555	1449482_AT, 1424854_AT, 1448777_AT, 1438009_AT, 1423714_AT, 1448026_AT, 1417541_AT, 1450842_A_AT, 1427382_A_AT, 1454636_AT, 1435865_AT, 1434079_S_AT	547	109	13588	2.50688	1	0.248572	19.3384
SP_PIR_KEYWORDS	citrullination	4	0.555556	0.0212659	1424854_AT, 1438009_AT, 1425264_S_AT, 1435865_AT	681	16	17854	6.55433	0.999933	0.150285	26.2627
GOTERM_CC_FAT	GO:0032993~protein-DNA complex	8	1.11111	0.0254592	1449482_AT, 1418036_AT, 1449061_A_AT, 1416433_AT, 1418035_A_AT, 1424854_AT, 1438009_AT, 1418369_AT, 1450842_A_AT, 1435865_AT	484	75	12504	2.7557	0.999897	0.200623	29.7844
GOTERM_BP_FAT	GO:0031497~chromatin assembly	8	1.11111	0.0307129	1449482_AT, 1424854_AT, 1448777_AT, 1438009_AT, 1423714_AT, 1417541_AT, 1450842_A_AT, 1435865_AT, 1434079_S_AT	547	75	13588	2.6497	1	0.424298	41.9375
GOTERM_BP_FAT	GO:0065004~protein-DNA complex assembly	8	1.11111	0.0327057	1449482_AT, 1424854_AT, 1448777_AT, 1438009_AT, 1423714_AT, 1417541_AT, 1450842_A_AT, 1435865_AT, 1434079_S_AT	547	76	13588	2.61484	1	0.437302	43.9833
INTERPRO	IPR007125:Histone core	5	0.694444	0.0624396	1449482_AT, 1424854_AT, 1438009_AT, 1450842_A_AT, 1435865_AT	637	42	17763	3.31969	1	0.890908	64.4771
GOTERM_BP_FAT	GO:0006334~nucleosome assembly	7	0.972222	0.0727183	1449482_AT, 1424854_AT, 1448777_AT, 1438009_AT, 1423714_AT, 1450842_A_AT, 1435865_AT, 1434079_S_AT	547	73	13588	2.38201	1	0.638062	73.1731
GOTERM_BP_FAT	GO:0034728~nucleosome organization	7	0.972222	0.0846865	1449482_AT, 1424854_AT, 1448777_AT, 1438009_AT, 1423714_AT, 1450842_A_AT, 1435865_AT, 1434079_S_AT	547	76	13588	2.28798	1	0.670869	78.6083
GOTERM_BP_FAT	GO:0006325~chromatin organization	19	2.63889	0.084751	1416544_AT, 1423065_AT, 1424854_AT, 1448777_AT, 1424156_AT, 1438009_AT, 1417541_AT, 1435122_X_AT, 1450842_A_AT, 1423066_AT, 1454636_AT, 1449482_AT, 1422946_A_AT, 1450569_A_AT, 1450886_AT, 1418600_AT, 1423714_AT, 1448026_AT, 1460292_A_AT, 1434079_S_AT, 1435865_AT, 1427382_A_AT	547	315	13588	1.49834	1	0.667094	78.6345
SP_PIR_KEYWORDS	nucleosome core	5	0.694444	0.0855481	1449482_AT, 1424854_AT, 1438009_AT, 1450842_A_AT, 1435865_AT	681	44	17854	2.97924	1	0.385843	71.8475
INTERPRO	IPR009072:Histone-fold	5	0.694444	0.17428	1449482_AT, 1424854_AT, 1438009_AT, 1450842_A_AT, 1435865_AT	637	61	17763	2.28569	1	0.990152	95.377
GOTERM_CC_FAT	GO:0000786~nucleosome	5	0.694444	0.217331	1449482_AT, 1424854_AT, 1438009_AT, 1450842_A_AT, 1435865_AT	484	62	12504	2.08344	1	0.738703	96.5261
KEGG_PATHWAY	mmu05322:Systemic lupus erythematosus	7	0.972222	0.254946	1449482_AT, 1425225_AT, 1424854_AT, 1438009_AT, 1419594_AT, 1422928_AT, 1435865_AT	239	103	5738	1.63164	1	0.798566	96.9867
Annotation Cluster 35	Enrichment Score: 1.6589528238517504
Category	Term	Count	%	PValue	Genes	List Total	Pop Hits	Pop Total	Fold Enrichment	Bonferroni	Benjamini	FDR
GOTERM_BP_FAT	GO:0032886~regulation of microtubule-based process	8	1.11111	0.00195795	1448113_AT, 1417450_A_AT, 1415849_S_AT, 1450496_A_AT, 1427161_AT, 1452115_A_AT, 1426580_AT, 1417323_AT, 1419838_S_AT, 1439040_AT, 1423440_AT	547	45	13588	4.41617	0.987794	0.0601674	3.35796
GOTERM_BP_FAT	GO:0070507~regulation of microtubule cytoskeleton organization	6	0.833333	0.0138444	1448113_AT, 1415849_S_AT, 1450496_A_AT, 1452115_A_AT, 1426580_AT, 1417323_AT, 1419838_S_AT, 1439040_AT, 1423440_AT	547	36	13588	4.14016	1	0.26904	21.57
GOTERM_BP_FAT	GO:0051495~positive regulation of cytoskeleton organization	4	0.555556	0.0847046	1448748_AT, 1452115_A_AT, 1448749_AT, 1426580_AT, 1417323_AT, 1419838_S_AT, 1439040_AT	547	26	13588	3.82168	1	0.668912	78.6157
GOTERM_BP_FAT	GO:0031110~regulation of microtubule polymerization or depolymerization	4	0.555556	0.100741	1448113_AT, 1415849_S_AT, 1450496_A_AT, 1417323_AT, 1423440_AT	547	28	13588	3.54871	1	0.705981	84.285
Annotation Cluster 36	Enrichment Score: 1.6344542507390072
Category	Term	Count	%	PValue	Genes	List Total	Pop Hits	Pop Total	Fold Enrichment	Bonferroni	Benjamini	FDR
GOTERM_BP_FAT	GO:0007159~leukocyte adhesion	5	0.694444	0.00187054	1416034_AT, 1450678_AT, 1448182_A_AT, 1448162_AT, 1437502_X_AT, 1449127_AT, 1422046_AT	547	14	13588	8.87177	0.985138	0.0583555	3.21034
GOTERM_BP_FAT	GO:0045123~cellular extravasation	3	0.416667	0.021709	1450678_AT, 1449127_AT, 1422046_AT	547	6	13588	12.4205	1	0.351311	31.7852
KEGG_PATHWAY	mmu04514:Cell adhesion molecules (CAMs)	9	1.25	0.30763	1450678_AT, 1419481_AT, 1422444_AT, 1422160_AT, 1449829_AT, 1422920_AT, 1448162_AT, 1449127_AT, 1422046_AT	239	154	5738	1.40309	1	0.834934	98.741
Annotation Cluster 37	Enrichment Score: 1.6317581924279654
Category	Term	Count	%	PValue	Genes	List Total	Pop Hits	Pop Total	Fold Enrichment	Bonferroni	Benjamini	FDR
GOTERM_BP_FAT	GO:0016265~death	32	4.44444	0.0180522	1426323_X_AT, 1417346_AT, 1417355_AT, 1417898_A_AT, 1419135_AT, 1426152_A_AT, 1417039_A_AT, 1426284_AT, 1448165_AT, 1450680_AT, 1437502_X_AT, 1448182_A_AT, 1450731_S_AT, 1448325_AT, 1424524_AT, 1416950_AT, 1423547_AT, 1418377_A_AT, 1428842_A_AT, 1452870_AT, 1423948_AT, 1434748_AT, 1424278_A_AT, 1417356_AT, 1433924_AT, 1418110_A_AT, 1417756_A_AT, 1416961_AT, 1419033_AT, 1421027_A_AT, 1439426_X_AT,…	547	519	13588	1.53162	1	0.318003	27.2023
SP_PIR_KEYWORDS	Apoptosis	22	3.05556	0.0190605	1426323_X_AT, 1417346_AT, 1417355_AT, 1417898_A_AT, 1426284_AT, 1448165_AT, 1424046_AT, 1450731_S_AT, 1448325_AT, 1424524_AT, 1416950_AT, 1418377_A_AT, 1428842_A_AT, 1452870_AT, 1434748_AT, 1424278_A_AT, 1433924_AT, 1417356_AT, 1418110_A_AT, 1416961_AT, 1419033_AT, 1421027_A_AT, 1449273_AT, 1417878_AT, 1449184_AT	681	337	17854	1.71152	0.999816	0.144788	23.8725
GOTERM_BP_FAT	GO:0008219~cell death	31	4.30556	0.0216598	1426323_X_AT, 1417346_AT, 1417355_AT, 1417898_A_AT, 1419135_AT, 1426152_A_AT, 1417039_A_AT, 1426284_AT, 1448165_AT, 1437502_X_AT, 1448182_A_AT, 1450731_S_AT, 1448325_AT, 1424524_AT, 1416950_AT, 1423547_AT, 1418377_A_AT, 1428842_A_AT, 1452870_AT, 1423948_AT, 1434748_AT, 1424278_A_AT, 1417356_AT, 1433924_AT, 1418110_A_AT, 1417756_A_AT, 1416961_AT, 1419033_AT, 1421027_A_AT, 1439426_X_AT, 1416034_AT,…	547	507	13588	1.51887	1	0.353144	31.7254
GOTERM_BP_FAT	GO:0012501~programmed cell death	29	4.02778	0.0264738	1426323_X_AT, 1417346_AT, 1417355_AT, 1417898_A_AT, 1419135_AT, 1426152_A_AT, 1417039_A_AT, 1426284_AT, 1448165_AT, 1437502_X_AT, 1448182_A_AT, 1450731_S_AT, 1448325_AT, 1424524_AT, 1416950_AT, 1418377_A_AT, 1428842_A_AT, 1452870_AT, 1423948_AT, 1434748_AT, 1424278_A_AT, 1417356_AT, 1433924_AT, 1418110_A_AT, 1417756_A_AT, 1416961_AT, 1419033_AT, 1421027_A_AT, 1416034_AT, 1425548_A_AT, 1451767_AT,…	547	473	13588	1.52302	1	0.392542	37.3495
GOTERM_BP_FAT	GO:0006915~apoptosis	28	3.88889	0.0351619	1426323_X_AT, 1417346_AT, 1417355_AT, 1417898_A_AT, 1419135_AT, 1417039_A_AT, 1426284_AT, 1448165_AT, 1437502_X_AT, 1448182_A_AT, 1450731_S_AT, 1448325_AT, 1424524_AT, 1416950_AT, 1418377_A_AT, 1428842_A_AT, 1452870_AT, 1423948_AT, 1434748_AT, 1424278_A_AT, 1417356_AT, 1433924_AT, 1418110_A_AT, 1417756_A_AT, 1419033_AT, 1421027_A_AT, 1416961_AT, 1416034_AT, 1425548_A_AT, 1451767_AT, 1449273_AT, 1…	547	465	13588	1.4958	1	0.453934	46.4111
Annotation Cluster 38	Enrichment Score: 1.6028109198701963
Category	Term	Count	%	PValue	Genes	List Total	Pop Hits	Pop Total	Fold Enrichment	Bonferroni	Benjamini	FDR
GOTERM_BP_FAT	GO:0034621~cellular macromolecular complex subunit organization	23	3.19444	0.000366084	1415849_S_AT, 1450070_S_AT, 1448777_AT, 1424854_AT, 1422016_A_AT, 1424800_AT, 1418884_X_AT, 1455719_AT, 1451727_AT, 1417541_AT, 1424130_A_AT, 1423714_AT, 1434079_S_AT, 1448113_AT, 1415682_AT, 1438009_AT, 1415812_AT, 1423846_X_AT, 1434920_A_AT, 1424107_AT, 1439411_A_AT, 1450842_A_AT, 1422754_AT, 1449482_AT, 1419631_AT, 1456312_X_AT, 1435865_AT	547	245	13588	2.33201	0.560935	0.0170019	0.636091
GOTERM_BP_FAT	GO:0043933~macromolecular complex subunit organization	27	3.75	0.00371247	1424854_AT, 1450070_S_AT, 1448777_AT, 1415849_S_AT, 1422016_A_AT, 1424800_AT, 1418884_X_AT, 1455719_AT, 1451727_AT, 1417541_AT, 1448226_AT, 1424130_A_AT, 1423714_AT, 1416120_AT, 1434079_S_AT, 1448113_AT, 1415682_AT, 1423170_AT, 1438009_AT, 1415812_AT, 1423846_X_AT, 1434920_A_AT, 1424107_AT, 1422754_AT, 1450842_A_AT, 1439411_A_AT, 1434437_X_AT, 1449482_AT, 1415878_AT, 1419631_AT, 1448770_A_AT, 145…	547	367	13588	1.82754	0.999766	0.0992382	6.27645
GOTERM_BP_FAT	GO:0034622~cellular macromolecular complex assembly	17	2.36111	0.0143526	1415682_AT, 1424854_AT, 1448777_AT, 1450070_S_AT, 1438009_AT, 1418884_X_AT, 1415812_AT, 1423846_X_AT, 1455719_AT, 1451727_AT, 1417541_AT, 1439411_A_AT, 1450842_A_AT, 1422754_AT, 1449482_AT, 1423714_AT, 1419631_AT, 1456312_X_AT, 1434079_S_AT, 1435865_AT	547	217	13588	1.94607	1	0.275133	22.2714
GOTERM_BP_FAT	GO:0031497~chromatin assembly	8	1.11111	0.0307129	1449482_AT, 1424854_AT, 1448777_AT, 1438009_AT, 1423714_AT, 1417541_AT, 1450842_A_AT, 1435865_AT, 1434079_S_AT	547	75	13588	2.6497	1	0.424298	41.9375
GOTERM_BP_FAT	GO:0065003~macromolecular complex assembly	22	3.05556	0.0321506	1450070_S_AT, 1448777_AT, 1424854_AT, 1418884_X_AT, 1455719_AT, 1451727_AT, 1417541_AT, 1448226_AT, 1423714_AT, 1424130_A_AT, 1416120_AT, 1434079_S_AT, 1415682_AT, 1423170_AT, 1438009_AT, 1415812_AT, 1423846_X_AT, 1450842_A_AT, 1439411_A_AT, 1422754_AT, 1434437_X_AT, 1449482_AT, 1415878_AT, 1419631_AT, 1448770_A_AT, 1456312_X_AT, 1435865_AT	547	338	13588	1.61687	1	0.434176	43.4203
GOTERM_BP_FAT	GO:0065004~protein-DNA complex assembly	8	1.11111	0.0327057	1449482_AT, 1424854_AT, 1448777_AT, 1438009_AT, 1423714_AT, 1417541_AT, 1450842_A_AT, 1435865_AT, 1434079_S_AT	547	76	13588	2.61484	1	0.437302	43.9833
GOTERM_BP_FAT	GO:0043623~cellular protein complex assembly	8	1.11111	0.143993	1415682_AT, 1450070_S_AT, 1418884_X_AT, 1415812_AT, 1419631_AT, 1455719_AT, 1423846_X_AT, 1456312_X_AT, 1439411_A_AT, 1422754_AT	547	108	13588	1.84007	1	0.794335	93.3439
GOTERM_BP_FAT	GO:0006461~protein complex assembly	13	1.80556	0.203482	1415682_AT, 1450070_S_AT, 1423170_AT, 1418884_X_AT, 1415812_AT, 1455719_AT, 1423846_X_AT, 1439411_A_AT, 1422754_AT, 1434437_X_AT, 1448226_AT, 1415878_AT, 1424130_A_AT, 1419631_AT, 1416120_AT, 1448770_A_AT, 1456312_X_AT	547	227	13588	1.42261	1	0.862247	98.1031
GOTERM_BP_FAT	GO:0070271~protein complex biogenesis	13	1.80556	0.203482	1415682_AT, 1450070_S_AT, 1423170_AT, 1418884_X_AT, 1415812_AT, 1455719_AT, 1423846_X_AT, 1439411_A_AT, 1422754_AT, 1434437_X_AT, 1448226_AT, 1415878_AT, 1424130_A_AT, 1419631_AT, 1416120_AT, 1448770_A_AT, 1456312_X_AT	547	227	13588	1.42261	1	0.862247	98.1031
Annotation Cluster 39	Enrichment Score: 1.5674023241185404
Category	Term	Count	%	PValue	Genes	List Total	Pop Hits	Pop Total	Fold Enrichment	Bonferroni	Benjamini	FDR
INTERPRO	IPR018499:Tetraspanin	6	0.833333	0.00454632	1418398_A_AT, 1416066_AT, 1460239_AT, 1448501_AT, 1451609_AT, 1424649_A_AT, 1418643_AT	637	31	17763	5.39717	0.9943	0.374843	7.05365
INTERPRO	IPR000301:Tetraspanin, subgroup	5	0.694444	0.0148435	1416066_AT, 1460239_AT, 1448501_AT, 1451609_AT, 1424649_A_AT, 1418643_AT	637	27	17763	5.16396	1	0.610211	21.3424
INTERPRO	IPR018503:Tetraspanin, conserved site	4	0.555556	0.0529171	1416066_AT, 1460239_AT, 1448501_AT, 1424649_A_AT, 1418643_AT	637	24	17763	4.64757	1	0.871924	58.2208
PIR_SUPERFAMILY	PIRSF002419:CD9 antigen	3	0.416667	0.150522	1416066_AT, 1448501_AT, 1424649_A_AT	353	16	8136	4.32153	1	0.999209	89.6727
Annotation Cluster 40	Enrichment Score: 1.4864767752110244
Category	Term	Count	%	PValue	Genes	List Total	Pop Hits	Pop Total	Fold Enrichment	Bonferroni	Benjamini	FDR
INTERPRO	IPR001180:Citron-like	4	0.555556	0.0123794	1450079_AT, 1439323_A_AT, 1434184_S_AT, 1427669_A_AT	637	14	17763	7.96726	0.999999	0.564357	18.1241
SMART	SM00036:CNH	4	0.555556	0.0173433	1450079_AT, 1439323_A_AT, 1434184_S_AT, 1427669_A_AT	372	14	9131	7.01306	0.982733	0.555937	20.1171
UP_SEQ_FEATURE	domain:CNH	4	0.555556	0.0226585	1450079_AT, 1439323_A_AT, 1434184_S_AT, 1427669_A_AT	670	15	16021	6.37652	1	0.954684	32.3925
GOTERM_MF_FAT	GO:0005083~small GTPase regulator activity	12	1.66667	0.232825	1439323_A_AT, 1422808_S_AT, 1417380_AT, 1448660_AT, 1450079_AT, 1434184_S_AT, 1426454_AT, 1419631_AT, 1434998_AT, 1425133_S_AT, 1427669_A_AT, 1424236_AT, 1419513_A_AT	508	223	13288	1.40758	1	0.931278	98.1444
Annotation Cluster 41	Enrichment Score: 1.4855030944878878
Category	Term	Count	%	PValue	Genes	List Total	Pop Hits	Pop Total	Fold Enrichment	Bonferroni	Benjamini	FDR
GOTERM_BP_FAT	GO:0051327~M phase of meiotic cell cycle	10	1.38889	0.00871836	1420170_AT, 1429295_S_AT, 1426817_AT, 1418026_AT, 1418281_AT, 1425271_AT, 1421963_A_AT, 1419402_AT, 1429270_A_AT, 1418919_AT	547	88	13588	2.82284	1	0.202491	14.1534
GOTERM_BP_FAT	GO:0007126~meiosis	10	1.38889	0.00871836	1420170_AT, 1429295_S_AT, 1426817_AT, 1418026_AT, 1418281_AT, 1425271_AT, 1421963_A_AT, 1419402_AT, 1429270_A_AT, 1418919_AT	547	88	13588	2.82284	1	0.202491	14.1534
GOTERM_BP_FAT	GO:0051321~meiotic cell cycle	10	1.38889	0.0100473	1420170_AT, 1429295_S_AT, 1426817_AT, 1418026_AT, 1418281_AT, 1425271_AT, 1421963_A_AT, 1419402_AT, 1429270_A_AT, 1418919_AT	547	90	13588	2.76011	1	0.220776	16.1373
GOTERM_BP_FAT	GO:0007127~meiosis I	4	0.555556	0.164823	1420170_AT, 1429295_S_AT, 1418281_AT, 1429270_A_AT	547	35	13588	2.83897	1	0.82277	95.6672
SP_PIR_KEYWORDS	meiosis	4	0.555556	0.296856	1418026_AT, 1425271_AT, 1419402_AT, 1429270_A_AT	681	50	17854	2.09739	1	0.770377	99.3206
Annotation Cluster 42	Enrichment Score: 1.442281065478473
Category	Term	Count	%	PValue	Genes	List Total	Pop Hits	Pop Total	Fold Enrichment	Bonferroni	Benjamini	FDR
GOTERM_CC_FAT	GO:0042383~sarcolemma	7	0.972222	0.00902499	1437302_AT, 1422699_AT, 1419091_A_AT, 1452250_A_AT, 1448590_AT, 1448213_AT, 1424131_AT	484	47	12504	3.84772	0.960343	0.0959394	11.6891
INTERPRO	IPR002035:von Willebrand factor, type A	8	1.11111	0.0382981	1450678_AT, 1452250_A_AT, 1449829_AT, 1451446_AT, 1426832_AT, 1448590_AT, 1422046_AT, 1424131_AT	637	88	17763	2.53504	1	0.817903	46.5742
SP_PIR_KEYWORDS	hydroxyproline	3	0.416667	0.0436553	1452250_A_AT, 1448590_AT, 1424131_AT	681	9	17854	8.73911	1	0.260894	46.8821
SP_PIR_KEYWORDS	heterotrimer	4	0.555556	0.0614923	1452250_A_AT, 1455494_AT, 1448590_AT, 1424131_AT	681	24	17854	4.36955	1	0.322001	59.3229
SMART	SM00327:VWA	8	1.11111	0.0662388	1450678_AT, 1452250_A_AT, 1449829_AT, 1451446_AT, 1426832_AT, 1448590_AT, 1422046_AT, 1424131_AT	372	88	9131	2.23143	1	0.734197	58.5157
Annotation Cluster 43	Enrichment Score: 1.421190813560795
Category	Term	Count	%	PValue	Genes	List Total	Pop Hits	Pop Total	Fold Enrichment	Bonferroni	Benjamini	FDR
GOTERM_BP_FAT	GO:0006026~aminoglycan catabolic process	5	0.694444	0.00503269	1429379_AT, 1419764_AT, 1451537_AT, 1449184_AT, 1425451_S_AT	547	18	13588	6.90026	0.999988	0.124917	8.41754
GOTERM_BP_FAT	GO:0006030~chitin metabolic process	4	0.555556	0.00836214	1425896_A_AT, 1419764_AT, 1451537_AT, 1460208_AT, 1425451_S_AT	547	11	13588	9.03307	1	0.197081	13.6142
GOTERM_BP_FAT	GO:0000272~polysaccharide catabolic process	5	0.694444	0.00894889	1429379_AT, 1419764_AT, 1451537_AT, 1449184_AT, 1425451_S_AT	547	21	13588	5.91451	1	0.205174	14.5007
PIR_SUPERFAMILY	PIRSF001061:chitinase-like protein	3	0.416667	0.0171119	1419764_AT, 1451537_AT, 1425451_S_AT	353	5	8136	13.8289	0.998887	0.621482	21.3541
INTERPRO	IPR011583:Chitinase II	3	0.416667	0.0476052	1419764_AT, 1451537_AT, 1425451_S_AT	637	10	17763	8.36562	1	0.851518	54.2962
INTERPRO	IPR001223:Glycoside hydrolase, family 18, catalytic domain	3	0.416667	0.0476052	1419764_AT, 1451537_AT, 1425451_S_AT	637	10	17763	8.36562	1	0.851518	54.2962
GOTERM_MF_FAT	GO:0004568~chitinase activity	3	0.416667	0.053374	1419764_AT, 1451537_AT, 1425451_S_AT	508	10	13288	7.84724	1	0.601119	56.1815
GOTERM_BP_FAT	GO:0006022~aminoglycan metabolic process	6	0.833333	0.0568756	1425896_A_AT, 1429379_AT, 1419764_AT, 1451537_AT, 1460208_AT, 1449184_AT, 1425451_S_AT	547	52	13588	2.86626	1	0.58421	63.9594
GOTERM_BP_FAT	GO:0006032~chitin catabolic process	3	0.416667	0.0585672	1419764_AT, 1451537_AT, 1425451_S_AT	547	10	13588	7.45229	1	0.592816	65.0695
SMART	SM00636:Glyco_18	3	0.416667	0.0597093	1419764_AT, 1451537_AT, 1425451_S_AT	372	10	9131	7.36371	0.999999	0.727056	54.6335
GOTERM_BP_FAT	GO:0005976~polysaccharide metabolic process	7	0.972222	0.164932	1425896_A_AT, 1429379_AT, 1419764_AT, 1451537_AT, 1433504_AT, 1460208_AT, 1449184_AT, 1425451_S_AT	547	92	13588	1.89007	1	0.821683	95.6771
INTERPRO	IPR013781:Glycoside hydrolase, subgroup, catalytic core	3	0.416667	0.34511	1419764_AT, 1451537_AT, 1425451_S_AT	637	34	17763	2.46048	1	0.999379	99.8881
Annotation Cluster 44	Enrichment Score: 1.3744227724940354
Category	Term	Count	%	PValue	Genes	List Total	Pop Hits	Pop Total	Fold Enrichment	Bonferroni	Benjamini	FDR
GOTERM_BP_FAT	GO:0008154~actin polymerization or depolymerization	4	0.555556	0.0136531	1424800_AT, 1415812_AT, 1419631_AT, 1434920_A_AT, 1456312_X_AT	547	13	13588	7.64337	1	0.268134	21.3045
GOTERM_BP_FAT	GO:0007015~actin filament organization	7	0.972222	0.0242934	1450850_AT, 1424800_AT, 1415812_AT, 1419631_AT, 1416246_A_AT, 1455269_A_AT, 1420855_AT, 1434920_A_AT, 1456312_X_AT	547	56	13588	3.10512	1	0.376576	34.8586
INTERPRO	IPR000697:EVH1	3	0.416667	0.0568333	1424800_AT, 1419631_AT, 1434920_A_AT	637	11	17763	7.60511	1	0.882394	60.9094
SMART	SM00461:WH1	3	0.416667	0.0710658	1424800_AT, 1419631_AT, 1434920_A_AT	372	11	9131	6.69428	1	0.731679	61.1862
UP_SEQ_FEATURE	domain:WH1	3	0.416667	0.100208	1424800_AT, 1419631_AT, 1434920_A_AT	670	13	16021	5.51814	1	0.998974	83.5273
Annotation Cluster 45	Enrichment Score: 1.368334491304223
Category	Term	Count	%	PValue	Genes	List Total	Pop Hits	Pop Total	Fold Enrichment	Bonferroni	Benjamini	FDR
GOTERM_MF_FAT	GO:0016538~cyclin-dependent protein kinase regulator activity	4	0.555556	0.017839	1422535_AT, 1417649_AT, 1416698_A_AT, 1424638_AT, 1421679_A_AT, 1448441_AT	508	15	13288	6.97533	0.999996	0.357021	23.7208
GOTERM_MF_FAT	GO:0019207~kinase regulator activity	7	0.972222	0.0596033	1422535_AT, 1437502_X_AT, 1438511_A_AT, 1421679_A_AT, 1416034_AT, 1421937_AT, 1448182_A_AT, 1417649_AT, 1416698_A_AT, 1424638_AT, 1421936_AT, 1418003_AT, 1448441_AT	508	73	13288	2.50825	1	0.625374	60.3243
GOTERM_MF_FAT	GO:0019887~protein kinase regulator activity	6	0.833333	0.0738509	1416034_AT, 1422535_AT, 1448182_A_AT, 1417649_AT, 1416698_A_AT, 1424638_AT, 1437502_X_AT, 1421679_A_AT, 1438511_A_AT, 1448441_AT, 1418003_AT	508	59	13288	2.66008	1	0.666481	68.4653
Annotation Cluster 46	Enrichment Score: 1.3651144834093978
Category	Term	Count	%	PValue	Genes	List Total	Pop Hits	Pop Total	Fold Enrichment	Bonferroni	Benjamini	FDR
GOTERM_CC_FAT	GO:0000792~heterochromatin	8	1.11111	0.0032615	1422946_A_AT, 1439436_X_AT, 1418227_AT, 1423065_AT, 1451928_A_AT, 1418225_AT, 1423092_AT, 1435122_X_AT, 1417541_AT, 1427382_A_AT, 1454636_AT, 1423066_AT	484	51	12504	4.0525	0.68745	0.0393097	4.38043
GOTERM_CC_FAT	GO:0005720~nuclear heterochromatin	4	0.555556	0.1517	1423065_AT, 1451928_A_AT, 1427382_A_AT, 1454636_AT, 1423066_AT	484	35	12504	2.95254	1	0.635715	89.5211
GOTERM_CC_FAT	GO:0000790~nuclear chromatin	5	0.694444	0.162276	1423065_AT, 1451928_A_AT, 1426612_AT, 1427382_A_AT, 1454636_AT, 1423066_AT	484	55	12504	2.34861	1	0.656442	91.1771
Annotation Cluster 47	Enrichment Score: 1.325081988045806
Category	Term	Count	%	PValue	Genes	List Total	Pop Hits	Pop Total	Fold Enrichment	Bonferroni	Benjamini	FDR
GOTERM_CC_FAT	GO:0030863~cortical cytoskeleton	8	1.11111	0.00118347	1460223_A_AT, 1420170_AT, 1421278_S_AT, 1434502_X_AT, 1417337_AT, 1421277_AT, 1419421_AT, 1425677_A_AT, 1416464_AT, 1417338_AT, 1450556_AT, 1422754_AT	484	43	12504	4.80646	0.343981	0.0160833	1.61055
GOTERM_BP_FAT	GO:0033014~tetrapyrrole biosynthetic process	4	0.555556	0.0335847	1421278_S_AT, 1421277_AT, 1419421_AT, 1425677_A_AT, 1450556_AT, 1426475_AT, 1436930_X_AT	547	18	13588	5.52021	1	0.443575	44.8637
GOTERM_BP_FAT	GO:0006779~porphyrin biosynthetic process	4	0.555556	0.0335847	1421278_S_AT, 1421277_AT, 1419421_AT, 1425677_A_AT, 1450556_AT, 1426475_AT, 1436930_X_AT	547	18	13588	5.52021	1	0.443575	44.8637
GOTERM_BP_FAT	GO:0018130~heterocycle biosynthetic process	6	0.833333	0.0530804	1421278_S_AT, 1435855_X_AT, 1421277_AT, 1419421_AT, 1425677_A_AT, 1448315_A_AT, 1450556_AT, 1426475_AT, 1436930_X_AT, 1437325_X_AT	547	51	13588	2.92246	1	0.568196	61.3465
GOTERM_BP_FAT	GO:0033013~tetrapyrrole metabolic process	4	0.555556	0.0847046	1421278_S_AT, 1421277_AT, 1419421_AT, 1425677_A_AT, 1450556_AT, 1426475_AT, 1436930_X_AT	547	26	13588	3.82168	1	0.668912	78.6157
GOTERM_BP_FAT	GO:0006778~porphyrin metabolic process	4	0.555556	0.0847046	1421278_S_AT, 1421277_AT, 1419421_AT, 1425677_A_AT, 1450556_AT, 1426475_AT, 1436930_X_AT	547	26	13588	3.82168	1	0.668912	78.6157
GOTERM_BP_FAT	GO:0051188~cofactor biosynthetic process	7	0.972222	0.159177	1448485_AT, 1421278_S_AT, 1421277_AT, 1419421_AT, 1425677_A_AT, 1419254_AT, 1416617_AT, 1419253_AT, 1450556_AT, 1426475_AT, 1436930_X_AT	547	91	13588	1.91084	1	0.819027	95.1274
GOTERM_BP_FAT	GO:0051186~cofactor metabolic process	10	1.38889	0.309939	1421278_S_AT, 1425677_A_AT, 1421277_AT, 1419254_AT, 1416617_AT, 1436930_X_AT, 1426475_AT, 1450556_AT, 1448485_AT, 1418337_AT, 1419421_AT, 1451767_AT, 1428803_AT, 1419253_AT	547	182	13588	1.36489	1	0.934476	99.8443
Annotation Cluster 48	Enrichment Score: 1.3153699855927157
Category	Term	Count	%	PValue	Genes	List Total	Pop Hits	Pop Total	Fold Enrichment	Bonferroni	Benjamini	FDR
GOTERM_BP_FAT	GO:0051852~disruption by host of symbiont cells	3	0.416667	0.0148655	1451767_AT, 1419594_AT, 1422928_AT	547	5	13588	14.9046	1	0.281136	22.9733
GOTERM_BP_FAT	GO:0051873~killing by host of symbiont cells	3	0.416667	0.0148655	1451767_AT, 1419594_AT, 1422928_AT	547	5	13588	14.9046	1	0.281136	22.9733
GOTERM_BP_FAT	GO:0051851~modification by host of symbiont morphology or physiology	3	0.416667	0.021709	1451767_AT, 1419594_AT, 1422928_AT	547	6	13588	12.4205	1	0.351311	31.7852
GOTERM_BP_FAT	GO:0051818~disruption of cells of other organism during symbiotic interaction	3	0.416667	0.021709	1451767_AT, 1419594_AT, 1422928_AT	547	6	13588	12.4205	1	0.351311	31.7852
GOTERM_BP_FAT	GO:0051883~killing of cells in other organism during symbiotic interaction	3	0.416667	0.021709	1451767_AT, 1419594_AT, 1422928_AT	547	6	13588	12.4205	1	0.351311	31.7852
GOTERM_BP_FAT	GO:0002446~neutrophil mediated immunity	3	0.416667	0.0295924	1451767_AT, 1419594_AT, 1422928_AT	547	7	13588	10.6461	1	0.414878	40.7566
GOTERM_BP_FAT	GO:0031640~killing of cells of another organism	3	0.416667	0.0295924	1451767_AT, 1419594_AT, 1422928_AT	547	7	13588	10.6461	1	0.414878	40.7566
GOTERM_BP_FAT	GO:0051702~interaction with symbiont	3	0.416667	0.0384212	1451767_AT, 1419594_AT, 1422928_AT	547	8	13588	9.31536	1	0.479205	49.48
GOTERM_BP_FAT	GO:0001909~leukocyte mediated cytotoxicity	3	0.416667	0.0815046	1451767_AT, 1419594_AT, 1422928_AT	547	12	13588	6.21024	1	0.664496	77.2746
GOTERM_BP_FAT	GO:0001906~cell killing	3	0.416667	0.133573	1451767_AT, 1419594_AT, 1422928_AT	547	16	13588	4.65768	1	0.773567	91.7812
GOTERM_BP_FAT	GO:0002252~immune effector process	9	1.25	0.13476	1436058_AT, 1421008_AT, 1451767_AT, 1418026_AT, 1415960_AT, 1418110_A_AT, 1430979_A_AT, 1419594_AT, 1449869_AT, 1422416_S_AT, 1422928_AT, 1421009_AT	547	126	13588	1.77435	1	0.773683	91.9754
GOTERM_BP_FAT	GO:0002444~myeloid leukocyte mediated immunity	3	0.416667	0.147539	1451767_AT, 1419594_AT, 1422928_AT	547	17	13588	4.3837	1	0.799945	93.8083
GOTERM_BP_FAT	GO:0002443~leukocyte mediated immunity	5	0.694444	0.482628	1451767_AT, 1418026_AT, 1418110_A_AT, 1419594_AT, 1422928_AT	547	89	13588	1.39556	1	0.981754	99.999
Annotation Cluster 49	Enrichment Score: 1.3003749014953756
Category	Term	Count	%	PValue	Genes	List Total	Pop Hits	Pop Total	Fold Enrichment	Bonferroni	Benjamini	FDR
GOTERM_BP_FAT	GO:0043067~regulation of programmed cell death	34	4.72222	0.017924	1426323_X_AT, 1418493_A_AT, 1417346_AT, 1419135_AT, 1426152_A_AT, 1417039_A_AT, 1448165_AT, 1436853_A_AT, 1450680_AT, 1423006_AT, 1437502_X_AT, 1417541_AT, 1417517_AT, 1422699_AT, 1451596_A_AT, 1448182_A_AT, 1416298_AT, 1427161_AT, 1437033_A_AT, 1418192_AT, 1448291_AT, 1424638_AT, 1431022_AT, 1418377_A_AT, 1428842_A_AT, 1424629_AT, 1452870_AT, 1424278_A_AT, 1421679_A_AT, 1418110_A_AT, 1419033_AT,…	547	560	13588	1.5082	1	0.318576	27.0364
GOTERM_BP_FAT	GO:0043069~negative regulation of programmed cell death	18	2.5	0.0196744	1418493_A_AT, 1424278_A_AT, 1426152_A_AT, 1448165_AT, 1436853_A_AT, 1423006_AT, 1450680_AT, 1421679_A_AT, 1417541_AT, 1448272_AT, 1422699_AT, 1427707_A_AT, 1435800_A_AT, 1427049_S_AT, 1451596_A_AT, 1426926_AT, 1427161_AT, 1437033_A_AT, 1424638_AT, 1416250_AT, 1430979_A_AT, 1431022_AT, 1451012_A_AT	547	244	13588	1.83253	1	0.338735	29.27
GOTERM_BP_FAT	GO:0010941~regulation of cell death	34	4.72222	0.0196994	1426323_X_AT, 1418493_A_AT, 1417346_AT, 1419135_AT, 1426152_A_AT, 1417039_A_AT, 1448165_AT, 1436853_A_AT, 1450680_AT, 1423006_AT, 1437502_X_AT, 1417541_AT, 1417517_AT, 1422699_AT, 1451596_A_AT, 1448182_A_AT, 1416298_AT, 1427161_AT, 1437033_A_AT, 1418192_AT, 1448291_AT, 1424638_AT, 1431022_AT, 1418377_A_AT, 1428842_A_AT, 1424629_AT, 1452870_AT, 1424278_A_AT, 1421679_A_AT, 1418110_A_AT, 1419033_AT,…	547	563	13588	1.50016	1	0.33657	29.3014
GOTERM_BP_FAT	GO:0060548~negative regulation of cell death	18	2.5	0.0204113	1418493_A_AT, 1424278_A_AT, 1426152_A_AT, 1448165_AT, 1436853_A_AT, 1423006_AT, 1450680_AT, 1421679_A_AT, 1417541_AT, 1448272_AT, 1422699_AT, 1427707_A_AT, 1435800_A_AT, 1427049_S_AT, 1451596_A_AT, 1426926_AT, 1427161_AT, 1437033_A_AT, 1424638_AT, 1416250_AT, 1430979_A_AT, 1431022_AT, 1451012_A_AT	547	245	13588	1.82505	1	0.341409	30.1909
GOTERM_BP_FAT	GO:0042981~regulation of apoptosis	33	4.58333	0.0243684	1426323_X_AT, 1418493_A_AT, 1417346_AT, 1419135_AT, 1426152_A_AT, 1417039_A_AT, 1448165_AT, 1436853_A_AT, 1450680_AT, 1423006_AT, 1437502_X_AT, 1417541_AT, 1417517_AT, 1422699_AT, 1451596_A_AT, 1448182_A_AT, 1416298_AT, 1427161_AT, 1437033_A_AT, 1418192_AT, 1448291_AT, 1424638_AT, 1431022_AT, 1418377_A_AT, 1428842_A_AT, 1424629_AT, 1452870_AT, 1424278_A_AT, 1421679_A_AT, 1418110_A_AT, 1419033_AT,…	547	553	13588	1.48237	1	0.374991	34.9458
GOTERM_BP_FAT	GO:0043066~negative regulation of apoptosis	17	2.36111	0.0319828	1418493_A_AT, 1424278_A_AT, 1426152_A_AT, 1448165_AT, 1436853_A_AT, 1423006_AT, 1450680_AT, 1421679_A_AT, 1417541_AT, 1448272_AT, 1422699_AT, 1427707_A_AT, 1435800_A_AT, 1427049_S_AT, 1451596_A_AT, 1427161_AT, 1437033_A_AT, 1424638_AT, 1416250_AT, 1430979_A_AT, 1431022_AT, 1451012_A_AT	547	239	13588	1.76693	1	0.43497	43.2491
GOTERM_BP_FAT	GO:0043068~positive regulation of programmed cell death	16	2.22222	0.0796233	1424629_AT, 1426323_X_AT, 1417346_AT, 1452870_AT, 1419135_AT, 1448165_AT, 1437502_X_AT, 1418110_A_AT, 1421679_A_AT, 1417517_AT, 1437302_AT, 1416034_AT, 1425548_A_AT, 1448182_A_AT, 1416298_AT, 1419665_A_AT, 1437033_A_AT, 1448291_AT, 1424638_AT, 1418377_A_AT, 1428842_A_AT	547	250	13588	1.58982	1	0.657664	76.4496
GOTERM_BP_FAT	GO:0010942~positive regulation of cell death	16	2.22222	0.0845718	1424629_AT, 1426323_X_AT, 1417346_AT, 1452870_AT, 1419135_AT, 1448165_AT, 1437502_X_AT, 1418110_A_AT, 1421679_A_AT, 1417517_AT, 1437302_AT, 1416034_AT, 1425548_A_AT, 1448182_A_AT, 1416298_AT, 1419665_A_AT, 1437033_A_AT, 1448291_AT, 1424638_AT, 1418377_A_AT, 1428842_A_AT	547	252	13588	1.5772	1	0.672399	78.5615
GOTERM_BP_FAT	GO:0043065~positive regulation of apoptosis	15	2.08333	0.126499	1424629_AT, 1426323_X_AT, 1417346_AT, 1452870_AT, 1419135_AT, 1448165_AT, 1437502_X_AT, 1418110_A_AT, 1417517_AT, 1437302_AT, 1416034_AT, 1425548_A_AT, 1448182_A_AT, 1416298_AT, 1419665_A_AT, 1437033_A_AT, 1448291_AT, 1418377_A_AT, 1428842_A_AT	547	248	13588	1.50248	1	0.760065	90.5301
GOTERM_BP_FAT	GO:0012502~induction of programmed cell death	10	1.38889	0.229647	1424629_AT, 1416034_AT, 1417346_AT, 1425548_A_AT, 1452870_AT, 1448182_A_AT, 1419135_AT, 1419665_A_AT, 1448165_AT, 1437502_X_AT, 1417517_AT, 1428842_A_AT	547	167	13588	1.48748	1	0.883331	98.9401
GOTERM_BP_FAT	GO:0006917~induction of apoptosis	10	1.38889	0.229647	1424629_AT, 1416034_AT, 1417346_AT, 1425548_A_AT, 1452870_AT, 1448182_A_AT, 1419135_AT, 1419665_A_AT, 1448165_AT, 1437502_X_AT, 1417517_AT, 1428842_A_AT	547	167	13588	1.48748	1	0.883331	98.9401
Annotation Cluster 50	Enrichment Score: 1.2890781340211148
Category	Term	Count	%	PValue	Genes	List Total	Pop Hits	Pop Total	Fold Enrichment	Bonferroni	Benjamini	FDR
INTERPRO	IPR001715:Calponin-like actin-binding	8	1.11111	0.0106978	1450981_AT, 1448467_A_AT, 1416804_AT, 1452459_AT, 1422814_AT, 1417380_AT, 1460406_AT, 1428794_AT, 1434998_AT, 1450556_AT, 1439407_X_AT	637	68	17763	3.28064	0.999995	0.581547	15.8573
SMART	SM00033:CH	8	1.11111	0.0199332	1450981_AT, 1448467_A_AT, 1416804_AT, 1452459_AT, 1422814_AT, 1417380_AT, 1460406_AT, 1428794_AT, 1434998_AT, 1450556_AT, 1439407_X_AT	372	68	9131	2.88773	0.990639	0.540922	22.7783
COG_ONTOLOGY	Cytoskeleton	5	0.694444	0.0231997	1450981_AT, 1452459_AT, 1422814_AT, 1460406_AT, 1424107_AT, 1439407_X_AT	64	36	2040	4.42708	0.44391	0.254286	17.3406
UP_SEQ_FEATURE	domain:CH	5	0.694444	0.078384	1450981_AT, 1448467_A_AT, 1416804_AT, 1417380_AT, 1428794_AT, 1434998_AT, 1439407_X_AT	670	39	16021	3.06563	1	0.997351	75.1957
UP_SEQ_FEATURE	domain:CH 1	3	0.416667	0.218009	1452459_AT, 1422814_AT, 1460406_AT, 1450556_AT	670	21	16021	3.41599	1	0.99998	98.5006
UP_SEQ_FEATURE	domain:CH 2	3	0.416667	0.218009	1452459_AT, 1422814_AT, 1460406_AT, 1450556_AT	670	21	16021	3.41599	1	0.99998	98.5006
Annotation Cluster 51	Enrichment Score: 1.2770402866092494
Category	Term	Count	%	PValue	Genes	List Total	Pop Hits	Pop Total	Fold Enrichment	Bonferroni	Benjamini	FDR
UP_SEQ_FEATURE	domain:BRCT 2	4	0.555556	0.0120229	1424629_AT, 1418334_AT, 1426956_A_AT, 1419513_A_AT	670	12	16021	7.97065	1	0.827704	18.6648
UP_SEQ_FEATURE	domain:BRCT 1	4	0.555556	0.0120229	1424629_AT, 1418334_AT, 1426956_A_AT, 1419513_A_AT	670	12	16021	7.97065	1	0.827704	18.6648
INTERPRO	IPR001357:BRCT	3	0.416667	0.211636	1424629_AT, 1426956_A_AT, 1419513_A_AT	637	24	17763	3.48568	1	0.995453	97.8013
SMART	SM00292:BRCT	3	0.416667	0.254818	1424629_AT, 1426956_A_AT, 1419513_A_AT	372	24	9131	3.06821	1	0.961203	97.7087
Annotation Cluster 52	Enrichment Score: 1.2700407802340459
Category	Term	Count	%	PValue	Genes	List Total	Pop Hits	Pop Total	Fold Enrichment	Bonferroni	Benjamini	FDR
GOTERM_MF_FAT	GO:0042802~identical protein binding	19	2.63889	0.0294536	1436186_AT, 1418493_A_AT, 1417346_AT, 1452870_AT, 1417898_A_AT, 1424278_A_AT, 1436853_A_AT, 1418539_A_AT, 1417586_AT, 1418989_AT, 1437302_AT, 1420170_AT, 1429295_S_AT, 1448785_AT, 1427161_AT, 1448138_AT, 1423016_A_AT, 1455269_A_AT, 1416246_A_AT, 1419631_AT, 1448770_A_AT, 1425643_AT, 1431022_AT	508	290	13288	1.71377	1	0.443905	36.2193
GOTERM_MF_FAT	GO:0042803~protein homodimerization activity	14	1.94444	0.0338131	1436186_AT, 1417346_AT, 1417898_A_AT, 1424278_A_AT, 1418539_A_AT, 1417586_AT, 1418989_AT, 1437302_AT, 1420170_AT, 1448785_AT, 1427161_AT, 1423016_A_AT, 1448138_AT, 1425643_AT, 1448770_A_AT	508	193	13288	1.89743	1	0.472014	40.3956
GOTERM_MF_FAT	GO:0046983~protein dimerization activity	18	2.5	0.155473	1436186_AT, 1417346_AT, 1450678_AT, 1417898_A_AT, 1424278_A_AT, 1418539_A_AT, 1417586_AT, 1418989_AT, 1452001_AT, 1437302_AT, 1420170_AT, 1450350_A_AT, 1448785_AT, 1427161_AT, 1427275_AT, 1448138_AT, 1423016_A_AT, 1427276_AT, 1452197_AT, 1448770_A_AT, 1425643_AT	508	340	13288	1.38481	1	0.855547	92.1284
Annotation Cluster 53	Enrichment Score: 1.261425992177405
Category	Term	Count	%	PValue	Genes	List Total	Pop Hits	Pop Total	Fold Enrichment	Bonferroni	Benjamini	FDR
GOTERM_BP_FAT	GO:0009262~deoxyribonucleotide metabolic process	5	0.694444	0.0124284	1450484_A_AT, 1419270_A_AT, 1424991_S_AT, 1448226_AT, 1415878_AT, 1416120_AT, 1434437_X_AT	547	23	13588	5.40021	1	0.249398	19.5841
GOTERM_BP_FAT	GO:0009219~pyrimidine deoxyribonucleotide metabolic process	3	0.416667	0.0585672	1450484_A_AT, 1419270_A_AT, 1424991_S_AT	547	10	13588	7.45229	1	0.592816	65.0695
GOTERM_BP_FAT	GO:0006220~pyrimidine nucleotide metabolic process	4	0.555556	0.092578	1450484_A_AT, 1419270_A_AT, 1424991_S_AT, 1416798_A_AT	547	27	13588	3.68014	1	0.690912	81.6047
GOTERM_BP_FAT	GO:0009394~2'-deoxyribonucleotide metabolic process	3	0.416667	0.133573	1450484_A_AT, 1419270_A_AT, 1424991_S_AT	547	16	13588	4.65768	1	0.773567	91.7812
Annotation Cluster 54	Enrichment Score: 1.2348119660888763
Category	Term	Count	%	PValue	Genes	List Total	Pop Hits	Pop Total	Fold Enrichment	Bonferroni	Benjamini	FDR
GOTERM_MF_FAT	GO:0005516~calmodulin binding	12	1.66667	0.00416454	1415972_AT, 1450981_AT, 1415971_AT, 1452459_AT, 1417380_AT, 1427892_AT, 1449013_AT, 1420170_AT, 1421975_A_AT, 1451596_A_AT, 1422814_AT, 1415922_S_AT, 1448770_A_AT, 1434998_AT, 1435945_A_AT, 1421038_A_AT	508	114	13288	2.75342	0.943131	0.1126	6.08472
SP_PIR_KEYWORDS	calmodulin-binding	11	1.52778	0.0058804	1415972_AT, 1450981_AT, 1415971_AT, 1452459_AT, 1417380_AT, 1427892_AT, 1449013_AT, 1420170_AT, 1421975_A_AT, 1451596_A_AT, 1422814_AT, 1415922_S_AT, 1434998_AT, 1435945_A_AT, 1421038_A_AT	681	103	17854	2.79991	0.928374	0.0637825	8.01929
INTERPRO	IPR000048:IQ calmodulin-binding region	4	0.555556	0.644794	1420170_AT, 1452459_AT, 1422814_AT, 1417380_AT, 1427892_AT, 1434998_AT	637	92	17763	1.21241	1	0.999981	100
SMART	SM00015:IQ	4	0.555556	0.728379	1420170_AT, 1452459_AT, 1422814_AT, 1417380_AT, 1427892_AT, 1434998_AT	372	92	9131	1.0672	1	0.998163	100
Annotation Cluster 55	Enrichment Score: 1.2192109217824063
Category	Term	Count	%	PValue	Genes	List Total	Pop Hits	Pop Total	Fold Enrichment	Bonferroni	Benjamini	FDR
BIOCARTA	m_atmPathway:ATM Signaling Pathway	5	0.694444	0.0249829	1424629_AT, 1449708_S_AT, 1418281_AT, 1424638_AT, 1421679_A_AT, 1422747_AT	77	18	1171	4.22439	0.96455	0.671498	25.5792
BIOCARTA	m_g2Pathway:Cell Cycle: G2/M Checkpoint	5	0.694444	0.0565279	1424629_AT, 1449708_S_AT, 1448314_AT, 1424638_AT, 1421679_A_AT, 1448191_AT	77	23	1171	3.30604	0.999538	0.853425	49.3117
GOTERM_BP_FAT	GO:0042770~DNA damage response, signal transduction	6	0.833333	0.0781198	1424629_AT, 1449708_S_AT, 1419665_A_AT, 1448314_AT, 1422747_AT, 1426612_AT	547	57	13588	2.61484	1	0.656755	75.77
BIOCARTA	m_atrbrcaPathway:Role of BRCA1, BRCA2 and ATR in Cancer Susceptibility	4	0.555556	0.120362	1424629_AT, 1449708_S_AT, 1418281_AT, 1422747_AT	77	19	1171	3.20164	1	0.879492	77.6319
Annotation Cluster 56	Enrichment Score: 1.190768673951404
Category	Term	Count	%	PValue	Genes	List Total	Pop Hits	Pop Total	Fold Enrichment	Bonferroni	Benjamini	FDR
SP_PIR_KEYWORDS	Antimicrobial	8	1.11111	0.0146347	1419491_AT, 1419691_AT, 1419394_S_AT, 1422873_AT, 1419492_S_AT, 1449184_AT, 1423547_AT, 1439426_X_AT, 1448756_AT	681	68	17854	3.08439	0.998626	0.11903	18.8569
GOTERM_BP_FAT	GO:0009617~response to bacterium	12	1.66667	0.0519043	1419491_AT, 1418722_AT, 1437502_X_AT, 1419594_AT, 1422873_AT, 1419492_S_AT, 1439426_X_AT, 1416034_AT, 1448182_A_AT, 1426926_AT, 1419691_AT, 1451767_AT, 1430979_A_AT, 1449184_AT, 1423547_AT	547	157	13588	1.89867	1	0.562348	60.5012
GOTERM_BP_FAT	GO:0050829~defense response to Gram-negative bacterium	3	0.416667	0.0585672	1419691_AT, 1423547_AT, 1439426_X_AT	547	10	13588	7.45229	1	0.592816	65.0695
GOTERM_BP_FAT	GO:0050830~defense response to Gram-positive bacterium	4	0.555556	0.0629496	1451767_AT, 1419594_AT, 1423547_AT, 1439426_X_AT	547	23	13588	4.32017	1	0.605826	67.7976
GOTERM_BP_FAT	GO:0042742~defense response to bacterium	9	1.25	0.0690983	1419491_AT, 1419691_AT, 1451767_AT, 1418722_AT, 1419594_AT, 1422873_AT, 1419492_S_AT, 1449184_AT, 1423547_AT, 1439426_X_AT	547	108	13588	2.07008	1	0.634322	71.2882
SP_PIR_KEYWORDS	antibiotic	4	0.555556	0.370412	1419491_AT, 1419691_AT, 1422873_AT, 1419492_S_AT, 1449184_AT	681	57	17854	1.83981	1	0.829277	99.8581
Annotation Cluster 57	Enrichment Score: 1.1888644899443543
Category	Term	Count	%	PValue	Genes	List Total	Pop Hits	Pop Total	Fold Enrichment	Bonferroni	Benjamini	FDR
GOTERM_BP_FAT	GO:0000075~cell cycle checkpoint	8	1.11111	0.0045345	1422460_AT, 1449708_S_AT, 1424144_AT, 1416757_AT, 1424278_A_AT, 1424143_A_AT, 1448314_AT, 1439040_AT, 1426612_AT	547	52	13588	3.82168	0.999963	0.115819	7.61507
GOTERM_BP_FAT	GO:0042770~DNA damage response, signal transduction	6	0.833333	0.0781198	1424629_AT, 1449708_S_AT, 1419665_A_AT, 1448314_AT, 1422747_AT, 1426612_AT	547	57	13588	2.61484	1	0.656755	75.77
GOTERM_BP_FAT	GO:0031570~DNA integrity checkpoint	4	0.555556	0.145415	1449708_S_AT, 1424144_AT, 1424143_A_AT, 1448314_AT, 1426612_AT	547	33	13588	3.01102	1	0.796321	93.5339
GOTERM_BP_FAT	GO:0000077~DNA damage checkpoint	3	0.416667	0.340912	1449708_S_AT, 1448314_AT, 1426612_AT	547	30	13588	2.4841	1	0.946534	99.9301
Annotation Cluster 58	Enrichment Score: 1.1865167296320187
Category	Term	Count	%	PValue	Genes	List Total	Pop Hits	Pop Total	Fold Enrichment	Bonferroni	Benjamini	FDR
SP_PIR_KEYWORDS	hemostasis	3	0.416667	0.0134161	1422316_AT, 1422977_AT, 1419720_AT	681	5	17854	15.7304	0.997613	0.111646	17.423
GOTERM_BP_FAT	GO:0050878~regulation of body fluid levels	9	1.25	0.0264843	1422316_AT, 1448748_AT, 1448929_AT, 1448995_AT, 1422977_AT, 1448749_AT, 1450344_A_AT, 1419720_AT, 1434920_A_AT, 1435945_A_AT, 1421038_A_AT	547	89	13588	2.51201	1	0.390176	37.3612
GOTERM_BP_FAT	GO:0007596~blood coagulation	7	0.972222	0.0617859	1422316_AT, 1448748_AT, 1448929_AT, 1448995_AT, 1422977_AT, 1448749_AT, 1419720_AT, 1434920_A_AT	547	70	13588	2.4841	1	0.6011	67.0934
GOTERM_BP_FAT	GO:0050817~coagulation	7	0.972222	0.0617859	1422316_AT, 1448748_AT, 1448929_AT, 1448995_AT, 1422977_AT, 1448749_AT, 1419720_AT, 1434920_A_AT	547	70	13588	2.4841	1	0.6011	67.0934
GOTERM_BP_FAT	GO:0007599~hemostasis	7	0.972222	0.0653145	1422316_AT, 1448748_AT, 1448929_AT, 1448995_AT, 1422977_AT, 1448749_AT, 1419720_AT, 1434920_A_AT	547	71	13588	2.44911	1	0.617498	69.1849
GOTERM_BP_FAT	GO:0030168~platelet activation	3	0.416667	0.133573	1448748_AT, 1448995_AT, 1448749_AT, 1434920_A_AT	547	16	13588	4.65768	1	0.773567	91.7812
GOTERM_BP_FAT	GO:0042060~wound healing	8	1.11111	0.164197	1422316_AT, 1448748_AT, 1448929_AT, 1448995_AT, 1422977_AT, 1448749_AT, 1418280_AT, 1419720_AT, 1434920_A_AT	547	112	13588	1.77435	1	0.822803	95.6102
SP_PIR_KEYWORDS	blood coagulation	4	0.555556	0.165722	1422316_AT, 1448929_AT, 1422977_AT, 1419720_AT	681	37	17854	2.83431	1	0.577518	92.3316
Annotation Cluster 59	Enrichment Score: 1.1842552461133324
Category	Term	Count	%	PValue	Genes	List Total	Pop Hits	Pop Total	Fold Enrichment	Bonferroni	Benjamini	FDR
SP_PIR_KEYWORDS	erythrocyte	5	0.694444	0.000129169	1421278_S_AT, 1436823_X_AT, 1450621_A_AT, 1421975_A_AT, 1448716_AT, 1421277_AT, 1437810_A_AT, 1436717_X_AT, 1437990_X_AT, 1450736_A_AT	681	8	17854	16.3858	0.0561066	0.00320275	0.18292
SP_PIR_KEYWORDS	embryo	4	0.555556	0.0118204	1436823_X_AT, 1450621_A_AT, 1448716_AT, 1436879_X_AT, 1437810_A_AT, 1416646_AT, 1436717_X_AT, 1437990_X_AT, 1416645_A_AT, 1450736_A_AT	681	13	17854	8.06687	0.995084	0.102797	15.5097
SP_PIR_KEYWORDS	oxygen carrier	3	0.416667	0.0134161	1436823_X_AT, 1450621_A_AT, 1448716_AT, 1437810_A_AT, 1436717_X_AT, 1437990_X_AT, 1450736_A_AT	681	5	17854	15.7304	0.997613	0.111646	17.423
GOTERM_BP_FAT	GO:0015669~gas transport	4	0.555556	0.0136531	1436823_X_AT, 1450621_A_AT, 1448752_AT, 1448716_AT, 1437810_A_AT, 1436717_X_AT, 1437990_X_AT, 1450736_A_AT	547	13	13588	7.64337	1	0.268134	21.3045
PIR_SUPERFAMILY	PIRSF500045:hemoglobin, vertebrate type	3	0.416667	0.0171119	1436823_X_AT, 1450621_A_AT, 1448716_AT, 1437810_A_AT, 1436717_X_AT, 1437990_X_AT, 1450736_A_AT	353	5	8136	13.8289	0.998887	0.621482	21.3541
SP_PIR_KEYWORDS	blood	3	0.416667	0.0196196	1436823_X_AT, 1450621_A_AT, 1448716_AT, 1437810_A_AT, 1436717_X_AT, 1437990_X_AT, 1450736_A_AT	681	6	17854	13.1087	0.999858	0.14629	24.4852
GOTERM_CC_FAT	GO:0005833~hemoglobin complex	3	0.416667	0.0357223	1436823_X_AT, 1450621_A_AT, 1448716_AT, 1437810_A_AT, 1436717_X_AT, 1437990_X_AT, 1450736_A_AT	484	8	12504	9.68802	0.999998	0.254958	39.2719
UP_SEQ_FEATURE	metal ion-binding site:Iron (heme distal ligand)	3	0.416667	0.0412395	1436823_X_AT, 1450621_A_AT, 1448716_AT, 1437810_A_AT, 1436717_X_AT, 1437990_X_AT, 1450736_A_AT	670	8	16021	8.96698	1	0.987989	51.2902
PIR_SUPERFAMILY	PIRSF036518:globin	3	0.416667	0.0439638	1436823_X_AT, 1450621_A_AT, 1448716_AT, 1437810_A_AT, 1436717_X_AT, 1437990_X_AT, 1450736_A_AT	353	8	8136	8.64306	1	0.890765	46.5123
INTERPRO	IPR012292:Globin	3	0.416667	0.0568333	1436823_X_AT, 1450621_A_AT, 1448716_AT, 1437810_A_AT, 1436717_X_AT, 1437990_X_AT, 1450736_A_AT	637	11	17763	7.60511	1	0.882394	60.9094
INTERPRO	IPR000971:Globin, subset	3	0.416667	0.0568333	1436823_X_AT, 1450621_A_AT, 1448716_AT, 1437810_A_AT, 1436717_X_AT, 1437990_X_AT, 1450736_A_AT	637	11	17763	7.60511	1	0.882394	60.9094
SP_PIR_KEYWORDS	oxygen transport	3	0.416667	0.0634415	1436823_X_AT, 1450621_A_AT, 1448716_AT, 1437810_A_AT, 1436717_X_AT, 1437990_X_AT, 1450736_A_AT	681	11	17854	7.15018	1	0.326937	60.504
GOTERM_MF_FAT	GO:0005344~oxygen transporter activity	3	0.416667	0.0636249	1436823_X_AT, 1450621_A_AT, 1448716_AT, 1437810_A_AT, 1436717_X_AT, 1437990_X_AT, 1450736_A_AT	508	11	13288	7.13386	1	0.633449	62.8014
SP_PIR_KEYWORDS	chromoprotein	5	0.694444	0.0647012	1436823_X_AT, 1450621_A_AT, 1448716_AT, 1421741_AT, 1415960_AT, 1437810_A_AT, 1436717_X_AT, 1437990_X_AT, 1450736_A_AT	681	40	17854	3.27717	1	0.325251	61.2504
GOTERM_BP_FAT	GO:0015671~oxygen transport	3	0.416667	0.0697239	1436823_X_AT, 1450621_A_AT, 1448716_AT, 1437810_A_AT, 1436717_X_AT, 1437990_X_AT, 1450736_A_AT	547	11	13588	6.7748	1	0.63319	71.6226
UP_SEQ_FEATURE	metal ion-binding site:Iron (heme proximal ligand)	3	0.416667	0.0746058	1436823_X_AT, 1450621_A_AT, 1448716_AT, 1437810_A_AT, 1436717_X_AT, 1437990_X_AT, 1450736_A_AT	670	11	16021	6.52144	1	0.997154	73.4005
GOTERM_MF_FAT	GO:0019825~oxygen binding	3	0.416667	0.0977175	1436823_X_AT, 1450621_A_AT, 1448716_AT, 1437810_A_AT, 1436717_X_AT, 1437990_X_AT, 1450736_A_AT	508	14	13288	5.60517	1	0.736283	78.7075
SP_PIR_KEYWORDS	metalloprotein	5	0.694444	0.164052	1436823_X_AT, 1450621_A_AT, 1448716_AT, 1421741_AT, 1415960_AT, 1437810_A_AT, 1436717_X_AT, 1437990_X_AT, 1450736_A_AT	681	56	17854	2.34083	1	0.585296	92.1111
SP_PIR_KEYWORDS	iron	15	2.08333	0.340758	1454268_A_AT, 1436823_X_AT, 1421008_AT, 1418035_A_AT, 1415960_AT, 1417750_A_AT, 1436717_X_AT, 1450009_AT, 1422699_AT, 1418036_AT, 1448226_AT, 1437990_X_AT, 1416120_AT, 1436058_AT, 1450621_A_AT, 1448716_AT, 1421741_AT, 1449136_AT, 1415822_AT, 1415823_AT, 1421009_AT, 1450736_A_AT, 1434437_X_AT, 1416460_AT, 1437810_A_AT	681	321	17854	1.22511	1	0.810419	99.7276
GOTERM_MF_FAT	GO:0005506~iron ion binding	15	2.08333	0.436377	1454268_A_AT, 1436823_X_AT, 1421008_AT, 1418035_A_AT, 1415960_AT, 1417750_A_AT, 1436717_X_AT, 1450009_AT, 1422699_AT, 1418036_AT, 1448226_AT, 1437990_X_AT, 1416120_AT, 1436058_AT, 1450621_A_AT, 1448716_AT, 1421741_AT, 1449136_AT, 1415822_AT, 1415823_AT, 1421009_AT, 1450736_A_AT, 1434437_X_AT, 1416460_AT, 1437810_A_AT	508	343	13288	1.14391	1	0.986814	99.982
GOTERM_CC_FAT	GO:0044445~cytosolic part	4	0.555556	0.441504	1436823_X_AT, 1421937_AT, 1450621_A_AT, 1448716_AT, 1437810_A_AT, 1421936_AT, 1436717_X_AT, 1437990_X_AT, 1450736_A_AT	484	63	12504	1.6403	1	0.905249	99.966
SP_PIR_KEYWORDS	heme	7	0.972222	0.456926	1454268_A_AT, 1436823_X_AT, 1450621_A_AT, 1448716_AT, 1421741_AT, 1415960_AT, 1437810_A_AT, 1449136_AT, 1436717_X_AT, 1437990_X_AT, 1450736_A_AT	681	142	17854	1.2924	1	0.885348	99.9825
GOTERM_MF_FAT	GO:0020037~heme binding	7	0.972222	0.472179	1454268_A_AT, 1436823_X_AT, 1450621_A_AT, 1448716_AT, 1421741_AT, 1415960_AT, 1437810_A_AT, 1449136_AT, 1436717_X_AT, 1437990_X_AT, 1450736_A_AT	508	144	13288	1.27154	1	0.990629	99.9933
GOTERM_MF_FAT	GO:0046906~tetrapyrrole binding	7	0.972222	0.51844	1454268_A_AT, 1436823_X_AT, 1450621_A_AT, 1448716_AT, 1421741_AT, 1415960_AT, 1437810_A_AT, 1449136_AT, 1436717_X_AT, 1437990_X_AT, 1450736_A_AT	508	151	13288	1.2126	1	0.994039	99.9983
UP_SEQ_FEATURE	metal ion-binding site:Iron (heme axial ligand)	4	0.555556	0.787978	1454268_A_AT, 1421741_AT, 1415960_AT, 1449136_AT	670	99	16021	0.966139	1	1	100
Annotation Cluster 60	Enrichment Score: 1.1271021126956815
Category	Term	Count	%	PValue	Genes	List Total	Pop Hits	Pop Total	Fold Enrichment	Bonferroni	Benjamini	FDR
PIR_SUPERFAMILY	PIRSF005770:regulator of G protein signaling, RGS4 type	4	0.555556	0.0166168	1434940_X_AT, 1419248_AT, 1419247_AT, 1416882_AT, 1417786_A_AT, 1420398_AT, 1449856_AT	353	13	8136	7.09174	0.998642	0.667241	20.8009
SP_PIR_KEYWORDS	Signal transduction inhibitor	5	0.694444	0.0355818	1434940_X_AT, 1419248_AT, 1419247_AT, 1416882_AT, 1460444_AT, 1417786_A_AT, 1420398_AT, 1449856_AT	681	33	17854	3.97232	1	0.223568	40.1606
GOTERM_BP_FAT	GO:0009968~negative regulation of signal transduction	12	1.66667	0.0840092	1434940_X_AT, 1416544_AT, 1430164_A_AT, 1416882_AT, 1425457_A_AT, 1418110_A_AT, 1417786_A_AT, 1420398_AT, 1450782_AT, 1437302_AT, 1450990_AT, 1419248_AT, 1419247_AT, 1425145_AT, 1430979_A_AT, 1425458_A_AT, 1449856_AT	547	171	13588	1.74322	1	0.671908	78.3307
INTERPRO	IPR000342:Regulator of G protein signalling	4	0.555556	0.113114	1434940_X_AT, 1419248_AT, 1419247_AT, 1416882_AT, 1417786_A_AT, 1420398_AT, 1449856_AT	637	33	17763	3.38005	1	0.96951	85.441
UP_SEQ_FEATURE	domain:RGS	4	0.555556	0.118979	1434940_X_AT, 1419248_AT, 1419247_AT, 1416882_AT, 1417786_A_AT, 1420398_AT, 1449856_AT	670	29	16021	3.2982	1	0.999658	88.5083
GOTERM_BP_FAT	GO:0010648~negative regulation of cell communication	12	1.66667	0.129601	1434940_X_AT, 1416544_AT, 1430164_A_AT, 1416882_AT, 1425457_A_AT, 1418110_A_AT, 1417786_A_AT, 1420398_AT, 1450782_AT, 1437302_AT, 1450990_AT, 1419248_AT, 1419247_AT, 1425145_AT, 1430979_A_AT, 1425458_A_AT, 1449856_AT	547	186	13588	1.60264	1	0.765735	91.0994
SMART	SM00315:RGS	4	0.555556	0.148795	1434940_X_AT, 1419248_AT, 1419247_AT, 1416882_AT, 1417786_A_AT, 1420398_AT, 1449856_AT	372	33	9131	2.97524	1	0.903285	87.3593
Annotation Cluster 61	Enrichment Score: 1.1218641439885253
Category	Term	Count	%	PValue	Genes	List Total	Pop Hits	Pop Total	Fold Enrichment	Bonferroni	Benjamini	FDR
SP_PIR_KEYWORDS	cell adhesion	24	3.33333	0.0198866	1422316_AT, 1419481_AT, 1452250_A_AT, 1426152_A_AT, 1456014_S_AT, 1460302_AT, 1450757_AT, 1448590_AT, 1449127_AT, 1422046_AT, 1419589_AT, 1416066_AT, 1452106_AT, 1422977_AT, 1421172_AT, 1417758_AT, 1419720_AT, 1421811_AT, 1450678_AT, 1433963_A_AT, 1448162_AT, 1433964_S_AT, 1416808_AT, 1422444_AT, 1435148_AT, 1449273_AT, 1422930_AT	681	380	17854	1.65583	0.999874	0.145744	24.7761
GOTERM_BP_FAT	GO:0007155~cell adhesion	31	4.30556	0.0677889	1429379_AT, 1422316_AT, 1419481_AT, 1452250_A_AT, 1426152_A_AT, 1456014_S_AT, 1437502_X_AT, 1460302_AT, 1450757_AT, 1448590_AT, 1449127_AT, 1422046_AT, 1420170_AT, 1419589_AT, 1416066_AT, 1448182_A_AT, 1452106_AT, 1422977_AT, 1416740_AT, 1434479_AT, 1421172_AT, 1417758_AT, 1419720_AT, 1421811_AT, 1450678_AT, 1451446_AT, 1433963_A_AT, 1448162_AT, 1433964_S_AT, 1416034_AT, 1416808_AT, 1448748_AT, 1…	547	561	13588	1.37267	1	0.629335	70.5762
GOTERM_BP_FAT	GO:0022610~biological adhesion	31	4.30556	0.0691283	1429379_AT, 1422316_AT, 1419481_AT, 1452250_A_AT, 1426152_A_AT, 1456014_S_AT, 1437502_X_AT, 1460302_AT, 1450757_AT, 1448590_AT, 1449127_AT, 1422046_AT, 1420170_AT, 1419589_AT, 1416066_AT, 1448182_A_AT, 1452106_AT, 1422977_AT, 1416740_AT, 1434479_AT, 1421172_AT, 1417758_AT, 1419720_AT, 1421811_AT, 1450678_AT, 1451446_AT, 1433963_A_AT, 1448162_AT, 1433964_S_AT, 1416034_AT, 1416808_AT, 1448748_AT, 1…	547	562	13588	1.37023	1	0.632195	71.3043
GOTERM_BP_FAT	GO:0016337~cell-cell adhesion	12	1.66667	0.349277	1450678_AT, 1448162_AT, 1437502_X_AT, 1450757_AT, 1449127_AT, 1422046_AT, 1420170_AT, 1419589_AT, 1416034_AT, 1448748_AT, 1448182_A_AT, 1422444_AT, 1448749_AT, 1449273_AT, 1422930_AT	547	236	13588	1.2631	1	0.949267	99.944
Annotation Cluster 62	Enrichment Score: 1.1199298795859962
Category	Term	Count	%	PValue	Genes	List Total	Pop Hits	Pop Total	Fold Enrichment	Bonferroni	Benjamini	FDR
GOTERM_BP_FAT	GO:0045730~respiratory burst	4	0.555556	0.00117835	1416034_AT, 1448182_A_AT, 1451767_AT, 1415960_AT, 1437502_X_AT, 1430979_A_AT	547	6	13588	16.5606	0.929383	0.0439294	2.03385
GOTERM_BP_FAT	GO:0042743~hydrogen peroxide metabolic process	4	0.555556	0.044238	1451767_AT, 1415960_AT, 1449136_AT, 1430979_A_AT	547	20	13588	4.96819	1	0.521479	54.5495
SP_PIR_KEYWORDS	peroxidase	4	0.555556	0.0494528	1415960_AT, 1417836_AT, 1449136_AT, 1430979_A_AT	681	22	17854	4.76679	1	0.283511	51.2682
GOTERM_BP_FAT	GO:0034599~cellular response to oxidative stress	4	0.555556	0.0563599	1418493_A_AT, 1436853_A_AT, 1415960_AT, 1449136_AT, 1430979_A_AT, 1431022_AT	547	22	13588	4.51654	1	0.583229	63.6144
GOTERM_BP_FAT	GO:0042542~response to hydrogen peroxide	4	0.555556	0.0698781	1455494_AT, 1415960_AT, 1449136_AT, 1430979_A_AT	547	24	13588	4.14016	1	0.631769	71.7044
GOTERM_BP_FAT	GO:0042744~hydrogen peroxide catabolic process	3	0.416667	0.0815046	1415960_AT, 1449136_AT, 1430979_A_AT	547	12	13588	6.21024	1	0.664496	77.2746
GOTERM_BP_FAT	GO:0070301~cellular response to hydrogen peroxide	3	0.416667	0.0815046	1415960_AT, 1449136_AT, 1430979_A_AT	547	12	13588	6.21024	1	0.664496	77.2746
GOTERM_MF_FAT	GO:0016684~oxidoreductase activity, acting on peroxide as acceptor	4	0.555556	0.0894763	1415960_AT, 1417836_AT, 1449136_AT, 1430979_A_AT	508	28	13288	3.73678	1	0.717102	75.5866
GOTERM_MF_FAT	GO:0004601~peroxidase activity	4	0.555556	0.0894763	1415960_AT, 1417836_AT, 1449136_AT, 1430979_A_AT	508	28	13288	3.73678	1	0.717102	75.5866
GOTERM_BP_FAT	GO:0006800~oxygen and reactive oxygen species metabolic process	5	0.694444	0.119084	1416034_AT, 1448182_A_AT, 1451767_AT, 1415960_AT, 1437502_X_AT, 1449136_AT, 1430979_A_AT	547	47	13588	2.64265	1	0.745979	89.027
GOTERM_BP_FAT	GO:0034614~cellular response to reactive oxygen species	3	0.416667	0.161783	1415960_AT, 1449136_AT, 1430979_A_AT	547	18	13588	4.14016	1	0.821806	95.384
GOTERM_BP_FAT	GO:0010035~response to inorganic substance	7	0.972222	0.164932	1451612_AT, 1424032_AT, 1455494_AT, 1415960_AT, 1422557_S_AT, 1449136_AT, 1430979_A_AT, 1428942_AT	547	92	13588	1.89007	1	0.821683	95.6771
GOTERM_BP_FAT	GO:0000302~response to reactive oxygen species	4	0.555556	0.174801	1455494_AT, 1415960_AT, 1449136_AT, 1430979_A_AT	547	36	13588	2.76011	1	0.832161	96.486
GOTERM_MF_FAT	GO:0016209~antioxidant activity	4	0.555556	0.195161	1415960_AT, 1417836_AT, 1449136_AT, 1430979_A_AT	508	40	13288	2.61575	1	0.89921	96.184
GOTERM_BP_FAT	GO:0006979~response to oxidative stress	6	0.833333	0.27144	1418493_A_AT, 1436853_A_AT, 1455494_AT, 1415960_AT, 1417836_AT, 1449136_AT, 1430979_A_AT, 1431022_AT	547	87	13588	1.71317	1	0.911939	99.5991
Annotation Cluster 63	Enrichment Score: 1.0958273736862798
Category	Term	Count	%	PValue	Genes	List Total	Pop Hits	Pop Total	Fold Enrichment	Bonferroni	Benjamini	FDR
INTERPRO	IPR001005:SANT, DNA-binding	6	0.833333	0.0302262	1416544_AT, 1434767_AT, 1450194_A_AT, 1448026_AT, 1460292_A_AT, 1421317_X_AT, 1417656_AT	637	49	17763	3.41454	1	0.779811	38.9026
SMART	SM00717:SANT	6	0.833333	0.0476427	1416544_AT, 1434767_AT, 1450194_A_AT, 1448026_AT, 1460292_A_AT, 1421317_X_AT, 1417656_AT	372	49	9131	3.0056	0.999988	0.715876	46.5645
INTERPRO	IPR014778:Myb, DNA-binding	3	0.416667	0.35821	1434767_AT, 1450194_A_AT, 1421317_X_AT, 1417656_AT	637	35	17763	2.39018	1	0.999386	99.9191
Annotation Cluster 64	Enrichment Score: 1.0436854042937318
Category	Term	Count	%	PValue	Genes	List Total	Pop Hits	Pop Total	Fold Enrichment	Bonferroni	Benjamini	FDR
GOTERM_BP_FAT	GO:0032880~regulation of protein localization	10	1.38889	0.0100473	1427049_S_AT, 1417346_AT, 1425548_A_AT, 1419135_AT, 1417450_A_AT, 1426284_AT, 1427161_AT, 1448660_AT, 1439040_AT, 1435945_A_AT, 1421038_A_AT	547	90	13588	2.76011	1	0.220776	16.1373
GOTERM_BP_FAT	GO:0070201~regulation of establishment of protein localization	8	1.11111	0.0235604	1427049_S_AT, 1417346_AT, 1425548_A_AT, 1419135_AT, 1417450_A_AT, 1426284_AT, 1427161_AT, 1435945_A_AT, 1421038_A_AT	547	71	13588	2.79898	1	0.372534	34.0003
GOTERM_BP_FAT	GO:0051223~regulation of protein transport	7	0.972222	0.0458747	1427049_S_AT, 1417346_AT, 1425548_A_AT, 1419135_AT, 1417450_A_AT, 1426284_AT, 1435945_A_AT, 1421038_A_AT	547	65	13588	2.67518	1	0.529542	55.8871
GOTERM_BP_FAT	GO:0051222~positive regulation of protein transport	5	0.694444	0.0550711	1427049_S_AT, 1417346_AT, 1425548_A_AT, 1419135_AT, 1435945_A_AT, 1421038_A_AT	547	36	13588	3.45013	1	0.579476	62.7385
GOTERM_BP_FAT	GO:0060341~regulation of cellular localization	12	1.66667	0.0600644	1418493_A_AT, 1417346_AT, 1418370_AT, 1426284_AT, 1436853_A_AT, 1449429_AT, 1418891_A_AT, 1427049_S_AT, 1427161_AT, 1417450_A_AT, 1422977_AT, 1439040_AT, 1431022_AT, 1435945_A_AT, 1421038_A_AT	547	161	13588	1.8515	1	0.597528	66.0251
GOTERM_BP_FAT	GO:0051050~positive regulation of transport	9	1.25	0.161912	1450990_AT, 1418493_A_AT, 1427049_S_AT, 1417346_AT, 1425548_A_AT, 1426926_AT, 1419135_AT, 1436853_A_AT, 1422977_AT, 1431022_AT, 1435945_A_AT, 1421038_A_AT	547	132	13588	1.6937	1	0.820739	95.3963
GOTERM_BP_FAT	GO:0050708~regulation of protein secretion	3	0.416667	0.340912	1417346_AT, 1426284_AT, 1435945_A_AT, 1421038_A_AT	547	30	13588	2.4841	1	0.946534	99.9301
GOTERM_BP_FAT	GO:0051047~positive regulation of secretion	4	0.555556	0.359111	1418493_A_AT, 1417346_AT, 1436853_A_AT, 1422977_AT, 1431022_AT, 1435945_A_AT, 1421038_A_AT	547	53	13588	1.87479	1	0.953043	99.9571
GOTERM_BP_FAT	GO:0051046~regulation of secretion	6	0.833333	0.567982	1418493_A_AT, 1417346_AT, 1426284_AT, 1436853_A_AT, 1422977_AT, 1418891_A_AT, 1431022_AT, 1435945_A_AT, 1421038_A_AT	547	125	13588	1.19237	1	0.99052	100
Annotation Cluster 65	Enrichment Score: 1.0349894422032593
Category	Term	Count	%	PValue	Genes	List Total	Pop Hits	Pop Total	Fold Enrichment	Bonferroni	Benjamini	FDR
GOTERM_BP_FAT	GO:0016052~carbohydrate catabolic process	11	1.52778	0.00145946	1425900_AT, 1429379_AT, 1415864_AT, 1418337_AT, 1416460_AT, 1419764_AT, 1451537_AT, 1437974_A_AT, 1422612_AT, 1415865_S_AT, 1449184_AT, 1425451_S_AT	547	81	13588	3.37346	0.962494	0.0485294	2.51326
SP_PIR_KEYWORDS	allosteric enzyme	7	0.972222	0.00219084	1422946_A_AT, 1426572_AT, 1450070_S_AT, 1415878_AT, 1437974_A_AT, 1422612_AT, 1433504_AT, 1435122_X_AT	681	36	17854	5.09781	0.624831	0.0311303	3.06075
PIR_SUPERFAMILY	PIRSF000527:hexokinase I	3	0.416667	0.0105681	1425900_AT, 1437974_A_AT, 1422612_AT	353	4	8136	17.2861	0.984793	0.648835	13.7451
INTERPRO	IPR019807:Hexokinase, conserved site	3	0.416667	0.0119107	1425900_AT, 1437974_A_AT, 1422612_AT	637	5	17763	16.7312	0.999999	0.57226	17.4981
INTERPRO	IPR001312:Hexokinase	3	0.416667	0.0174448	1425900_AT, 1437974_A_AT, 1422612_AT	637	6	17763	13.9427	1	0.631328	24.6111
GOTERM_MF_FAT	GO:0004396~hexokinase activity	3	0.416667	0.0196785	1425900_AT, 1437974_A_AT, 1422612_AT	508	6	13288	13.0787	0.999999	0.356253	25.8419
GOTERM_BP_FAT	GO:0044275~cellular carbohydrate catabolic process	6	0.833333	0.0926462	1425900_AT, 1415864_AT, 1418337_AT, 1416460_AT, 1437974_A_AT, 1422612_AT, 1415865_S_AT	547	60	13588	2.4841	1	0.689246	81.6288
GOTERM_BP_FAT	GO:0006006~glucose metabolic process	10	1.38889	0.1111	1425900_AT, 1415864_AT, 1418337_AT, 1426410_AT, 1415931_AT, 1425615_A_AT, 1416022_AT, 1437974_A_AT, 1422612_AT, 1415865_S_AT, 1433504_AT, 1448152_AT	547	140	13588	1.77435	1	0.733863	87.1585
GOTERM_BP_FAT	GO:0046164~alcohol catabolic process	6	0.833333	0.119675	1425900_AT, 1415864_AT, 1418337_AT, 1416460_AT, 1437974_A_AT, 1422612_AT, 1415865_S_AT	547	65	13588	2.29301	1	0.746148	89.1546
GOTERM_BP_FAT	GO:0006007~glucose catabolic process	5	0.694444	0.155453	1425900_AT, 1415864_AT, 1418337_AT, 1437974_A_AT, 1422612_AT, 1415865_S_AT	547	52	13588	2.38855	1	0.813733	94.7372
GOTERM_BP_FAT	GO:0019320~hexose catabolic process	5	0.694444	0.155453	1425900_AT, 1415864_AT, 1418337_AT, 1437974_A_AT, 1422612_AT, 1415865_S_AT	547	52	13588	2.38855	1	0.813733	94.7372
GOTERM_BP_FAT	GO:0046365~monosaccharide catabolic process	5	0.694444	0.171038	1425900_AT, 1415864_AT, 1418337_AT, 1437974_A_AT, 1422612_AT, 1415865_S_AT	547	54	13588	2.30009	1	0.828704	96.1961
GOTERM_MF_FAT	GO:0019200~carbohydrate kinase activity	3	0.416667	0.176218	1425900_AT, 1437974_A_AT, 1422612_AT	508	20	13288	3.92362	1	0.875176	94.5852
SP_PIR_KEYWORDS	glycolysis	4	0.555556	0.214345	1425900_AT, 1415864_AT, 1437974_A_AT, 1422612_AT, 1415865_S_AT	681	42	17854	2.49689	1	0.659837	96.726
GOTERM_BP_FAT	GO:0019318~hexose metabolic process	10	1.38889	0.239899	1425900_AT, 1415864_AT, 1418337_AT, 1426410_AT, 1415931_AT, 1425615_A_AT, 1416022_AT, 1437974_A_AT, 1422612_AT, 1415865_S_AT, 1433504_AT, 1448152_AT	547	169	13588	1.46988	1	0.890317	99.1608
GOTERM_BP_FAT	GO:0006096~glycolysis	4	0.555556	0.259389	1425900_AT, 1415864_AT, 1437974_A_AT, 1422612_AT, 1415865_S_AT	547	44	13588	2.25827	1	0.905603	99.4664
COG_ONTOLOGY	Carbohydrate transport and metabolism	3	0.416667	0.25968	1425900_AT, 1437974_A_AT, 1422612_AT	64	32	2040	2.98828	0.999456	0.918374	91.2789
KEGG_PATHWAY	mmu00010:Glycolysis / Gluconeogenesis	5	0.694444	0.311431	1415864_AT, 1425615_A_AT, 1437974_A_AT, 1422612_AT, 1416617_AT, 1415865_S_AT	239	68	5738	1.76532	1	0.819876	98.8208
GOTERM_BP_FAT	GO:0005996~monosaccharide metabolic process	10	1.38889	0.360846	1425900_AT, 1415864_AT, 1418337_AT, 1426410_AT, 1415931_AT, 1425615_A_AT, 1416022_AT, 1437974_A_AT, 1422612_AT, 1415865_S_AT, 1433504_AT, 1448152_AT	547	191	13588	1.30057	1	0.953039	99.9591
KEGG_PATHWAY	mmu00500:Starch and sucrose metabolism	3	0.416667	0.443884	1437974_A_AT, 1422612_AT, 1433504_AT	239	36	5738	2.0007	1	0.902826	99.9072
KEGG_PATHWAY	mmu04910:Insulin signaling pathway	5	0.694444	0.831599	1425615_A_AT, 1437974_A_AT, 1418110_A_AT, 1422612_AT, 1433504_AT	239	138	5738	0.869868	1	0.987278	100
GOTERM_BP_FAT	GO:0006091~generation of precursor metabolites and energy	7	0.972222	0.954	1425900_AT, 1454268_A_AT, 1418493_A_AT, 1415864_AT, 1436853_A_AT, 1437974_A_AT, 1422612_AT, 1415865_S_AT, 1433504_AT, 1431022_AT	547	261	13588	0.666232	1	0.999998	100
Annotation Cluster 66	Enrichment Score: 1.0232657461014596
Category	Term	Count	%	PValue	Genes	List Total	Pop Hits	Pop Total	Fold Enrichment	Bonferroni	Benjamini	FDR
GOTERM_CC_FAT	GO:0034399~nuclear periphery	7	0.972222	0.0110198	1435382_AT, 1423520_AT, 1455792_X_AT, 1415923_AT, 1423065_AT, 1427161_AT, 1417971_AT, 1435383_X_AT, 1415829_AT, 1423521_AT, 1450100_A_AT, 1423066_AT	484	49	12504	3.69067	0.980645	0.10659	14.0956
GOTERM_CC_FAT	GO:0005652~nuclear lamina	3	0.416667	0.0357223	1423520_AT, 1417971_AT, 1415829_AT, 1423521_AT	484	8	12504	9.68802	0.999998	0.254958	39.2719
GOTERM_CC_FAT	GO:0005637~nuclear inner membrane	3	0.416667	0.112294	1423520_AT, 1417971_AT, 1415829_AT, 1423521_AT	484	15	12504	5.16694	1	0.531036	80.4701
GOTERM_CC_FAT	GO:0031965~nuclear membrane	4	0.555556	0.18024	1452016_AT, 1423520_AT, 1417971_AT, 1415829_AT, 1423521_AT	484	38	12504	2.71944	1	0.674716	93.4456
GOTERM_CC_FAT	GO:0019866~organelle inner membrane	8	1.11111	0.960177	1434897_A_AT, 1423520_AT, 1435855_X_AT, 1417971_AT, 1455069_X_AT, 1415829_AT, 1423521_AT, 1419657_A_AT, 1417750_A_AT, 1424562_A_AT, 1435275_AT, 1437325_X_AT	484	312	12504	0.662428	1	0.99974	100
Annotation Cluster 67	Enrichment Score: 1.0069605424240362
Category	Term	Count	%	PValue	Genes	List Total	Pop Hits	Pop Total	Fold Enrichment	Bonferroni	Benjamini	FDR
SP_PIR_KEYWORDS	amino-acid biosynthesis	5	0.694444	0.00744259	1435855_X_AT, 1426657_S_AT, 1448315_A_AT, 1451064_A_AT, 1456471_X_AT, 1433966_X_AT, 1456584_X_AT, 1454714_X_AT, 1451095_AT, 1437621_X_AT, 1437325_X_AT, 1454607_S_AT	681	21	17854	6.24222	0.964537	0.0764281	10.0469
GOTERM_BP_FAT	GO:0009064~glutamine family amino acid metabolic process	6	0.833333	0.028149	1426657_S_AT, 1448315_A_AT, 1456471_X_AT, 1452830_S_AT, 1452829_AT, 1416457_AT, 1437621_X_AT, 1435855_X_AT, 1433966_X_AT, 1454714_X_AT, 1456584_X_AT, 1451095_AT, 1437325_X_AT	547	43	13588	3.46618	1	0.404071	39.202
GOTERM_BP_FAT	GO:0008652~cellular amino acid biosynthetic process	5	0.694444	0.0992828	1435855_X_AT, 1426657_S_AT, 1448315_A_AT, 1451064_A_AT, 1456471_X_AT, 1433966_X_AT, 1456584_X_AT, 1454714_X_AT, 1451095_AT, 1437621_X_AT, 1437325_X_AT, 1454607_S_AT	547	44	13588	2.82284	1	0.704157	83.835
GOTERM_BP_FAT	GO:0046394~carboxylic acid biosynthetic process	10	1.38889	0.114724	1424629_AT, 1452016_AT, 1426657_S_AT, 1426369_AT, 1448315_A_AT, 1456471_X_AT, 1451064_A_AT, 1415822_AT, 1415823_AT, 1437621_X_AT, 1454607_S_AT, 1422699_AT, 1435855_X_AT, 1433966_X_AT, 1454714_X_AT, 1456584_X_AT, 1451095_AT, 1437325_X_AT	547	141	13588	1.76177	1	0.738888	88.041
GOTERM_BP_FAT	GO:0016053~organic acid biosynthetic process	10	1.38889	0.114724	1424629_AT, 1452016_AT, 1426657_S_AT, 1426369_AT, 1448315_A_AT, 1456471_X_AT, 1451064_A_AT, 1415822_AT, 1415823_AT, 1437621_X_AT, 1454607_S_AT, 1422699_AT, 1435855_X_AT, 1433966_X_AT, 1454714_X_AT, 1456584_X_AT, 1451095_AT, 1437325_X_AT	547	141	13588	1.76177	1	0.738888	88.041
GOTERM_BP_FAT	GO:0009309~amine biosynthetic process	6	0.833333	0.169518	1418493_A_AT, 1426657_S_AT, 1448315_A_AT, 1436853_A_AT, 1456471_X_AT, 1451064_A_AT, 1437621_X_AT, 1454607_S_AT, 1435855_X_AT, 1433966_X_AT, 1454714_X_AT, 1456584_X_AT, 1451095_AT, 1431022_AT, 1437325_X_AT	547	73	13588	2.04172	1	0.828277	96.0727
GOTERM_BP_FAT	GO:0006633~fatty acid biosynthetic process	5	0.694444	0.41094	1424629_AT, 1422699_AT, 1452016_AT, 1426369_AT, 1415822_AT, 1415823_AT	547	81	13588	1.53339	1	0.968837	99.9901
GOTERM_BP_FAT	GO:0006631~fatty acid metabolic process	9	1.25	0.461265	1424629_AT, 1422699_AT, 1452016_AT, 1418493_A_AT, 1418654_AT, 1426369_AT, 1451767_AT, 1436853_A_AT, 1415822_AT, 1452592_AT, 1431022_AT, 1415823_AT	547	184	13588	1.21505	1	0.978982	99.9979
Annotation Cluster 68	Enrichment Score: 1.0027327660225245
Category	Term	Count	%	PValue	Genes	List Total	Pop Hits	Pop Total	Fold Enrichment	Bonferroni	Benjamini	FDR
GOTERM_MF_FAT	GO:0050840~extracellular matrix binding	5	0.694444	0.0140115	1421811_AT, 1416808_AT, 1422444_AT, 1460302_AT, 1417758_AT, 1420855_AT	508	25	13288	5.2315	0.999938	0.30165	19.1247
GOTERM_CC_FAT	GO:0008305~integrin complex	5	0.694444	0.0215821	1450678_AT, 1422444_AT, 1449829_AT, 1417758_AT, 1422046_AT	484	28	12504	4.61334	0.999577	0.180583	25.8559
GOTERM_BP_FAT	GO:0031589~cell-substrate adhesion	7	0.972222	0.0262635	1450678_AT, 1416808_AT, 1452106_AT, 1422444_AT, 1449829_AT, 1451446_AT, 1417758_AT	547	57	13588	3.05064	1	0.392607	37.1132
GOTERM_BP_FAT	GO:0045785~positive regulation of cell adhesion	6	0.833333	0.028149	1422699_AT, 1416034_AT, 1421811_AT, 1448182_A_AT, 1416808_AT, 1452106_AT, 1422444_AT, 1437502_X_AT, 1460302_AT	547	43	13588	3.46618	1	0.404071	39.202
GOTERM_BP_FAT	GO:0007160~cell-matrix adhesion	6	0.833333	0.0494372	1450678_AT, 1416808_AT, 1452106_AT, 1422444_AT, 1449829_AT, 1417758_AT	547	50	13588	2.98091	1	0.554403	58.6712
SP_PIR_KEYWORDS	integrin	6	0.833333	0.0822572	1450678_AT, 1450886_AT, 1422444_AT, 1449829_AT, 1417758_AT, 1422046_AT	681	61	17854	2.57875	1	0.377305	70.377
INTERPRO	IPR013513:Integrin alpha chain, C-terminal, cytoplasmic region	3	0.416667	0.0876752	1422444_AT, 1417758_AT, 1422046_AT	637	14	17763	5.97544	1	0.94885	77.0763
UP_SEQ_FEATURE	short sequence motif:GFFKR motif	3	0.416667	0.100208	1422444_AT, 1417758_AT, 1422046_AT	670	13	16021	5.51814	1	0.998974	83.5273
GOTERM_CC_FAT	GO:0043235~receptor complex	7	0.972222	0.101343	1437302_AT, 1450678_AT, 1422444_AT, 1449829_AT, 1417758_AT, 1417640_AT, 1422046_AT	484	83	12504	2.17883	1	0.499243	76.8947
INTERPRO	IPR018184:Integrin alpha chain, C-terminal cytoplasmic region, conserved site	3	0.416667	0.134418	1422444_AT, 1417758_AT, 1422046_AT	637	18	17763	4.64757	1	0.983301	90.1458
INTERPRO	IPR000413:Integrin alpha chain	3	0.416667	0.134418	1422444_AT, 1417758_AT, 1422046_AT	637	18	17763	4.64757	1	0.983301	90.1458
INTERPRO	IPR013649:Integrin alpha-2	3	0.416667	0.134418	1422444_AT, 1417758_AT, 1422046_AT	637	18	17763	4.64757	1	0.983301	90.1458
INTERPRO	IPR013519:Integrin alpha beta-propellor	3	0.416667	0.146834	1422444_AT, 1417758_AT, 1422046_AT	637	19	17763	4.40296	1	0.984822	92.1857
UP_SEQ_FEATURE	repeat:FG-GAP 7	3	0.416667	0.156926	1422444_AT, 1417758_AT, 1422046_AT	670	17	16021	4.21975	1	0.999837	94.5823
UP_SEQ_FEATURE	repeat:FG-GAP 6	3	0.416667	0.156926	1422444_AT, 1417758_AT, 1422046_AT	670	17	16021	4.21975	1	0.999837	94.5823
UP_SEQ_FEATURE	repeat:FG-GAP 5	3	0.416667	0.156926	1422444_AT, 1417758_AT, 1422046_AT	670	17	16021	4.21975	1	0.999837	94.5823
UP_SEQ_FEATURE	repeat:FG-GAP 4	3	0.416667	0.156926	1422444_AT, 1417758_AT, 1422046_AT	670	17	16021	4.21975	1	0.999837	94.5823
UP_SEQ_FEATURE	repeat:FG-GAP 3	3	0.416667	0.156926	1422444_AT, 1417758_AT, 1422046_AT	670	17	16021	4.21975	1	0.999837	94.5823
UP_SEQ_FEATURE	repeat:FG-GAP 2	3	0.416667	0.156926	1422444_AT, 1417758_AT, 1422046_AT	670	17	16021	4.21975	1	0.999837	94.5823
UP_SEQ_FEATURE	repeat:FG-GAP 1	3	0.416667	0.156926	1422444_AT, 1417758_AT, 1422046_AT	670	17	16021	4.21975	1	0.999837	94.5823
SMART	SM00191:Int_alpha	3	0.416667	0.179302	1422444_AT, 1417758_AT, 1422046_AT	372	19	9131	3.87564	1	0.921672	92.0882
UP_SEQ_FEATURE	domain:VWFA	5	0.694444	0.188027	1450678_AT, 1449829_AT, 1451446_AT, 1426832_AT, 1422046_AT	670	54	16021	2.21407	1	0.999947	97.149
GOTERM_BP_FAT	GO:0007229~integrin-mediated signaling pathway	6	0.833333	0.190015	1450678_AT, 1450886_AT, 1422444_AT, 1449829_AT, 1417758_AT, 1422046_AT	547	76	13588	1.96113	1	0.849677	97.4593
INTERPRO	IPR013517:FG-GAP	3	0.416667	0.198409	1422444_AT, 1417758_AT, 1422046_AT	637	23	17763	3.63723	1	0.994619	97.1281
Annotation Cluster 69	Enrichment Score: 0.9811348046639223
Category	Term	Count	%	PValue	Genes	List Total	Pop Hits	Pop Total	Fold Enrichment	Bonferroni	Benjamini	FDR
GOTERM_CC_FAT	GO:0044421~extracellular region part	45	6.25	0.00622181	1417370_AT, 1452250_A_AT, 1419135_AT, 1426152_A_AT, 1448995_AT, 1448590_AT, 1424495_A_AT, 1460208_AT, 1425860_X_AT, 1451374_X_AT, 1416298_AT, 1452106_AT, 1423110_AT, 1416740_AT, 1426258_AT, 1434479_AT, 1416646_AT, 1421172_AT, 1419091_A_AT, 1416121_AT, 1448228_AT, 1417074_AT, 1427884_AT, 1419700_A_AT, 1434719_AT, 1416808_AT, 1430700_A_AT, 1450625_AT, 1417391_A_AT, 1420855_AT, 1419086_AT, 1415904_A…	484	774	12504	1.50202	0.891595	0.0713866	8.20165
GOTERM_CC_FAT	GO:0005576~extracellular region	81	11.25	0.0256855	1452250_A_AT, 1423344_AT, 1448377_AT, 1426152_A_AT, 1450355_A_AT, 1448590_AT, 1426541_A_AT, 1425860_X_AT, 1419167_AT, 1451374_X_AT, 1416298_AT, 1452106_AT, 1416646_AT, 1421172_AT, 1452803_AT, 1419091_A_AT, 1448929_AT, 1415812_AT, 1417074_AT, 1448687_AT, 1415777_AT, 1434719_AT, 1425145_AT, 1427747_A_AT, 1417391_A_AT, 1450625_AT, 1419086_AT, 1438612_A_AT, 1418918_AT, 1416221_AT, 1419492_S_AT, 14500…	484	1680	12504	1.2456	0.999905	0.19793	30.0077
SP_PIR_KEYWORDS	disulfide bond	112	15.5556	0.0336576	1422316_AT, 1423344_AT, 1452250_A_AT, 1448377_AT, 1426152_A_AT, 1449846_AT, 1419594_AT, 1450731_S_AT, 1416298_AT, 1452106_AT, 1422977_AT, 1416646_AT, 1421172_AT, 1449498_AT, 1449869_AT, 1419720_AT, 1423547_AT, 1450678_AT, 1425951_A_AT, 1416474_AT, 1421571_A_AT, 1415812_AT, 1419669_AT, 1415777_AT, 1434719_AT, 1432273_A_AT, 1425145_AT, 1415857_AT, 1427747_A_AT, 1419238_AT, 1419086_AT, 1438612_A_AT,…	681	2469	17854	1.18928	1	0.221888	38.4461
GOTERM_CC_FAT	GO:0005615~extracellular space	29	4.02778	0.0405688	1415904_AT, 1418918_AT, 1419135_AT, 1426152_A_AT, 1448995_AT, 1460302_AT, 1424495_A_AT, 1449366_AT, 1416645_A_AT, 1436242_A_AT, 1450990_AT, 1425860_X_AT, 1451374_X_AT, 1416298_AT, 1448291_AT, 1436879_X_AT, 1426258_AT, 1416646_AT, 1424007_AT, 1460253_AT, 1448152_AT, 1424131_AT, 1421811_AT, 1416121_AT, 1415931_AT, 1448228_AT, 1417074_AT, 1419700_A_AT, 1449222_AT, 1448573_A_AT, 1434719_AT, 1448220_A…	484	511	12504	1.46616	1	0.279375	43.3258
SP_PIR_KEYWORDS	Secreted	67	9.30556	0.0535136	1417370_AT, 1423344_AT, 1452250_A_AT, 1426152_A_AT, 1448377_AT, 1448995_AT, 1450355_A_AT, 1421892_AT, 1439422_A_AT, 1448590_AT, 1426541_A_AT, 1460208_AT, 1419167_AT, 1416298_AT, 1452106_AT, 1423110_AT, 1416740_AT, 1416646_AT, 1434479_AT, 1419091_A_AT, 1416121_AT, 1448929_AT, 1448228_AT, 1417074_AT, 1415812_AT, 1427884_AT, 1448687_AT, 1415777_AT, 1434719_AT, 1416808_AT, 1419764_AT, 1425145_AT, 143…	681	1420	17854	1.23701	1	0.296161	54.1373
SP_PIR_KEYWORDS	signal	124	17.2222	0.164942	1422316_AT, 1423344_AT, 1452250_A_AT, 1448377_AT, 1426152_A_AT, 1449846_AT, 1450757_AT, 1419594_AT, 1448590_AT, 1426541_A_AT, 1419167_AT, 1450731_S_AT, 1416298_AT, 1452106_AT, 1422160_AT, 1422977_AT, 1416646_AT, 1421172_AT, 1449869_AT, 1419720_AT, 1423547_AT, 1450678_AT, 1416474_AT, 1421571_A_AT, 1415812_AT, 1417074_AT, 1419669_AT, 1448687_AT, 1415777_AT, 1434719_AT, 1425145_AT, 1415857_AT, 14277…	681	2970	17854	1.0946	1	0.583471	92.2293
UP_SEQ_FEATURE	disulfide bond	105	14.5833	0.325248	1422316_AT, 1423344_AT, 1448377_AT, 1426152_A_AT, 1449846_AT, 1419594_AT, 1450731_S_AT, 1416298_AT, 1452106_AT, 1416646_AT, 1421172_AT, 1449498_AT, 1449869_AT, 1423547_AT, 1450678_AT, 1425951_A_AT, 1416474_AT, 1421571_A_AT, 1415812_AT, 1419669_AT, 1415777_AT, 1434719_AT, 1432273_A_AT, 1425145_AT, 1415857_AT, 1427747_A_AT, 1419238_AT, 1419086_AT, 1438612_A_AT, 1418918_AT, 1416221_AT, 1419492_S_AT,…	670	2379	16021	1.05538	1	0.999997	99.8793
SP_PIR_KEYWORDS	glycoprotein	139	19.3056	0.473493	1422316_AT, 1423344_AT, 1452250_A_AT, 1426152_A_AT, 1449846_AT, 1450757_AT, 1419594_AT, 1448590_AT, 1417133_AT, 1437052_S_AT, 1450731_S_AT, 1416298_AT, 1423294_AT, 1422160_AT, 1422977_AT, 1416646_AT, 1416464_AT, 1421172_AT, 1449498_AT, 1425643_AT, 1419720_AT, 1418643_AT, 1425951_A_AT, 1455898_X_AT, 1450678_AT, 1448929_AT, 1416474_AT, 1417104_AT, 1421571_A_AT, 1417074_AT, 1419669_AT, 1438651_A_AT,…	681	3600	17854	1.01228	1	0.887961	99.9887
UP_SEQ_FEATURE	signal peptide	124	17.2222	0.545876	1422316_AT, 1423344_AT, 1452250_A_AT, 1448377_AT, 1426152_A_AT, 1449846_AT, 1450757_AT, 1419594_AT, 1448590_AT, 1426541_A_AT, 1419167_AT, 1450731_S_AT, 1416298_AT, 1452106_AT, 1422160_AT, 1422977_AT, 1416646_AT, 1421172_AT, 1449869_AT, 1419720_AT, 1423547_AT, 1450678_AT, 1416474_AT, 1421571_A_AT, 1415812_AT, 1417074_AT, 1419669_AT, 1448687_AT, 1415777_AT, 1434719_AT, 1425145_AT, 1415857_AT, 14277…	670	2963	16021	1.0007	1	1	99.9999
UP_SEQ_FEATURE	glycosylation site:N-linked (GlcNAc...)	128	17.7778	0.953573	1423344_AT, 1452250_A_AT, 1426152_A_AT, 1449846_AT, 1450757_AT, 1419594_AT, 1448590_AT, 1417133_AT, 1437052_S_AT, 1450731_S_AT, 1416298_AT, 1423294_AT, 1422977_AT, 1416646_AT, 1416464_AT, 1421172_AT, 1449498_AT, 1419720_AT, 1418643_AT, 1425951_A_AT, 1455898_X_AT, 1450678_AT, 1448929_AT, 1416474_AT, 1417104_AT, 1417074_AT, 1419669_AT, 1438651_A_AT, 1416629_AT, 1423549_AT, 1434719_AT, 1432273_A_AT,…	670	3444	16021	0.888713	1	1	100
Annotation Cluster 70	Enrichment Score: 0.9427827075157703
Category	Term	Count	%	PValue	Genes	List Total	Pop Hits	Pop Total	Fold Enrichment	Bonferroni	Benjamini	FDR
INTERPRO	IPR003593:ATPase, AAA+ type, core	10	1.38889	0.0600761	1424829_AT, 1436708_X_AT, 1438320_S_AT, 1416214_AT, 1439269_X_AT, 1424321_AT, 1429295_S_AT, 1438161_S_AT, 1418281_AT, 1417019_A_AT, 1422430_AT, 1419238_AT, 1424437_S_AT	637	138	17763	2.02068	1	0.888706	63.012
SMART	SM00382:AAA	10	1.38889	0.108876	1424829_AT, 1436708_X_AT, 1438320_S_AT, 1416214_AT, 1439269_X_AT, 1424321_AT, 1429295_S_AT, 1438161_S_AT, 1418281_AT, 1417019_A_AT, 1422430_AT, 1419238_AT, 1424437_S_AT	372	138	9131	1.77867	1	0.831846	77.2335
INTERPRO	IPR003959:ATPase, AAA-type, core	4	0.555556	0.226995	1429295_S_AT, 1438161_S_AT, 1417019_A_AT, 1422430_AT, 1424321_AT	637	46	17763	2.42482	1	0.996736	98.3967
Annotation Cluster 71	Enrichment Score: 0.9230246018974078
Category	Term	Count	%	PValue	Genes	List Total	Pop Hits	Pop Total	Fold Enrichment	Bonferroni	Benjamini	FDR
GOTERM_BP_FAT	GO:0006691~leukotriene metabolic process	4	0.555556	0.0387239	1422699_AT, 1452016_AT, 1451767_AT, 1452592_AT	547	19	13588	5.22967	1	0.479417	49.7565
GOTERM_BP_FAT	GO:0043449~cellular alkene metabolic process	4	0.555556	0.0501195	1422699_AT, 1452016_AT, 1451767_AT, 1452592_AT	547	21	13588	4.73161	1	0.554395	59.1851
GOTERM_BP_FAT	GO:0006690~icosanoid metabolic process	4	0.555556	0.155023	1422699_AT, 1452016_AT, 1451767_AT, 1452592_AT	547	34	13588	2.92246	1	0.814178	94.6904
GOTERM_BP_FAT	GO:0033559~unsaturated fatty acid metabolic process	4	0.555556	0.174801	1422699_AT, 1452016_AT, 1451767_AT, 1452592_AT	547	36	13588	2.76011	1	0.832161	96.486
GOTERM_BP_FAT	GO:0006631~fatty acid metabolic process	9	1.25	0.461265	1424629_AT, 1422699_AT, 1452016_AT, 1418493_A_AT, 1418654_AT, 1426369_AT, 1451767_AT, 1436853_A_AT, 1415822_AT, 1452592_AT, 1431022_AT, 1415823_AT	547	184	13588	1.21505	1	0.978982	99.9979
Annotation Cluster 72	Enrichment Score: 0.9093558126490705
Category	Term	Count	%	PValue	Genes	List Total	Pop Hits	Pop Total	Fold Enrichment	Bonferroni	Benjamini	FDR
BIOCARTA	m_cellcyclePathway:Cyclins and Cell Cycle Regulation	6	0.833333	0.0134842	1422439_A_AT, 1424156_AT, 1448314_AT, 1424638_AT, 1421679_A_AT, 1417878_AT, 1417131_AT	77	23	1171	3.96725	0.833378	0.833378	14.6601
BIOCARTA	m_g1Pathway:Cell Cycle: G1/S Check Point	6	0.833333	0.0192228	1422439_A_AT, 1437033_A_AT, 1448314_AT, 1424638_AT, 1421679_A_AT, 1417878_AT, 1417131_AT	77	25	1171	3.64987	0.922859	0.722257	20.2803
BIOCARTA	m_p53Pathway:p53 Signaling Pathway	4	0.555556	0.0798549	1422439_A_AT, 1452870_AT, 1424638_AT, 1421679_A_AT, 1417878_AT	77	16	1171	3.80195	0.999983	0.839735	62.1605
KEGG_PATHWAY	mmu05219:Bladder cancer	5	0.694444	0.0946898	1421811_AT, 1422439_A_AT, 1416298_AT, 1448291_AT, 1424638_AT, 1421679_A_AT, 1460302_AT, 1417878_AT	239	42	5738	2.85814	1	0.536821	69.3879
BIOCARTA	m_RacCycDPathway:Influence of Ras and Rho proteins on G1 to S Transition	4	0.555556	0.200393	1422439_A_AT, 1450070_S_AT, 1424638_AT, 1421679_A_AT, 1417878_AT	77	24	1171	2.53463	1	0.914563	92.6569
KEGG_PATHWAY	mmu05214:Glioma	5	0.694444	0.273775	1422439_A_AT, 1460419_A_AT, 1426926_AT, 1424638_AT, 1421679_A_AT, 1417878_AT	239	64	5738	1.87565	1	0.813524	97.7779
KEGG_PATHWAY	mmu05220:Chronic myeloid leukemia	4	0.555556	0.616851	1422439_A_AT, 1434705_AT, 1424638_AT, 1421679_A_AT, 1417878_AT	239	76	5738	1.2636	1	0.947026	99.9989
KEGG_PATHWAY	mmu05218:Melanoma	3	0.416667	0.80066	1422439_A_AT, 1424638_AT, 1421679_A_AT, 1417878_AT	239	71	5738	1.01444	1	0.98438	100
Annotation Cluster 73	Enrichment Score: 0.9002815774425285
Category	Term	Count	%	PValue	Genes	List Total	Pop Hits	Pop Total	Fold Enrichment	Bonferroni	Benjamini	FDR
GOTERM_MF_FAT	GO:0019904~protein domain specific binding	14	1.94444	0.0326187	1437313_X_AT, 1417346_AT, 1424800_AT, 1425288_AT, 1418110_A_AT, 1434920_A_AT, 1452001_AT, 1452534_A_AT, 1418600_AT, 1416299_AT, 1417450_A_AT, 1448682_AT, 1421172_AT, 1451230_A_AT, 1427669_A_AT	508	192	13288	1.90732	1	0.468925	39.2776
SP_PIR_KEYWORDS	sh3-binding	5	0.694444	0.171503	1424800_AT, 1421172_AT, 1418110_A_AT, 1434920_A_AT, 1427669_A_AT	681	57	17854	2.29977	1	0.587392	93.0513
GOTERM_MF_FAT	GO:0017124~SH3 domain binding	5	0.694444	0.355972	1424800_AT, 1421172_AT, 1418110_A_AT, 1434920_A_AT, 1427669_A_AT	508	79	13288	1.65554	1	0.974939	99.8665
Annotation Cluster 74	Enrichment Score: 0.897297726685704
Category	Term	Count	%	PValue	Genes	List Total	Pop Hits	Pop Total	Fold Enrichment	Bonferroni	Benjamini	FDR
SP_PIR_KEYWORDS	Endonuclease	8	1.11111	0.0115806	1421802_AT, 1422411_S_AT, 1449846_AT, 1422412_X_AT, 1426603_AT, 1418026_AT, 1450680_AT, 1426604_AT, 1426541_A_AT, 1421731_A_AT, 1426366_AT	681	65	17854	3.22675	0.994521	0.102798	15.2187
SP_PIR_KEYWORDS	nuclease	9	1.25	0.0408375	1421802_AT, 1422411_S_AT, 1449846_AT, 1422412_X_AT, 1426603_AT, 1418026_AT, 1419569_A_AT, 1450680_AT, 1426604_AT, 1426541_A_AT, 1421731_A_AT, 1426366_AT	681	102	17854	2.31329	1	0.249287	44.6203
GOTERM_MF_FAT	GO:0004519~endonuclease activity	8	1.11111	0.0986186	1421802_AT, 1422411_S_AT, 1449846_AT, 1422412_X_AT, 1426603_AT, 1418026_AT, 1450680_AT, 1426604_AT, 1426541_A_AT, 1421731_A_AT, 1426366_AT	508	103	13288	2.03165	1	0.733107	79.0251
GOTERM_MF_FAT	GO:0004518~nuclease activity	9	1.25	0.235193	1421802_AT, 1422411_S_AT, 1449846_AT, 1422412_X_AT, 1426603_AT, 1418026_AT, 1419569_A_AT, 1450680_AT, 1426604_AT, 1426541_A_AT, 1421731_A_AT, 1426366_AT	508	154	13288	1.52868	1	0.930724	98.2287
GOTERM_MF_FAT	GO:0004540~ribonuclease activity	5	0.694444	0.260792	1421802_AT, 1422411_S_AT, 1449846_AT, 1422412_X_AT, 1426603_AT, 1419569_A_AT, 1426604_AT, 1426366_AT	508	68	13288	1.92334	1	0.941794	98.9386
GOTERM_MF_FAT	GO:0004521~endoribonuclease activity	4	0.555556	0.318856	1421802_AT, 1422411_S_AT, 1449846_AT, 1422412_X_AT, 1426603_AT, 1426604_AT, 1426366_AT	508	52	13288	2.01211	1	0.968914	99.6899
GOTERM_MF_FAT	GO:0004527~exonuclease activity	3	0.416667	0.573919	1418026_AT, 1419569_A_AT, 1421731_A_AT	508	50	13288	1.56945	1	0.996031	99.9997
Annotation Cluster 75	Enrichment Score: 0.881851842030776
Category	Term	Count	%	PValue	Genes	List Total	Pop Hits	Pop Total	Fold Enrichment	Bonferroni	Benjamini	FDR
GOTERM_BP_FAT	GO:0045646~regulation of erythrocyte differentiation	3	0.416667	0.0815046	1418110_A_AT, 1454086_A_AT, 1449389_AT	547	12	13588	6.21024	1	0.664496	77.2746
GOTERM_BP_FAT	GO:0032844~regulation of homeostatic process	6	0.833333	0.0926462	1416034_AT, 1448182_A_AT, 1426152_A_AT, 1437502_X_AT, 1449429_AT, 1418110_A_AT, 1454086_A_AT, 1449389_AT	547	60	13588	2.4841	1	0.689246	81.6288
GOTERM_BP_FAT	GO:0045637~regulation of myeloid cell differentiation	5	0.694444	0.14787	1426152_A_AT, 1448995_AT, 1418110_A_AT, 1454086_A_AT, 1449389_AT	547	51	13588	2.43539	1	0.799287	93.8501
GOTERM_BP_FAT	GO:0045639~positive regulation of myeloid cell differentiation	3	0.416667	0.265891	1426152_A_AT, 1418110_A_AT, 1449389_AT	547	25	13588	2.98091	1	0.910425	99.5424
Annotation Cluster 76	Enrichment Score: 0.8404470184554694
Category	Term	Count	%	PValue	Genes	List Total	Pop Hits	Pop Total	Fold Enrichment	Bonferroni	Benjamini	FDR
GOTERM_BP_FAT	GO:0046325~negative regulation of glucose import	3	0.416667	0.0697239	1425548_A_AT, 1419135_AT, 1430164_A_AT, 1425457_A_AT, 1425458_A_AT	547	11	13588	6.7748	1	0.63319	71.6226
GOTERM_BP_FAT	GO:0010829~negative regulation of glucose transport	3	0.416667	0.0815046	1425548_A_AT, 1419135_AT, 1430164_A_AT, 1425457_A_AT, 1425458_A_AT	547	12	13588	6.21024	1	0.664496	77.2746
GOTERM_BP_FAT	GO:0046324~regulation of glucose import	3	0.416667	0.176261	1425548_A_AT, 1419135_AT, 1430164_A_AT, 1425457_A_AT, 1425458_A_AT	547	19	13588	3.92226	1	0.832443	96.5928
GOTERM_BP_FAT	GO:0010827~regulation of glucose transport	3	0.416667	0.19093	1425548_A_AT, 1419135_AT, 1430164_A_AT, 1425457_A_AT, 1425458_A_AT	547	20	13588	3.72614	1	0.850063	97.5089
GOTERM_BP_FAT	GO:0051051~negative regulation of transport	5	0.694444	0.328225	1437302_AT, 1425548_A_AT, 1419135_AT, 1417450_A_AT, 1430164_A_AT, 1425457_A_AT, 1425458_A_AT	547	72	13588	1.72507	1	0.94205	99.9025
Annotation Cluster 77	Enrichment Score: 0.837951462795153
Category	Term	Count	%	PValue	Genes	List Total	Pop Hits	Pop Total	Fold Enrichment	Bonferroni	Benjamini	FDR
GOTERM_BP_FAT	GO:0022411~cellular component disassembly	5	0.694444	0.0701039	1448113_AT, 1452870_AT, 1417898_A_AT, 1415849_S_AT, 1424130_A_AT, 1424107_AT	547	39	13588	3.18474	1	0.628514	71.8239
GOTERM_BP_FAT	GO:0043624~cellular protein complex disassembly	3	0.416667	0.147539	1448113_AT, 1415849_S_AT, 1424130_A_AT, 1424107_AT	547	17	13588	4.3837	1	0.799945	93.8083
GOTERM_BP_FAT	GO:0043241~protein complex disassembly	3	0.416667	0.147539	1448113_AT, 1415849_S_AT, 1424130_A_AT, 1424107_AT	547	17	13588	4.3837	1	0.799945	93.8083
GOTERM_BP_FAT	GO:0034623~cellular macromolecular complex disassembly	3	0.416667	0.205752	1448113_AT, 1415849_S_AT, 1424130_A_AT, 1424107_AT	547	21	13588	3.54871	1	0.862495	98.1951
GOTERM_BP_FAT	GO:0032984~macromolecular complex disassembly	3	0.416667	0.205752	1448113_AT, 1415849_S_AT, 1424130_A_AT, 1424107_AT	547	21	13588	3.54871	1	0.862495	98.1951
Annotation Cluster 78	Enrichment Score: 0.820193799706639
Category	Term	Count	%	PValue	Genes	List Total	Pop Hits	Pop Total	Fold Enrichment	Bonferroni	Benjamini	FDR
GOTERM_MF_FAT	GO:0004857~enzyme inhibitor activity	17	2.36111	0.0241416	1419091_A_AT, 1424278_A_AT, 1415938_AT, 1448377_AT, 1416318_AT, 1418722_AT, 1421679_A_AT, 1448213_AT, 1419202_AT, 1434719_AT, 1417649_AT, 1448682_AT, 1424638_AT, 1416950_AT, 1448770_A_AT, 1419149_AT, 1419709_AT, 1424131_AT	508	243	13288	1.82995	1	0.408237	30.7615
SP_PIR_KEYWORDS	protease inhibitor	9	1.25	0.0564421	1450990_AT, 1434719_AT, 1424278_A_AT, 1448377_AT, 1415938_AT, 1416318_AT, 1419149_AT, 1419709_AT, 1419202_AT	681	109	17854	2.16473	1	0.302804	56.1081
GOTERM_MF_FAT	GO:0004866~endopeptidase inhibitor activity	11	1.52778	0.0887283	1434719_AT, 1424278_A_AT, 1448377_AT, 1415938_AT, 1418722_AT, 1416318_AT, 1416950_AT, 1419149_AT, 1419709_AT, 1419202_AT, 1424131_AT	508	161	13288	1.78716	1	0.721027	75.2832
GOTERM_MF_FAT	GO:0030414~peptidase inhibitor activity	11	1.52778	0.136253	1434719_AT, 1424278_A_AT, 1448377_AT, 1415938_AT, 1418722_AT, 1416318_AT, 1416950_AT, 1419149_AT, 1419709_AT, 1419202_AT, 1424131_AT	508	176	13288	1.63484	1	0.823595	88.9572
SP_PIR_KEYWORDS	Serine protease inhibitor	5	0.694444	0.380884	1434719_AT, 1448377_AT, 1415938_AT, 1416318_AT, 1419149_AT	681	82	17854	1.59862	1	0.834867	99.8881
GOTERM_MF_FAT	GO:0004867~serine-type endopeptidase inhibitor activity	6	0.833333	0.448211	1434719_AT, 1448377_AT, 1415938_AT, 1416318_AT, 1419149_AT, 1424131_AT	508	115	13288	1.36474	1	0.988204	99.987
UP_SEQ_FEATURE	site:Reactive bond	3	0.416667	0.645047	1415938_AT, 1416318_AT, 1419149_AT	670	52	16021	1.37954	1	1	100
Annotation Cluster 79	Enrichment Score: 0.7984566660039197
Category	Term	Count	%	PValue	Genes	List Total	Pop Hits	Pop Total	Fold Enrichment	Bonferroni	Benjamini	FDR
GOTERM_CC_FAT	GO:0000792~heterochromatin	8	1.11111	0.0032615	1422946_A_AT, 1439436_X_AT, 1418227_AT, 1423065_AT, 1451928_A_AT, 1418225_AT, 1423092_AT, 1435122_X_AT, 1417541_AT, 1427382_A_AT, 1454636_AT, 1423066_AT	484	51	12504	4.0525	0.68745	0.0393097	4.38043
GOTERM_BP_FAT	GO:0040029~regulation of gene expression, epigenetic	7	0.972222	0.0617859	1422946_A_AT, 1424629_AT, 1427263_AT, 1423065_AT, 1436936_S_AT, 1427262_AT, 1435122_X_AT, 1417541_AT, 1426366_AT, 1427382_A_AT, 1423066_AT	547	70	13588	2.4841	1	0.6011	67.0934
GOTERM_BP_FAT	GO:0043414~biopolymer methylation	7	0.972222	0.0653145	1422946_A_AT, 1416544_AT, 1423065_AT, 1416250_AT, 1418891_A_AT, 1435122_X_AT, 1417541_AT, 1448272_AT, 1427382_A_AT, 1423066_AT	547	71	13588	2.44911	1	0.617498	69.1849
GOTERM_BP_FAT	GO:0032259~methylation	7	0.972222	0.0976749	1422946_A_AT, 1416544_AT, 1423065_AT, 1416250_AT, 1418891_A_AT, 1435122_X_AT, 1417541_AT, 1448272_AT, 1427382_A_AT, 1423066_AT	547	79	13588	2.2011	1	0.703603	83.3247
GOTERM_BP_FAT	GO:0006730~one-carbon metabolic process	9	1.25	0.098847	1416544_AT, 1423065_AT, 1419254_AT, 1418891_A_AT, 1417541_AT, 1435122_X_AT, 1423066_AT, 1448272_AT, 1422946_A_AT, 1448752_AT, 1416250_AT, 1419253_AT, 1427382_A_AT	547	117	13588	1.91084	1	0.704358	83.6982
GOTERM_BP_FAT	GO:0006342~chromatin silencing	3	0.416667	0.19093	1423065_AT, 1417541_AT, 1427382_A_AT, 1423066_AT	547	20	13588	3.72614	1	0.850063	97.5089
GOTERM_BP_FAT	GO:0016458~gene silencing	5	0.694444	0.195368	1422946_A_AT, 1423065_AT, 1435122_X_AT, 1417541_AT, 1426366_AT, 1427382_A_AT, 1423066_AT	547	57	13588	2.17903	1	0.852845	97.7366
GOTERM_BP_FAT	GO:0045814~negative regulation of gene expression, epigenetic	3	0.416667	0.220691	1423065_AT, 1417541_AT, 1427382_A_AT, 1423066_AT	547	22	13588	3.3874	1	0.87554	98.7036
GOTERM_BP_FAT	GO:0006305~DNA alkylation	3	0.416667	0.235714	1422946_A_AT, 1423065_AT, 1435122_X_AT, 1417541_AT, 1423066_AT	547	23	13588	3.24012	1	0.888023	99.0766
GOTERM_BP_FAT	GO:0006306~DNA methylation	3	0.416667	0.235714	1422946_A_AT, 1423065_AT, 1435122_X_AT, 1417541_AT, 1423066_AT	547	23	13588	3.24012	1	0.888023	99.0766
GOTERM_BP_FAT	GO:0006479~protein amino acid methylation	4	0.555556	0.248473	1416544_AT, 1416250_AT, 1418891_A_AT, 1448272_AT, 1427382_A_AT	547	43	13588	2.31079	1	0.898245	99.3114
GOTERM_BP_FAT	GO:0008213~protein amino acid alkylation	4	0.555556	0.248473	1416544_AT, 1416250_AT, 1418891_A_AT, 1448272_AT, 1427382_A_AT	547	43	13588	2.31079	1	0.898245	99.3114
GOTERM_BP_FAT	GO:0006304~DNA modification	3	0.416667	0.25079	1422946_A_AT, 1423065_AT, 1435122_X_AT, 1417541_AT, 1423066_AT	547	24	13588	3.10512	1	0.899911	99.3475
SP_PIR_KEYWORDS	s-adenosyl-l-methionine	5	0.694444	0.432702	1422946_A_AT, 1436058_AT, 1416544_AT, 1423065_AT, 1421008_AT, 1435122_X_AT, 1427382_A_AT, 1423066_AT, 1421009_AT	681	88	17854	1.48962	1	0.874692	99.9676
GOTERM_BP_FAT	GO:0016569~covalent chromatin modification	5	0.694444	0.542367	1450569_A_AT, 1416544_AT, 1423065_AT, 1417541_AT, 1427382_A_AT, 1423066_AT	547	96	13588	1.2938	1	0.988437	99.9999
SP_PIR_KEYWORDS	methyltransferase	5	0.694444	0.794319	1422946_A_AT, 1416544_AT, 1423065_AT, 1424991_S_AT, 1435122_X_AT, 1427382_A_AT, 1423066_AT	681	142	17854	0.923145	1	0.987608	100
Annotation Cluster 80	Enrichment Score: 0.794323207514132
Category	Term	Count	%	PValue	Genes	List Total	Pop Hits	Pop Total	Fold Enrichment	Bonferroni	Benjamini	FDR
INTERPRO	IPR000095:PAK-box/P21-Rho-binding	3	0.416667	0.134418	1450070_S_AT, 1450700_AT, 1419631_AT, 1422642_AT	637	18	17763	4.64757	1	0.983301	90.1458
SMART	SM00285:PBD	3	0.416667	0.164614	1450070_S_AT, 1450700_AT, 1419631_AT, 1422642_AT	372	18	9131	4.09095	1	0.914101	90.0648
UP_SEQ_FEATURE	domain:CRIB	3	0.416667	0.187115	1450070_S_AT, 1450700_AT, 1419631_AT, 1422642_AT	670	19	16021	3.77557	1	0.999956	97.0937
Annotation Cluster 81	Enrichment Score: 0.7926315387475685
Category	Term	Count	%	PValue	Genes	List Total	Pop Hits	Pop Total	Fold Enrichment	Bonferroni	Benjamini	FDR
GOTERM_BP_FAT	GO:0034765~regulation of ion transmembrane transport	3	0.416667	0.0938412	1437302_AT, 1426926_AT, 1449429_AT	547	13	13588	5.73253	1	0.692197	82.0459
GOTERM_BP_FAT	GO:0034762~regulation of transmembrane transport	3	0.416667	0.0938412	1437302_AT, 1426926_AT, 1449429_AT	547	13	13588	5.73253	1	0.692197	82.0459
GOTERM_BP_FAT	GO:0022898~regulation of transmembrane transporter activity	3	0.416667	0.0938412	1437302_AT, 1426926_AT, 1449429_AT	547	13	13588	5.73253	1	0.692197	82.0459
GOTERM_BP_FAT	GO:0032412~regulation of ion transmembrane transporter activity	3	0.416667	0.0938412	1437302_AT, 1426926_AT, 1449429_AT	547	13	13588	5.73253	1	0.692197	82.0459
GOTERM_BP_FAT	GO:0032409~regulation of transporter activity	3	0.416667	0.10667	1437302_AT, 1426926_AT, 1449429_AT	547	14	13588	5.32306	1	0.72395	85.9964
GOTERM_BP_FAT	GO:0043269~regulation of ion transport	5	0.694444	0.238013	1437302_AT, 1425548_A_AT, 1426926_AT, 1419135_AT, 1449429_AT	547	62	13588	2.0033	1	0.888983	99.1238
GOTERM_BP_FAT	GO:0051924~regulation of calcium ion transport	3	0.416667	0.399194	1437302_AT, 1426926_AT, 1449429_AT	547	34	13588	2.19185	1	0.96522	99.9861
GOTERM_BP_FAT	GO:0010959~regulation of metal ion transport	3	0.416667	0.580158	1437302_AT, 1426926_AT, 1449429_AT	547	48	13588	1.55256	1	0.991521	100
Annotation Cluster 82	Enrichment Score: 0.7873971914539855
Category	Term	Count	%	PValue	Genes	List Total	Pop Hits	Pop Total	Fold Enrichment	Bonferroni	Benjamini	FDR
BIOCARTA	m_neutrophilPathway:Neutrophil and Its Surface Molecules	3	0.416667	0.0902317	1450678_AT, 1419481_AT, 1422046_AT	77	8	1171	5.70292	0.999996	0.831906	66.8542
BIOCARTA	m_monocytePathway:Monocyte and its Surface Molecules	3	0.416667	0.156466	1450678_AT, 1419481_AT, 1422046_AT	77	11	1171	4.14758	1	0.894184	86.2884
KEGG_PATHWAY	mmu04514:Cell adhesion molecules (CAMs)	9	1.25	0.30763	1450678_AT, 1419481_AT, 1422444_AT, 1422160_AT, 1449829_AT, 1422920_AT, 1448162_AT, 1449127_AT, 1422046_AT	239	154	5738	1.40309	1	0.834934	98.741
Annotation Cluster 83	Enrichment Score: 0.7678603822363397
Category	Term	Count	%	PValue	Genes	List Total	Pop Hits	Pop Total	Fold Enrichment	Bonferroni	Benjamini	FDR
PIR_SUPERFAMILY	PIRSF002353:S-100 protein	4	0.555556	0.0131986	1419394_S_AT, 1421375_A_AT, 1460351_AT, 1448756_AT	353	12	8136	7.68272	0.994672	0.649001	16.8823
SP_PIR_KEYWORDS	EF hand	5	0.694444	0.0206493	1421278_S_AT, 1418370_AT, 1421277_AT, 1419394_S_AT, 1421375_A_AT, 1448756_AT	681	28	17854	4.68167	0.999911	0.148545	25.6016
INTERPRO	IPR013787:S100/CaBP-9k-type, calcium binding, subdomain	4	0.555556	0.0376058	1419394_S_AT, 1421375_A_AT, 1460351_AT, 1448756_AT	637	21	17763	5.3115	1	0.824252	45.9535
INTERPRO	IPR001751:S100/CaBP-9k-type, calcium binding	4	0.555556	0.0475247	1419394_S_AT, 1421375_A_AT, 1460351_AT, 1448756_AT	637	23	17763	4.84963	1	0.86082	54.2341
UP_SEQ_FEATURE	calcium-binding region:1; low affinity	3	0.416667	0.0871224	1419394_S_AT, 1460351_AT, 1448756_AT	670	12	16021	5.97799	1	0.998306	78.9205
UP_SEQ_FEATURE	calcium-binding region:2; high affinity	3	0.416667	0.0871224	1419394_S_AT, 1460351_AT, 1448756_AT	670	12	16021	5.97799	1	0.998306	78.9205
UP_SEQ_FEATURE	domain:EF-hand 2	11	1.52778	0.133053	1421278_S_AT, 1417228_AT, 1418370_AT, 1421277_AT, 1451359_AT, 1416221_AT, 1460406_AT, 1424460_S_AT, 1448259_AT, 1424459_AT, 1419394_S_AT, 1421375_A_AT, 1452670_AT, 1448756_AT, 1460351_AT	670	160	16021	1.64395	1	0.999643	91.2715
UP_SEQ_FEATURE	domain:EF-hand 1	11	1.52778	0.136921	1421278_S_AT, 1417228_AT, 1418370_AT, 1421277_AT, 1451359_AT, 1416221_AT, 1460406_AT, 1424460_S_AT, 1448259_AT, 1424459_AT, 1419394_S_AT, 1421375_A_AT, 1452670_AT, 1448756_AT, 1460351_AT	670	161	16021	1.63374	1	0.999648	91.9133
INTERPRO	IPR018249:EF-HAND 2	11	1.52778	0.201098	1421278_S_AT, 1417228_AT, 1418370_AT, 1421277_AT, 1451359_AT, 1416221_AT, 1460406_AT, 1424460_S_AT, 1448259_AT, 1424459_AT, 1419394_S_AT, 1421375_A_AT, 1452670_AT, 1448756_AT, 1460351_AT	637	205	17763	1.49629	1	0.994461	97.2789
INTERPRO	IPR018248:EF hand	7	0.972222	0.335022	1418370_AT, 1419394_S_AT, 1421375_A_AT, 1452670_AT, 1460406_AT, 1460351_AT, 1448756_AT	637	132	17763	1.47877	1	0.999275	99.8569
INTERPRO	IPR011992:EF-Hand type	10	1.38889	0.428497	1421278_S_AT, 1417228_AT, 1421277_AT, 1418370_AT, 1451359_AT, 1460406_AT, 1424460_S_AT, 1424459_AT, 1419394_S_AT, 1421375_A_AT, 1452670_AT, 1448756_AT, 1460351_AT	637	227	17763	1.22843	1	0.99964	99.9874
INTERPRO	IPR018247:EF-HAND 1	9	1.25	0.488623	1417228_AT, 1418370_AT, 1424459_AT, 1451359_AT, 1419394_S_AT, 1421375_A_AT, 1452670_AT, 1460406_AT, 1424460_S_AT, 1460351_AT, 1448756_AT	637	211	17763	1.18942	1	0.99984	99.9979
INTERPRO	IPR002048:Calcium-binding EF-hand	6	0.833333	0.546294	1417228_AT, 1418370_AT, 1424459_AT, 1451359_AT, 1416221_AT, 1452670_AT, 1460406_AT, 1424460_S_AT, 1448259_AT	637	137	17763	1.22126	1	0.999928	99.9997
UP_SEQ_FEATURE	calcium-binding region:1	6	0.833333	0.565856	1421278_S_AT, 1417228_AT, 1418370_AT, 1421277_AT, 1424459_AT, 1451359_AT, 1421375_A_AT, 1460406_AT, 1424460_S_AT	670	120	16021	1.1956	1	1	99.9999
SMART	SM00054:EFh	6	0.833333	0.659512	1417228_AT, 1418370_AT, 1424459_AT, 1451359_AT, 1416221_AT, 1452670_AT, 1460406_AT, 1424460_S_AT, 1448259_AT	372	137	9131	1.07499	1	0.996589	99.9999
UP_SEQ_FEATURE	domain:EF-hand 3	4	0.555556	0.671381	1421278_S_AT, 1417228_AT, 1418370_AT, 1421277_AT, 1452670_AT	670	82	16021	1.16644	1	1	100
UP_SEQ_FEATURE	calcium-binding region:2	5	0.694444	0.679653	1421278_S_AT, 1417228_AT, 1418370_AT, 1421277_AT, 1421375_A_AT, 1460406_AT	670	110	16021	1.08691	1	1	100
Annotation Cluster 84	Enrichment Score: 0.765827257959039
Category	Term	Count	%	PValue	Genes	List Total	Pop Hits	Pop Total	Fold Enrichment	Bonferroni	Benjamini	FDR
GOTERM_MF_FAT	GO:0004869~cysteine-type endopeptidase inhibitor activity	5	0.694444	0.0602056	1424278_A_AT, 1418722_AT, 1416950_AT, 1419709_AT, 1419202_AT	508	39	13288	3.35352	1	0.620733	60.7048
INTERPRO	IPR000010:Proteinase inhibitor I25, cystatin	3	0.416667	0.26514	1418722_AT, 1419709_AT, 1419202_AT	637	28	17763	2.98772	1	0.99845	99.2885
SMART	SM00043:CY	3	0.416667	0.315796	1418722_AT, 1419709_AT, 1419202_AT	372	28	9131	2.6299	1	0.970452	99.2342
Annotation Cluster 85	Enrichment Score: 0.7639576675113116
Category	Term	Count	%	PValue	Genes	List Total	Pop Hits	Pop Total	Fold Enrichment	Bonferroni	Benjamini	FDR
KEGG_PATHWAY	mmu00240:Pyrimidine metabolism	12	1.66667	0.001933	1427094_AT, 1418035_A_AT, 1419270_A_AT, 1426242_AT, 1452830_S_AT, 1452829_AT, 1439012_A_AT, 1448650_A_AT, 1434437_X_AT, 1418036_AT, 1449061_A_AT, 1424991_S_AT, 1448226_AT, 1415878_AT, 1418369_AT, 1416120_AT, 1416798_A_AT	239	96	5738	3.00105	0.247554	0.039818	2.27618
KEGG_PATHWAY	mmu00230:Purine metabolism	12	1.66667	0.0607303	1427094_AT, 1418035_A_AT, 1426242_AT, 1422573_AT, 1439012_A_AT, 1448650_A_AT, 1434437_X_AT, 1418036_AT, 1449061_A_AT, 1448226_AT, 1415878_AT, 1418369_AT, 1416120_AT, 1450830_A_AT, 1416798_A_AT, 1456307_S_AT	239	157	5738	1.83503	0.9999	0.458816	52.5532
SP_PIR_KEYWORDS	nucleotidyltransferase	5	0.694444	0.293957	1418036_AT, 1427094_AT, 1449061_A_AT, 1418035_A_AT, 1426242_AT, 1418369_AT, 1448650_A_AT	681	72	17854	1.82065	1	0.769578	99.2799
SP_PIR_KEYWORDS	dna-directed rna polymerase	3	0.416667	0.359657	1418036_AT, 1449061_A_AT, 1418035_A_AT, 1426242_AT, 1418369_AT	681	33	17854	2.38339	1	0.820518	99.8196
GOTERM_MF_FAT	GO:0034062~RNA polymerase activity	3	0.416667	0.38809	1418036_AT, 1449061_A_AT, 1418035_A_AT, 1426242_AT, 1418369_AT	508	35	13288	2.24207	1	0.981123	99.9382
GOTERM_MF_FAT	GO:0003899~DNA-directed RNA polymerase activity	3	0.416667	0.38809	1418036_AT, 1449061_A_AT, 1418035_A_AT, 1426242_AT, 1418369_AT	508	35	13288	2.24207	1	0.981123	99.9382
GOTERM_BP_FAT	GO:0032774~RNA biosynthetic process	6	0.833333	0.575117	1418036_AT, 1449061_A_AT, 1418035_A_AT, 1423170_AT, 1426242_AT, 1424130_A_AT, 1418369_AT, 1425428_AT	547	126	13588	1.1829	1	0.991153	100
GOTERM_MF_FAT	GO:0016779~nucleotidyltransferase activity	5	0.694444	0.719296	1418036_AT, 1427094_AT, 1449061_A_AT, 1418035_A_AT, 1426242_AT, 1418369_AT, 1448650_A_AT	508	127	13288	1.02982	1	0.999387	100
Annotation Cluster 86	Enrichment Score: 0.7610895391169135
Category	Term	Count	%	PValue	Genes	List Total	Pop Hits	Pop Total	Fold Enrichment	Bonferroni	Benjamini	FDR
GOTERM_BP_FAT	GO:0070663~regulation of leukocyte proliferation	9	1.25	0.0170046	1426152_A_AT, 1437502_X_AT, 1418110_A_AT, 1421679_A_AT, 1427007_AT, 1416034_AT, 1425548_A_AT, 1448182_A_AT, 1448953_AT, 1426044_A_AT, 1424638_AT, 1455269_A_AT, 1416246_A_AT	547	82	13588	2.72645	1	0.309764	25.8368
GOTERM_BP_FAT	GO:0070665~positive regulation of leukocyte proliferation	7	0.972222	0.0174053	1416034_AT, 1448182_A_AT, 1426152_A_AT, 1448953_AT, 1424638_AT, 1426044_A_AT, 1437502_X_AT, 1421679_A_AT, 1416246_A_AT, 1455269_A_AT, 1427007_AT	547	52	13588	3.34397	1	0.313343	26.3619
GOTERM_BP_FAT	GO:0050670~regulation of lymphocyte proliferation	8	1.11111	0.0415336	1416034_AT, 1425548_A_AT, 1448182_A_AT, 1448953_AT, 1424638_AT, 1426044_A_AT, 1437502_X_AT, 1421679_A_AT, 1416246_A_AT, 1455269_A_AT, 1418110_A_AT, 1427007_AT	547	80	13588	2.4841	1	0.50146	52.2553
GOTERM_BP_FAT	GO:0032944~regulation of mononuclear cell proliferation	8	1.11111	0.0415336	1416034_AT, 1425548_A_AT, 1448182_A_AT, 1448953_AT, 1424638_AT, 1426044_A_AT, 1437502_X_AT, 1421679_A_AT, 1416246_A_AT, 1455269_A_AT, 1418110_A_AT, 1427007_AT	547	80	13588	2.4841	1	0.50146	52.2553
GOTERM_BP_FAT	GO:0050671~positive regulation of lymphocyte proliferation	6	0.833333	0.0494372	1416034_AT, 1448182_A_AT, 1448953_AT, 1424638_AT, 1426044_A_AT, 1437502_X_AT, 1421679_A_AT, 1416246_A_AT, 1455269_A_AT, 1427007_AT	547	50	13588	2.98091	1	0.554403	58.6712
GOTERM_BP_FAT	GO:0032946~positive regulation of mononuclear cell proliferation	6	0.833333	0.0494372	1416034_AT, 1448182_A_AT, 1448953_AT, 1424638_AT, 1426044_A_AT, 1437502_X_AT, 1421679_A_AT, 1416246_A_AT, 1455269_A_AT, 1427007_AT	547	50	13588	2.98091	1	0.554403	58.6712
GOTERM_BP_FAT	GO:0050865~regulation of cell activation	12	1.66667	0.0499873	1418493_A_AT, 1436853_A_AT, 1437502_X_AT, 1421679_A_AT, 1418110_A_AT, 1427007_AT, 1416034_AT, 1425548_A_AT, 1448748_AT, 1448182_A_AT, 1427161_AT, 1448953_AT, 1448749_AT, 1424638_AT, 1426044_A_AT, 1455269_A_AT, 1416246_A_AT, 1430979_A_AT, 1431022_AT	547	156	13588	1.91084	1	0.555947	59.086
GOTERM_BP_FAT	GO:0042102~positive regulation of T cell proliferation	5	0.694444	0.0504903	1416034_AT, 1448182_A_AT, 1448953_AT, 1426044_A_AT, 1437502_X_AT, 1416246_A_AT, 1455269_A_AT, 1427007_AT	547	35	13588	3.54871	1	0.55461	59.4619
GOTERM_BP_FAT	GO:0002694~regulation of leukocyte activation	11	1.52778	0.0919261	1418493_A_AT, 1436853_A_AT, 1437502_X_AT, 1421679_A_AT, 1418110_A_AT, 1427007_AT, 1416034_AT, 1425548_A_AT, 1448182_A_AT, 1427161_AT, 1448953_AT, 1426044_A_AT, 1424638_AT, 1455269_A_AT, 1416246_A_AT, 1430979_A_AT, 1431022_AT	547	154	13588	1.77435	1	0.690175	81.373
GOTERM_BP_FAT	GO:0050867~positive regulation of cell activation	8	1.11111	0.111764	1437502_X_AT, 1418110_A_AT, 1421679_A_AT, 1427007_AT, 1416034_AT, 1448748_AT, 1448182_A_AT, 1448953_AT, 1448749_AT, 1426044_A_AT, 1424638_AT, 1455269_A_AT, 1416246_A_AT	547	101	13588	1.9676	1	0.732586	87.3248
GOTERM_BP_FAT	GO:0051249~regulation of lymphocyte activation	10	1.38889	0.125981	1437502_X_AT, 1421679_A_AT, 1418110_A_AT, 1427007_AT, 1416034_AT, 1425548_A_AT, 1448182_A_AT, 1427161_AT, 1448953_AT, 1426044_A_AT, 1424638_AT, 1455269_A_AT, 1416246_A_AT, 1430979_A_AT	547	144	13588	1.72507	1	0.760172	90.4317
GOTERM_BP_FAT	GO:0030888~regulation of B cell proliferation	4	0.555556	0.136012	1416034_AT, 1448182_A_AT, 1424638_AT, 1437502_X_AT, 1421679_A_AT, 1418110_A_AT, 1427007_AT	547	32	13588	3.10512	1	0.775496	92.1753
GOTERM_BP_FAT	GO:0051251~positive regulation of lymphocyte activation	7	0.972222	0.176703	1416034_AT, 1448182_A_AT, 1448953_AT, 1424638_AT, 1426044_A_AT, 1437502_X_AT, 1421679_A_AT, 1416246_A_AT, 1455269_A_AT, 1418110_A_AT, 1427007_AT	547	94	13588	1.84986	1	0.832047	96.6245
GOTERM_BP_FAT	GO:0002696~positive regulation of leukocyte activation	7	0.972222	0.207528	1416034_AT, 1448182_A_AT, 1448953_AT, 1424638_AT, 1426044_A_AT, 1437502_X_AT, 1421679_A_AT, 1416246_A_AT, 1455269_A_AT, 1418110_A_AT, 1427007_AT	547	99	13588	1.75643	1	0.86305	98.2642
GOTERM_BP_FAT	GO:0042129~regulation of T cell proliferation	5	0.694444	0.212145	1416034_AT, 1448182_A_AT, 1448953_AT, 1426044_A_AT, 1437502_X_AT, 1416246_A_AT, 1455269_A_AT, 1427007_AT	547	59	13588	2.10517	1	0.868712	98.4322
GOTERM_BP_FAT	GO:0050863~regulation of T cell activation	7	0.972222	0.267169	1416034_AT, 1448182_A_AT, 1448953_AT, 1427161_AT, 1426044_A_AT, 1437502_X_AT, 1416246_A_AT, 1455269_A_AT, 1430979_A_AT, 1427007_AT	547	108	13588	1.61006	1	0.91089	99.5561
GOTERM_BP_FAT	GO:0050870~positive regulation of T cell activation	5	0.694444	0.273539	1416034_AT, 1448182_A_AT, 1448953_AT, 1426044_A_AT, 1437502_X_AT, 1416246_A_AT, 1455269_A_AT, 1427007_AT	547	66	13588	1.88189	1	0.913145	99.6187
GOTERM_BP_FAT	GO:0046635~positive regulation of alpha-beta T cell activation	3	0.416667	0.28099	1416034_AT, 1448182_A_AT, 1448953_AT, 1437502_X_AT, 1427007_AT	547	26	13588	2.86626	1	0.919039	99.6814
GOTERM_BP_FAT	GO:0001817~regulation of cytokine production	8	1.11111	0.325664	1416034_AT, 1417346_AT, 1451596_A_AT, 1448182_A_AT, 1419135_AT, 1427161_AT, 1426044_A_AT, 1437502_X_AT, 1418110_A_AT, 1427007_AT	547	139	13588	1.4297	1	0.942578	99.8958
GOTERM_BP_FAT	GO:0051250~negative regulation of lymphocyte activation	4	0.555556	0.348021	1416034_AT, 1425548_A_AT, 1448182_A_AT, 1437502_X_AT, 1418110_A_AT, 1430979_A_AT	547	52	13588	1.91084	1	0.949054	99.9421
GOTERM_BP_FAT	GO:0002695~negative regulation of leukocyte activation	4	0.555556	0.359111	1416034_AT, 1425548_A_AT, 1448182_A_AT, 1437502_X_AT, 1418110_A_AT, 1430979_A_AT	547	53	13588	1.87479	1	0.953043	99.9571
GOTERM_BP_FAT	GO:0050866~negative regulation of cell activation	4	0.555556	0.359111	1416034_AT, 1425548_A_AT, 1448182_A_AT, 1437502_X_AT, 1418110_A_AT, 1430979_A_AT	547	53	13588	1.87479	1	0.953043	99.9571
GOTERM_BP_FAT	GO:0050864~regulation of B cell activation	4	0.555556	0.381202	1416034_AT, 1448182_A_AT, 1424638_AT, 1437502_X_AT, 1421679_A_AT, 1418110_A_AT, 1427007_AT	547	55	13588	1.80661	1	0.960079	99.9767
GOTERM_BP_FAT	GO:0046634~regulation of alpha-beta T cell activation	3	0.416667	0.399194	1416034_AT, 1448182_A_AT, 1448953_AT, 1437502_X_AT, 1427007_AT	547	34	13588	2.19185	1	0.96522	99.9861
GOTERM_BP_FAT	GO:0050672~negative regulation of lymphocyte proliferation	3	0.416667	0.413398	1416034_AT, 1425548_A_AT, 1448182_A_AT, 1437502_X_AT, 1418110_A_AT	547	35	13588	2.12922	1	0.968746	99.9908
GOTERM_BP_FAT	GO:0070664~negative regulation of leukocyte proliferation	3	0.416667	0.413398	1416034_AT, 1425548_A_AT, 1448182_A_AT, 1437502_X_AT, 1418110_A_AT	547	35	13588	2.12922	1	0.968746	99.9908
GOTERM_BP_FAT	GO:0032945~negative regulation of mononuclear cell proliferation	3	0.416667	0.413398	1416034_AT, 1425548_A_AT, 1448182_A_AT, 1437502_X_AT, 1418110_A_AT	547	35	13588	2.12922	1	0.968746	99.9908
GOTERM_BP_FAT	GO:0045619~regulation of lymphocyte differentiation	4	0.555556	0.413998	1416034_AT, 1448182_A_AT, 1437502_X_AT, 1418110_A_AT, 1430979_A_AT, 1427007_AT	547	58	13588	1.71317	1	0.968641	99.991
GOTERM_BP_FAT	GO:0050871~positive regulation of B cell activation	3	0.416667	0.44129	1424638_AT, 1421679_A_AT, 1418110_A_AT, 1427007_AT	547	37	13588	2.01413	1	0.974934	99.9961
GOTERM_BP_FAT	GO:0002684~positive regulation of immune system process	10	1.38889	0.447176	1421811_AT, 1437502_X_AT, 1421679_A_AT, 1418110_A_AT, 1460302_AT, 1417640_AT, 1427007_AT, 1416034_AT, 1448182_A_AT, 1426926_AT, 1448953_AT, 1424638_AT, 1426044_A_AT, 1455269_A_AT, 1416246_A_AT	547	206	13588	1.20587	1	0.976062	99.9967
GOTERM_BP_FAT	GO:0002683~negative regulation of immune system process	4	0.555556	0.594168	1416034_AT, 1425548_A_AT, 1448182_A_AT, 1437502_X_AT, 1418110_A_AT, 1430979_A_AT	547	76	13588	1.30742	1	0.99253	100
GOTERM_BP_FAT	GO:0060249~anatomical structure homeostasis	4	0.555556	0.653807	1437302_AT, 1448953_AT, 1416246_A_AT, 1455269_A_AT, 1427007_AT	547	83	13588	1.19715	1	0.995838	100
Annotation Cluster 87	Enrichment Score: 0.7350337307007332
Category	Term	Count	%	PValue	Genes	List Total	Pop Hits	Pop Total	Fold Enrichment	Bonferroni	Benjamini	FDR
KEGG_PATHWAY	mmu00480:Glutathione metabolism	7	0.972222	0.0197181	1448485_AT, 1416842_AT, 1448300_AT, 1448226_AT, 1415878_AT, 1417836_AT, 1416120_AT, 1452592_AT, 1434437_X_AT	239	52	5738	3.2319	0.946471	0.233667	21.1
KEGG_PATHWAY	mmu00980:Metabolism of xenobiotics by cytochrome P450	4	0.555556	0.520317	1416842_AT, 1448300_AT, 1421741_AT, 1452592_AT	239	66	5738	1.45505	1	0.928203	99.984
KEGG_PATHWAY	mmu00982:Drug metabolism	4	0.555556	0.607806	1416842_AT, 1448300_AT, 1421741_AT, 1452592_AT	239	75	5738	1.28045	1	0.946469	99.9985
Annotation Cluster 88	Enrichment Score: 0.7296294621604618
Category	Term	Count	%	PValue	Genes	List Total	Pop Hits	Pop Total	Fold Enrichment	Bonferroni	Benjamini	FDR
GOTERM_MF_FAT	GO:0003677~DNA binding	92	12.7778	0.00192003	1416251_AT, 1420399_AT, 1450194_A_AT, 1424766_AT, 1419120_AT, 1448650_A_AT, 1452001_AT, 1426956_A_AT, 1422946_A_AT, 1451596_A_AT, 1438852_X_AT, 1448953_AT, 1435383_X_AT, 1415811_AT, 1424152_AT, 1421317_X_AT, 1437313_X_AT, 1436186_AT, 1416544_AT, 1416598_AT, 1418026_AT, 1449815_A_AT, 1438009_AT, 1416641_AT, 1419156_AT, 1433507_A_AT, 1439269_X_AT, 1452534_A_AT, 1450842_A_AT, 1449261_AT, 1451128_S_A…	508	1781	13288	1.3512	0.732952	0.060937	2.84964
SP_PIR_KEYWORDS	dna-binding	75	10.4167	0.00261774	1450692_AT, 1417938_AT, 1417037_AT, 1448899_S_AT, 1423065_AT, 1424854_AT, 1425271_AT, 1416251_AT, 1450680_AT, 1420399_AT, 1450194_A_AT, 1419120_AT, 1424766_AT, 1448650_A_AT, 1434025_AT, 1449389_AT, 1452001_AT, 1426956_A_AT, 1422946_A_AT, 1438852_X_AT, 1448953_AT, 1435383_X_AT, 1415829_AT, 1415811_AT, 1448878_AT, 1424152_AT, 1449134_S_AT, 1421317_X_AT, 1437313_X_AT, 1436186_AT, 1453107_S_AT, 14367…	681	1404	17854	1.4005	0.69015	0.0348821	3.64694
SP_PIR_KEYWORDS	transcription regulation	68	9.44444	0.145913	1434705_AT, 1423065_AT, 1416251_AT, 1420399_AT, 1450194_A_AT, 1419120_AT, 1434025_AT, 1449389_AT, 1452001_AT, 1426956_A_AT, 1422946_A_AT, 1450569_A_AT, 1438852_X_AT, 1435383_X_AT, 1415811_AT, 1448878_AT, 1424152_AT, 1449134_S_AT, 1427382_A_AT, 1421317_X_AT, 1436186_AT, 1453107_S_AT, 1436708_X_AT, 1416544_AT, 1415923_AT, 1450961_A_AT, 1416598_AT, 1449815_A_AT, 1424156_AT, 1416614_AT, 1418280_AT, 1…	681	1546	17854	1.15316	1	0.547134	89.3058
SP_PIR_KEYWORDS	Transcription	73	10.1389	0.29393	1434705_AT, 1423065_AT, 1416251_AT, 1420399_AT, 1450194_A_AT, 1419120_AT, 1434025_AT, 1449389_AT, 1452001_AT, 1426956_A_AT, 1420110_S_AT, 1422946_A_AT, 1450569_A_AT, 1438852_X_AT, 1435383_X_AT, 1415811_AT, 1448878_AT, 1424152_AT, 1449134_S_AT, 1427382_A_AT, 1421317_X_AT, 1436186_AT, 1453107_S_AT, 1436708_X_AT, 1416544_AT, 1415923_AT, 1450961_A_AT, 1416598_AT, 1449815_A_AT, 1424156_AT, 1426242_AT,…	681	1769	17854	1.08189	1	0.77274	99.2795
GOTERM_BP_FAT	GO:0006350~transcription	72	10	0.530532	1434705_AT, 1423065_AT, 1416251_AT, 1420399_AT, 1450194_A_AT, 1419120_AT, 1434025_AT, 1449389_AT, 1452001_AT, 1426956_A_AT, 1420110_S_AT, 1422946_A_AT, 1450569_A_AT, 1438852_X_AT, 1435383_X_AT, 1415811_AT, 1448878_AT, 1424152_AT, 1449134_S_AT, 1427382_A_AT, 1421317_X_AT, 1436186_AT, 1453107_S_AT, 1436708_X_AT, 1416544_AT, 1415923_AT, 1450961_A_AT, 1416598_AT, 1449815_A_AT, 1424156_AT, 1426242_AT,…	547	1772	13588	1.00934	1	0.987487	99.9998
GOTERM_BP_FAT	GO:0045449~regulation of transcription	88	12.2222	0.633696	1416251_AT, 1420399_AT, 1450194_A_AT, 1419120_AT, 1452001_AT, 1426956_A_AT, 1420110_S_AT, 1422946_A_AT, 1450569_A_AT, 1438852_X_AT, 1435383_X_AT, 1426044_A_AT, 1415811_AT, 1424152_AT, 1421317_X_AT, 1427382_A_AT, 1437313_X_AT, 1436186_AT, 1450678_AT, 1416544_AT, 1448716_AT, 1416598_AT, 1449815_A_AT, 1416614_AT, 1425288_AT, 1419156_AT, 1439269_X_AT, 1426366_AT, 1452534_A_AT, 1449261_AT, 1416250_AT,…	547	2227	13588	0.981591	1	0.994818	100
GOTERM_BP_FAT	GO:0006355~regulation of transcription, DNA-dependent	52	7.22222	0.882199	1434705_AT, 1423065_AT, 1450194_A_AT, 1434025_AT, 1452001_AT, 1449389_AT, 1426956_A_AT, 1420110_S_AT, 1454636_AT, 1422946_A_AT, 1450569_A_AT, 1435383_X_AT, 1424152_AT, 1449134_S_AT, 1421317_X_AT, 1427382_A_AT, 1437313_X_AT, 1436186_AT, 1453107_S_AT, 1415923_AT, 1448716_AT, 1416598_AT, 1424156_AT, 1416614_AT, 1418280_AT, 1425288_AT, 1419156_AT, 1435122_X_AT, 1448406_AT, 1452534_A_AT, 1421027_A_AT,…	547	1465	13588	0.881727	1	0.999932	100
GOTERM_MF_FAT	GO:0030528~transcription regulator activity	40	5.55556	0.883749	1434400_AT, 1434705_AT, 1450194_A_AT, 1422970_AT, 1419120_AT, 1434025_AT, 1452001_AT, 1449389_AT, 1460407_AT, 1454636_AT, 1422946_A_AT, 1450569_A_AT, 1418936_AT, 1419155_A_AT, 1418192_AT, 1424130_A_AT, 1448878_AT, 1448405_A_AT, 1449134_S_AT, 1449232_AT, 1421317_X_AT, 1436186_AT, 1453107_S_AT, 1416544_AT, 1416598_AT, 1419406_A_AT, 1423170_AT, 1449815_A_AT, 1416614_AT, 1418280_AT, 1425288_AT, 14191…	508	1206	13288	0.867578	1	0.999963	100
GOTERM_BP_FAT	GO:0051252~regulation of RNA metabolic process	52	7.22222	0.905362	1434705_AT, 1423065_AT, 1450194_A_AT, 1434025_AT, 1452001_AT, 1449389_AT, 1426956_A_AT, 1420110_S_AT, 1454636_AT, 1422946_A_AT, 1450569_A_AT, 1435383_X_AT, 1424152_AT, 1449134_S_AT, 1421317_X_AT, 1427382_A_AT, 1437313_X_AT, 1436186_AT, 1453107_S_AT, 1415923_AT, 1448716_AT, 1416598_AT, 1424156_AT, 1416614_AT, 1418280_AT, 1425288_AT, 1419156_AT, 1435122_X_AT, 1448406_AT, 1452534_A_AT, 1421027_A_AT,…	547	1488	13588	0.868098	1	0.999968	100
GOTERM_MF_FAT	GO:0003700~transcription factor activity	20	2.77778	0.988145	1436186_AT, 1453107_S_AT, 1434400_AT, 1416598_AT, 1450194_A_AT, 1418280_AT, 1434025_AT, 1452001_AT, 1421027_A_AT, 1460407_AT, 1418555_X_AT, 1418936_AT, 1450350_A_AT, 1448785_AT, 1449261_AT, 1418192_AT, 1417878_AT, 1425428_AT, 1449232_AT, 1449134_S_AT, 1421317_X_AT, 1450100_A_AT	508	776	13288	0.674162	1	1	100
Annotation Cluster 89	Enrichment Score: 0.7259517233078953
Category	Term	Count	%	PValue	Genes	List Total	Pop Hits	Pop Total	Fold Enrichment	Bonferroni	Benjamini	FDR
INTERPRO	IPR011993:Pleckstrin homology-type	16	2.22222	0.0976531	1430164_A_AT, 1456014_S_AT, 1424800_AT, 1433963_A_AT, 1425457_A_AT, 1434920_A_AT, 1417288_AT, 1450556_AT, 1422755_AT, 1433964_S_AT, 1449424_AT, 1450850_AT, 1421937_AT, 1448748_AT, 1426926_AT, 1427447_A_AT, 1438202_AT, 1448749_AT, 1419631_AT, 1421936_AT, 1425458_A_AT, 1433543_AT	637	289	17763	1.54383	1	0.960711	80.786
INTERPRO	IPR001849:Pleckstrin homology	14	1.94444	0.14601	1417837_AT, 1430164_A_AT, 1456014_S_AT, 1433963_A_AT, 1425457_A_AT, 1417288_AT, 1450556_AT, 1422755_AT, 1433964_S_AT, 1449424_AT, 1421937_AT, 1448748_AT, 1426926_AT, 1427447_A_AT, 1438202_AT, 1448749_AT, 1421936_AT, 1425458_A_AT, 1433543_AT, 1427669_A_AT	637	261	17763	1.49577	1	0.9859	92.0636
SMART	SM00233:PH	14	1.94444	0.260098	1417837_AT, 1430164_A_AT, 1456014_S_AT, 1433963_A_AT, 1425457_A_AT, 1417288_AT, 1450556_AT, 1422755_AT, 1433964_S_AT, 1449424_AT, 1421937_AT, 1448748_AT, 1426926_AT, 1427447_A_AT, 1438202_AT, 1448749_AT, 1421936_AT, 1425458_A_AT, 1433543_AT, 1427669_A_AT	372	261	9131	1.31663	1	0.958276	97.9086
UP_SEQ_FEATURE	domain:PH	11	1.52778	0.336502	1417837_AT, 1456014_S_AT, 1430164_A_AT, 1433963_A_AT, 1425457_A_AT, 1433964_S_AT, 1422755_AT, 1421937_AT, 1426926_AT, 1427447_A_AT, 1438202_AT, 1421936_AT, 1427669_A_AT, 1433543_AT, 1425458_A_AT, 1419513_A_AT	670	202	16021	1.30214	1	0.999998	99.9094
Annotation Cluster 90	Enrichment Score: 0.7236792274540912
Category	Term	Count	%	PValue	Genes	List Total	Pop Hits	Pop Total	Fold Enrichment	Bonferroni	Benjamini	FDR
INTERPRO	IPR001024:Lipoxygenase, LH2	3	0.416667	0.172301	1422699_AT, 1415904_AT, 1415777_AT	637	21	17763	3.98363	1	0.990551	95.1958
UP_SEQ_FEATURE	domain:PLAT	3	0.416667	0.187115	1422699_AT, 1415904_AT, 1415777_AT	670	19	16021	3.77557	1	0.999956	97.0937
SMART	SM00308:LH2	3	0.416667	0.209203	1422699_AT, 1415904_AT, 1415777_AT	372	21	9131	3.50653	1	0.934302	95.087
Annotation Cluster 91	Enrichment Score: 0.719038412621764
Category	Term	Count	%	PValue	Genes	List Total	Pop Hits	Pop Total	Fold Enrichment	Bonferroni	Benjamini	FDR
SP_PIR_KEYWORDS	collagen degradation	3	0.416667	0.122333	1416298_AT, 1448291_AT, 1419669_AT, 1449366_AT	681	16	17854	4.91575	1	0.488516	84.2678
GOTERM_BP_FAT	GO:0030574~collagen catabolic process	3	0.416667	0.147539	1416298_AT, 1448291_AT, 1419669_AT, 1449366_AT	547	17	13588	4.3837	1	0.799945	93.8083
GOTERM_BP_FAT	GO:0044243~multicellular organismal catabolic process	3	0.416667	0.161783	1416298_AT, 1448291_AT, 1419669_AT, 1449366_AT	547	18	13588	4.14016	1	0.821806	95.384
GOTERM_BP_FAT	GO:0032963~collagen metabolic process	3	0.416667	0.235714	1416298_AT, 1448291_AT, 1419669_AT, 1449366_AT	547	23	13588	3.24012	1	0.888023	99.0766
GOTERM_BP_FAT	GO:0044259~multicellular organismal macromolecule metabolic process	3	0.416667	0.25079	1416298_AT, 1448291_AT, 1419669_AT, 1449366_AT	547	24	13588	3.10512	1	0.899911	99.3475
GOTERM_BP_FAT	GO:0044236~multicellular organismal metabolic process	3	0.416667	0.28099	1416298_AT, 1448291_AT, 1419669_AT, 1449366_AT	547	26	13588	2.86626	1	0.919039	99.6814
Annotation Cluster 92	Enrichment Score: 0.7134743588412286
Category	Term	Count	%	PValue	Genes	List Total	Pop Hits	Pop Total	Fold Enrichment	Bonferroni	Benjamini	FDR
GOTERM_BP_FAT	GO:0051258~protein polymerization	5	0.694444	0.0755366	1418884_X_AT, 1415812_AT, 1419631_AT, 1455719_AT, 1423846_X_AT, 1456312_X_AT	547	40	13588	3.10512	1	0.650399	74.5591
GOTERM_BP_FAT	GO:0043623~cellular protein complex assembly	8	1.11111	0.143993	1415682_AT, 1450070_S_AT, 1418884_X_AT, 1415812_AT, 1419631_AT, 1455719_AT, 1423846_X_AT, 1456312_X_AT, 1439411_A_AT, 1422754_AT	547	108	13588	1.84007	1	0.794335	93.3439
INTERPRO	IPR018316:Tubulin/FtsZ, 2-layer sandwich domain	3	0.416667	0.146834	1418884_X_AT, 1455719_AT, 1423846_X_AT	637	19	17763	4.40296	1	0.984822	92.1857
INTERPRO	IPR000217:Tubulin	3	0.416667	0.159473	1418884_X_AT, 1455719_AT, 1423846_X_AT	637	20	17763	4.18281	1	0.988637	93.8505
INTERPRO	IPR003008:Tubulin/FtsZ, GTPase domain	3	0.416667	0.159473	1418884_X_AT, 1455719_AT, 1423846_X_AT	637	20	17763	4.18281	1	0.988637	93.8505
INTERPRO	IPR017975:Tubulin, conserved site	3	0.416667	0.211636	1418884_X_AT, 1455719_AT, 1423846_X_AT	637	24	17763	3.48568	1	0.995453	97.8013
PIR_SUPERFAMILY	PIRSF002306:tubulin	3	0.416667	0.213597	1418884_X_AT, 1455719_AT, 1423846_X_AT	353	20	8136	3.45722	1	0.999923	96.471
KEGG_PATHWAY	mmu04540:Gap junction	6	0.833333	0.284784	1460419_A_AT, 1448314_AT, 1418884_X_AT, 1455719_AT, 1423846_X_AT, 1456307_S_AT	239	86	5738	1.675	1	0.817128	98.1472
GOTERM_MF_FAT	GO:0003924~GTPase activity	5	0.694444	0.724992	1450023_AT, 1417620_AT, 1418884_X_AT, 1455719_AT, 1423846_X_AT	508	128	13288	1.02178	1	0.999383	100
Annotation Cluster 93	Enrichment Score: 0.7124739751612565
Category	Term	Count	%	PValue	Genes	List Total	Pop Hits	Pop Total	Fold Enrichment	Bonferroni	Benjamini	FDR
GOTERM_BP_FAT	GO:0051172~negative regulation of nitrogen compound metabolic process	24	3.33333	0.0552974	1434705_AT, 1423065_AT, 1422970_AT, 1417541_AT, 1426612_AT, 1454636_AT, 1422946_A_AT, 1417649_AT, 1427161_AT, 1448953_AT, 1448682_AT, 1448878_AT, 1424152_AT, 1448405_A_AT, 1427382_A_AT, 1424144_AT, 1448716_AT, 1451928_A_AT, 1416598_AT, 1417586_AT, 1424156_AT, 1416614_AT, 1425288_AT, 1435122_X_AT, 1429739_A_AT, 1448406_AT, 1423066_AT, 1450350_A_AT, 1424143_A_AT, 1448770_A_AT	547	401	13588	1.48674	1	0.578543	62.8937
GOTERM_BP_FAT	GO:0045934~negative regulation of nucleobase, nucleoside, nucleotide and nucleic acid metabolic process	23	3.19444	0.0791659	1434705_AT, 1423065_AT, 1422970_AT, 1417541_AT, 1426612_AT, 1454636_AT, 1422946_A_AT, 1417649_AT, 1427161_AT, 1448953_AT, 1448878_AT, 1424152_AT, 1448405_A_AT, 1427382_A_AT, 1424144_AT, 1448716_AT, 1451928_A_AT, 1416598_AT, 1417586_AT, 1424156_AT, 1416614_AT, 1425288_AT, 1435122_X_AT, 1429739_A_AT, 1448406_AT, 1423066_AT, 1450350_A_AT, 1424143_A_AT, 1448770_A_AT	547	397	13588	1.43915	1	0.659702	76.2448
GOTERM_BP_FAT	GO:0031327~negative regulation of cellular biosynthetic process	24	3.33333	0.098803	1434705_AT, 1423065_AT, 1422970_AT, 1417541_AT, 1426612_AT, 1454636_AT, 1422946_A_AT, 1417649_AT, 1427161_AT, 1448682_AT, 1448878_AT, 1424152_AT, 1448405_A_AT, 1427382_A_AT, 1424629_AT, 1424144_AT, 1448716_AT, 1416598_AT, 1417586_AT, 1424156_AT, 1416614_AT, 1425288_AT, 1418110_A_AT, 1435122_X_AT, 1429739_A_AT, 1426366_AT, 1448406_AT, 1423066_AT, 1450350_A_AT, 1424143_A_AT	547	430	13588	1.38647	1	0.70607	83.6843
GOTERM_BP_FAT	GO:0009890~negative regulation of biosynthetic process	24	3.33333	0.10686	1434705_AT, 1423065_AT, 1422970_AT, 1417541_AT, 1426612_AT, 1454636_AT, 1422946_A_AT, 1417649_AT, 1427161_AT, 1448682_AT, 1448878_AT, 1424152_AT, 1448405_A_AT, 1427382_A_AT, 1424629_AT, 1424144_AT, 1448716_AT, 1416598_AT, 1417586_AT, 1424156_AT, 1416614_AT, 1425288_AT, 1418110_A_AT, 1435122_X_AT, 1429739_A_AT, 1426366_AT, 1448406_AT, 1423066_AT, 1450350_A_AT, 1424143_A_AT	547	434	13588	1.37369	1	0.722818	86.048
GOTERM_BP_FAT	GO:0010605~negative regulation of macromolecule metabolic process	27	3.75	0.118757	1434705_AT, 1423065_AT, 1422970_AT, 1417541_AT, 1426612_AT, 1454636_AT, 1422946_A_AT, 1417649_AT, 1448953_AT, 1427161_AT, 1437033_A_AT, 1448138_AT, 1424152_AT, 1448878_AT, 1448405_A_AT, 1427382_A_AT, 1424144_AT, 1448716_AT, 1451928_A_AT, 1416598_AT, 1422567_AT, 1424156_AT, 1417586_AT, 1416614_AT, 1418110_A_AT, 1425288_AT, 1426366_AT, 1435122_X_AT, 1429739_A_AT, 1448406_AT, 1423066_AT, 1450350_A_A…	547	506	13588	1.32551	1	0.746637	88.9558
GOTERM_BP_FAT	GO:0010558~negative regulation of macromolecule biosynthetic process	22	3.05556	0.172646	1434705_AT, 1423065_AT, 1422970_AT, 1417541_AT, 1426612_AT, 1454636_AT, 1422946_A_AT, 1417649_AT, 1427161_AT, 1424152_AT, 1448878_AT, 1448405_A_AT, 1427382_A_AT, 1424144_AT, 1448716_AT, 1416598_AT, 1417586_AT, 1424156_AT, 1416614_AT, 1425288_AT, 1418110_A_AT, 1435122_X_AT, 1429739_A_AT, 1426366_AT, 1448406_AT, 1423066_AT, 1450350_A_AT, 1424143_A_AT	547	418	13588	1.30742	1	0.829296	96.3226
GOTERM_BP_FAT	GO:0010629~negative regulation of gene expression	20	2.77778	0.292139	1434705_AT, 1423065_AT, 1422970_AT, 1417541_AT, 1454636_AT, 1422946_A_AT, 1417649_AT, 1427161_AT, 1437033_A_AT, 1424152_AT, 1448878_AT, 1448405_A_AT, 1427382_A_AT, 1448716_AT, 1416598_AT, 1417586_AT, 1424156_AT, 1425288_AT, 1416614_AT, 1429739_A_AT, 1435122_X_AT, 1426366_AT, 1448406_AT, 1423066_AT, 1450350_A_AT	547	410	13588	1.21175	1	0.924905	99.7574
GOTERM_BP_FAT	GO:0016481~negative regulation of transcription	18	2.5	0.327431	1434705_AT, 1416598_AT, 1423065_AT, 1448716_AT, 1424156_AT, 1417586_AT, 1422970_AT, 1416614_AT, 1425288_AT, 1417541_AT, 1435122_X_AT, 1429739_A_AT, 1448406_AT, 1423066_AT, 1454636_AT, 1422946_A_AT, 1450350_A_AT, 1417649_AT, 1427161_AT, 1448878_AT, 1424152_AT, 1448405_A_AT, 1427382_A_AT	547	372	13588	1.20198	1	0.942085	99.9005
GOTERM_BP_FAT	GO:0045892~negative regulation of transcription, DNA-dependent	14	1.94444	0.469452	1434705_AT, 1423065_AT, 1448716_AT, 1417586_AT, 1424156_AT, 1416614_AT, 1425288_AT, 1435122_X_AT, 1417541_AT, 1448406_AT, 1423066_AT, 1454636_AT, 1422946_A_AT, 1450350_A_AT, 1417649_AT, 1424152_AT, 1448405_A_AT, 1427382_A_AT	547	308	13588	1.12913	1	0.979835	99.9984
GOTERM_BP_FAT	GO:0051253~negative regulation of RNA metabolic process	14	1.94444	0.47787	1434705_AT, 1423065_AT, 1448716_AT, 1417586_AT, 1424156_AT, 1416614_AT, 1425288_AT, 1435122_X_AT, 1417541_AT, 1448406_AT, 1423066_AT, 1454636_AT, 1422946_A_AT, 1450350_A_AT, 1417649_AT, 1424152_AT, 1448405_A_AT, 1427382_A_AT	547	310	13588	1.12185	1	0.98112	99.9988
GOTERM_BP_FAT	GO:0000122~negative regulation of transcription from RNA polymerase II promoter	9	1.25	0.715374	1450350_A_AT, 1423065_AT, 1417649_AT, 1448716_AT, 1417586_AT, 1424156_AT, 1416614_AT, 1425288_AT, 1424152_AT, 1448405_A_AT, 1448406_AT, 1423066_AT	547	231	13588	0.967829	1	0.998042	100
Annotation Cluster 94	Enrichment Score: 0.6945791308779635
Category	Term	Count	%	PValue	Genes	List Total	Pop Hits	Pop Total	Fold Enrichment	Bonferroni	Benjamini	FDR
INTERPRO	IPR000330:SNF2-related	5	0.694444	0.0237955	1448026_AT, 1450862_AT, 1424766_AT, 1460292_A_AT, 1417541_AT	637	31	17763	4.49765	1	0.727602	32.0639
UP_SEQ_FEATURE	short sequence motif:DEAH box	5	0.694444	0.0472794	1448953_AT, 1448026_AT, 1424766_AT, 1460292_A_AT, 1417541_AT	670	33	16021	3.62302	1	0.987209	56.274
GOTERM_MF_FAT	GO:0004386~helicase activity	9	1.25	0.120194	1436708_X_AT, 1438852_X_AT, 1448953_AT, 1416251_AT, 1438320_S_AT, 1448026_AT, 1416214_AT, 1450862_AT, 1424766_AT, 1439269_X_AT, 1460292_A_AT, 1417541_AT	508	129	13288	1.82494	1	0.792151	85.4311
INTERPRO	IPR014021:Helicase, superfamily 1 and 2, ATP-binding	6	0.833333	0.281135	1448953_AT, 1448026_AT, 1450862_AT, 1424766_AT, 1460292_A_AT, 1417541_AT	637	99	17763	1.69002	1	0.998749	99.5002
INTERPRO	IPR001650:DNA/RNA helicase, C-terminal	6	0.833333	0.288086	1448953_AT, 1448026_AT, 1450862_AT, 1424766_AT, 1460292_A_AT, 1417541_AT	637	100	17763	1.67312	1	0.998841	99.5724
UP_SEQ_FEATURE	domain:Helicase C-terminal	6	0.833333	0.28992	1448953_AT, 1448026_AT, 1450862_AT, 1424766_AT, 1460292_A_AT, 1417541_AT	670	86	16021	1.66827	1	0.999998	99.7113
INTERPRO	IPR014001:DEAD-like helicase, N-terminal	6	0.833333	0.309114	1448953_AT, 1448026_AT, 1450862_AT, 1424766_AT, 1460292_A_AT, 1417541_AT	637	103	17763	1.62439	1	0.998845	99.7358
UP_SEQ_FEATURE	domain:Helicase ATP-binding	6	0.833333	0.314563	1448953_AT, 1448026_AT, 1450862_AT, 1424766_AT, 1460292_A_AT, 1417541_AT	670	89	16021	1.61204	1	0.999997	99.8421
SMART	SM00490:HELICc	6	0.833333	0.375592	1448953_AT, 1448026_AT, 1450862_AT, 1424766_AT, 1460292_A_AT, 1417541_AT	372	99	9131	1.48762	1	0.979802	99.7633
SMART	SM00487:DEXDc	6	0.833333	0.408139	1448953_AT, 1448026_AT, 1450862_AT, 1424766_AT, 1460292_A_AT, 1417541_AT	372	103	9131	1.42985	1	0.984942	99.881
SP_PIR_KEYWORDS	helicase	6	0.833333	0.483632	1448953_AT, 1448026_AT, 1450862_AT, 1424766_AT, 1460292_A_AT, 1417541_AT	681	120	17854	1.31087	1	0.889724	99.9915
Annotation Cluster 95	Enrichment Score: 0.6907803318916577
Category	Term	Count	%	PValue	Genes	List Total	Pop Hits	Pop Total	Fold Enrichment	Bonferroni	Benjamini	FDR
GOTERM_MF_FAT	GO:0008047~enzyme activator activity	17	2.36111	0.0291963	1451358_A_AT, 1452016_AT, 1438612_A_AT, 1417346_AT, 1452870_AT, 1418396_AT, 1422808_S_AT, 1437502_X_AT, 1417380_AT, 1438511_A_AT, 1452592_AT, 1448660_AT, 1420398_AT, 1416034_AT, 1419248_AT, 1448182_A_AT, 1419247_AT, 1421546_A_AT, 1426454_AT, 1448138_AT, 1434998_AT, 1424236_AT, 1418003_AT, 1449856_AT	508	249	13288	1.78585	1	0.450486	35.9645
GOTERM_MF_FAT	GO:0060589~nucleoside-triphosphatase regulator activity	17	2.36111	0.324537	1451358_A_AT, 1439323_A_AT, 1418396_AT, 1422808_S_AT, 1417380_AT, 1448660_AT, 1420398_AT, 1450079_AT, 1419248_AT, 1419247_AT, 1421546_A_AT, 1434184_S_AT, 1426454_AT, 1419631_AT, 1448770_A_AT, 1425133_S_AT, 1434998_AT, 1427669_A_AT, 1424236_AT, 1419513_A_AT, 1449856_AT	508	367	13288	1.21165	1	0.969822	99.7266
GOTERM_MF_FAT	GO:0030695~GTPase regulator activity	16	2.22222	0.403801	1451358_A_AT, 1439323_A_AT, 1418396_AT, 1422808_S_AT, 1417380_AT, 1448660_AT, 1420398_AT, 1450079_AT, 1419248_AT, 1419247_AT, 1421546_A_AT, 1434184_S_AT, 1426454_AT, 1419631_AT, 1425133_S_AT, 1434998_AT, 1427669_A_AT, 1424236_AT, 1449856_AT, 1419513_A_AT	508	361	13288	1.15933	1	0.982359	99.9582
GOTERM_MF_FAT	GO:0005096~GTPase activator activity	9	1.25	0.450941	1451358_A_AT, 1418396_AT, 1422808_S_AT, 1417380_AT, 1448660_AT, 1420398_AT, 1419248_AT, 1419247_AT, 1421546_A_AT, 1426454_AT, 1434998_AT, 1424236_AT, 1449856_AT	508	192	13288	1.22613	1	0.988073	99.9879
Annotation Cluster 96	Enrichment Score: 0.68684443884226
Category	Term	Count	%	PValue	Genes	List Total	Pop Hits	Pop Total	Fold Enrichment	Bonferroni	Benjamini	FDR
GOTERM_BP_FAT	GO:0050821~protein stabilization	3	0.416667	0.133573	1427049_S_AT, 1449077_AT, 1419155_A_AT, 1419156_AT	547	16	13588	4.65768	1	0.773567	91.7812
GOTERM_BP_FAT	GO:0010608~posttranscriptional regulation of gene expression	9	1.25	0.244932	1422610_S_AT, 1427049_S_AT, 1422439_A_AT, 1449077_AT, 1419155_A_AT, 1422567_AT, 1448325_AT, 1422611_S_AT, 1419156_AT, 1426366_AT, 1437103_AT	547	148	13588	1.5106	1	0.89519	99.2526
GOTERM_BP_FAT	GO:0031647~regulation of protein stability	3	0.416667	0.265891	1427049_S_AT, 1449077_AT, 1419155_A_AT, 1419156_AT	547	25	13588	2.98091	1	0.910425	99.5424
Annotation Cluster 97	Enrichment Score: 0.6826206747689524
Category	Term	Count	%	PValue	Genes	List Total	Pop Hits	Pop Total	Fold Enrichment	Bonferroni	Benjamini	FDR
GOTERM_BP_FAT	GO:0042592~homeostatic process	33	4.58333	0.0455584	1415864_AT, 1418493_A_AT, 1455792_X_AT, 1460419_A_AT, 1423344_AT, 1425677_A_AT, 1436853_A_AT, 1450920_AT, 1437502_X_AT, 1450344_A_AT, 1428942_AT, 1417133_AT, 1450009_AT, 1422416_S_AT, 1449389_AT, 1427007_AT, 1435382_AT, 1416066_AT, 1448182_A_AT, 1417337_AT, 1448953_AT, 1435383_X_AT, 1416246_A_AT, 1449869_AT, 1431022_AT, 1435945_A_AT, 1421038_A_AT, 1415923_AT, 1419311_AT, 1448716_AT, 1416528_AT, 1…	547	584	13588	1.40368	1	0.529572	55.6315
GOTERM_BP_FAT	GO:0055066~di-, tri-valent inorganic cation homeostasis	10	1.38889	0.133802	1455792_X_AT, 1460419_A_AT, 1415923_AT, 1423344_AT, 1437502_X_AT, 1449429_AT, 1450344_A_AT, 1428942_AT, 1417338_AT, 1450009_AT, 1416034_AT, 1435382_AT, 1448182_A_AT, 1417337_AT, 1451612_AT, 1435383_X_AT, 1422557_S_AT	547	146	13588	1.70143	1	0.772641	91.8191
GOTERM_BP_FAT	GO:0006873~cellular ion homeostasis	15	2.08333	0.167303	1418493_A_AT, 1460419_A_AT, 1455792_X_AT, 1423344_AT, 1415923_AT, 1436853_A_AT, 1437502_X_AT, 1449429_AT, 1415822_AT, 1450344_A_AT, 1428942_AT, 1450009_AT, 1417133_AT, 1415823_AT, 1435382_AT, 1416034_AT, 1416066_AT, 1448182_A_AT, 1419014_AT, 1451612_AT, 1435383_X_AT, 1425264_S_AT, 1422557_S_AT, 1431022_AT	547	261	13588	1.42764	1	0.825173	95.886
GOTERM_BP_FAT	GO:0030005~cellular di-, tri-valent inorganic cation homeostasis	9	1.25	0.171491	1455792_X_AT, 1460419_A_AT, 1415923_AT, 1423344_AT, 1437502_X_AT, 1449429_AT, 1450344_A_AT, 1428942_AT, 1450009_AT, 1435382_AT, 1416034_AT, 1448182_A_AT, 1451612_AT, 1435383_X_AT, 1422557_S_AT	547	134	13588	1.66842	1	0.828321	96.2321
GOTERM_BP_FAT	GO:0007204~elevation of cytosolic calcium ion concentration	4	0.555556	0.174801	1416034_AT, 1448182_A_AT, 1423344_AT, 1437502_X_AT, 1449429_AT, 1450344_A_AT	547	36	13588	2.76011	1	0.832161	96.486
GOTERM_BP_FAT	GO:0055082~cellular chemical homeostasis	15	2.08333	0.191379	1418493_A_AT, 1460419_A_AT, 1455792_X_AT, 1423344_AT, 1415923_AT, 1436853_A_AT, 1437502_X_AT, 1449429_AT, 1415822_AT, 1450344_A_AT, 1428942_AT, 1450009_AT, 1417133_AT, 1415823_AT, 1435382_AT, 1416034_AT, 1416066_AT, 1448182_A_AT, 1419014_AT, 1451612_AT, 1435383_X_AT, 1425264_S_AT, 1422557_S_AT, 1431022_AT	547	268	13588	1.39035	1	0.849676	97.5328
GOTERM_BP_FAT	GO:0051480~cytosolic calcium ion homeostasis	4	0.555556	0.195233	1416034_AT, 1448182_A_AT, 1423344_AT, 1437502_X_AT, 1449429_AT, 1450344_A_AT	547	38	13588	2.61484	1	0.853734	97.7299
GOTERM_BP_FAT	GO:0050801~ion homeostasis	16	2.22222	0.201481	1418493_A_AT, 1455792_X_AT, 1460419_A_AT, 1423344_AT, 1436853_A_AT, 1437502_X_AT, 1428942_AT, 1450344_A_AT, 1417133_AT, 1450009_AT, 1435382_AT, 1416066_AT, 1448182_A_AT, 1417337_AT, 1435383_X_AT, 1431022_AT, 1415923_AT, 1449429_AT, 1415822_AT, 1417338_AT, 1415823_AT, 1416034_AT, 1419014_AT, 1451612_AT, 1425264_S_AT, 1422557_S_AT	547	293	13588	1.3565	1	0.860273	98.0183
GOTERM_BP_FAT	GO:0006875~cellular metal ion homeostasis	7	0.972222	0.213913	1455792_X_AT, 1460419_A_AT, 1415923_AT, 1423344_AT, 1437502_X_AT, 1449429_AT, 1450344_A_AT, 1435382_AT, 1416034_AT, 1448182_A_AT, 1451612_AT, 1435383_X_AT, 1422557_S_AT	547	100	13588	1.73887	1	0.8702	98.4924
GOTERM_BP_FAT	GO:0019725~cellular homeostasis	18	2.5	0.219253	1418493_A_AT, 1455792_X_AT, 1460419_A_AT, 1423344_AT, 1436853_A_AT, 1437502_X_AT, 1428942_AT, 1450344_A_AT, 1417133_AT, 1450009_AT, 1435382_AT, 1416066_AT, 1448182_A_AT, 1435383_X_AT, 1431022_AT, 1435945_A_AT, 1421038_A_AT, 1415923_AT, 1416528_AT, 1449429_AT, 1415822_AT, 1415823_AT, 1416034_AT, 1419014_AT, 1451612_AT, 1425264_S_AT, 1422557_S_AT, 1430979_A_AT	547	343	13588	1.30361	1	0.87555	98.6613
GOTERM_BP_FAT	GO:0055065~metal ion homeostasis	7	0.972222	0.25353	1455792_X_AT, 1460419_A_AT, 1415923_AT, 1423344_AT, 1437502_X_AT, 1449429_AT, 1450344_A_AT, 1435382_AT, 1416034_AT, 1448182_A_AT, 1451612_AT, 1435383_X_AT, 1422557_S_AT	547	106	13588	1.64044	1	0.900378	99.3878
GOTERM_BP_FAT	GO:0030003~cellular cation homeostasis	9	1.25	0.267625	1455792_X_AT, 1460419_A_AT, 1415923_AT, 1423344_AT, 1437502_X_AT, 1449429_AT, 1450344_A_AT, 1428942_AT, 1450009_AT, 1435382_AT, 1416034_AT, 1448182_A_AT, 1451612_AT, 1435383_X_AT, 1422557_S_AT	547	152	13588	1.47085	1	0.910577	99.5609
GOTERM_BP_FAT	GO:0006874~cellular calcium ion homeostasis	6	0.833333	0.302767	1416034_AT, 1435382_AT, 1460419_A_AT, 1455792_X_AT, 1448182_A_AT, 1423344_AT, 1415923_AT, 1435383_X_AT, 1437502_X_AT, 1449429_AT, 1450344_A_AT	547	91	13588	1.63786	1	0.929916	99.8136
GOTERM_BP_FAT	GO:0055080~cation homeostasis	10	1.38889	0.321127	1455792_X_AT, 1460419_A_AT, 1415923_AT, 1423344_AT, 1437502_X_AT, 1449429_AT, 1450344_A_AT, 1428942_AT, 1417338_AT, 1450009_AT, 1416034_AT, 1435382_AT, 1448182_A_AT, 1417337_AT, 1451612_AT, 1435383_X_AT, 1422557_S_AT	547	184	13588	1.35005	1	0.940262	99.8829
GOTERM_BP_FAT	GO:0055074~calcium ion homeostasis	6	0.833333	0.334607	1416034_AT, 1435382_AT, 1460419_A_AT, 1455792_X_AT, 1448182_A_AT, 1423344_AT, 1415923_AT, 1435383_X_AT, 1437502_X_AT, 1449429_AT, 1450344_A_AT	547	95	13588	1.5689	1	0.944869	99.9175
GOTERM_BP_FAT	GO:0048878~chemical homeostasis	16	2.22222	0.502354	1418493_A_AT, 1455792_X_AT, 1460419_A_AT, 1423344_AT, 1436853_A_AT, 1437502_X_AT, 1428942_AT, 1450344_A_AT, 1417133_AT, 1450009_AT, 1435382_AT, 1416066_AT, 1448182_A_AT, 1417337_AT, 1435383_X_AT, 1431022_AT, 1415923_AT, 1449429_AT, 1415822_AT, 1417338_AT, 1415823_AT, 1416034_AT, 1419014_AT, 1451612_AT, 1425264_S_AT, 1422557_S_AT	547	365	13588	1.08892	1	0.984412	99.9995
Annotation Cluster 98	Enrichment Score: 0.6825138814756191
Category	Term	Count	%	PValue	Genes	List Total	Pop Hits	Pop Total	Fold Enrichment	Bonferroni	Benjamini	FDR
GOTERM_BP_FAT	GO:0051346~negative regulation of hydrolase activity	4	0.555556	0.0563599	1424278_A_AT, 1450680_AT, 1448138_AT, 1448770_A_AT	547	22	13588	4.51654	1	0.583229	63.6144
GOTERM_BP_FAT	GO:0044092~negative regulation of molecular function	9	1.25	0.161912	1437302_AT, 1427049_S_AT, 1454737_AT, 1424278_A_AT, 1450680_AT, 1424638_AT, 1448138_AT, 1421679_A_AT, 1430979_A_AT, 1433845_X_AT, 1448770_A_AT, 1433844_A_AT	547	132	13588	1.6937	1	0.820739	95.3963
GOTERM_BP_FAT	GO:0043086~negative regulation of catalytic activity	6	0.833333	0.3828	1454737_AT, 1424278_A_AT, 1450680_AT, 1424638_AT, 1448138_AT, 1421679_A_AT, 1433845_X_AT, 1448770_A_AT, 1433844_A_AT	547	101	13588	1.4757	1	0.960386	99.9777
GOTERM_BP_FAT	GO:0051336~regulation of hydrolase activity	9	1.25	0.532996	1417346_AT, 1452870_AT, 1424278_A_AT, 1418370_AT, 1450680_AT, 1448138_AT, 1450344_A_AT, 1448770_A_AT, 1424236_AT	547	196	13588	1.14066	1	0.987585	99.9998
Annotation Cluster 99	Enrichment Score: 0.6749433886341779
Category	Term	Count	%	PValue	Genes	List Total	Pop Hits	Pop Total	Fold Enrichment	Bonferroni	Benjamini	FDR
GOTERM_BP_FAT	GO:0048599~oocyte development	4	0.555556	0.028826	1429295_S_AT, 1417542_AT, 1421963_A_AT, 1450782_AT	547	17	13588	5.84493	1	0.409051	39.9359
GOTERM_BP_FAT	GO:0048469~cell maturation	8	1.11111	0.0307129	1429295_S_AT, 1417649_AT, 1418600_AT, 1417337_AT, 1448716_AT, 1417542_AT, 1421963_A_AT, 1417338_AT, 1422755_AT	547	75	13588	2.6497	1	0.424298	41.9375
GOTERM_BP_FAT	GO:0009994~oocyte differentiation	4	0.555556	0.0335847	1429295_S_AT, 1417542_AT, 1421963_A_AT, 1450782_AT	547	18	13588	5.52021	1	0.443575	44.8637
GOTERM_BP_FAT	GO:0001556~oocyte maturation	3	0.416667	0.0585672	1429295_S_AT, 1417542_AT, 1421963_A_AT	547	10	13588	7.45229	1	0.592816	65.0695
GOTERM_BP_FAT	GO:0021700~developmental maturation	8	1.11111	0.111764	1429295_S_AT, 1417649_AT, 1418600_AT, 1417337_AT, 1448716_AT, 1417542_AT, 1421963_A_AT, 1417338_AT, 1422755_AT	547	101	13588	1.9676	1	0.732586	87.3248
GOTERM_BP_FAT	GO:0007292~female gamete generation	5	0.694444	0.18714	1429295_S_AT, 1417542_AT, 1436879_X_AT, 1416646_AT, 1421963_A_AT, 1416645_A_AT, 1450782_AT	547	56	13588	2.21794	1	0.845967	97.2975
GOTERM_BP_FAT	GO:0048477~oogenesis	4	0.555556	0.20566	1429295_S_AT, 1417542_AT, 1421963_A_AT, 1450782_AT	547	39	13588	2.54779	1	0.863404	98.1915
GOTERM_BP_FAT	GO:0007281~germ cell development	7	0.972222	0.220364	1437313_X_AT, 1429295_S_AT, 1426152_A_AT, 1417542_AT, 1448710_AT, 1421963_A_AT, 1452534_A_AT, 1450782_AT	547	101	13588	1.72165	1	0.876069	98.6941
GOTERM_BP_FAT	GO:0007276~gamete generation	16	2.22222	0.351661	1451358_A_AT, 1437313_X_AT, 1426152_A_AT, 1423065_AT, 1451928_A_AT, 1448710_AT, 1421963_A_AT, 1416645_A_AT, 1452534_A_AT, 1450782_AT, 1423066_AT, 1448485_AT, 1429295_S_AT, 1435800_A_AT, 1419248_AT, 1419247_AT, 1421546_A_AT, 1417542_AT, 1436879_X_AT, 1416646_AT, 1427669_A_AT, 1460351_AT, 1451012_A_AT	547	331	13588	1.20077	1	0.950083	99.9475
GOTERM_BP_FAT	GO:0019953~sexual reproduction	17	2.36111	0.485508	1451358_A_AT, 1437313_X_AT, 1426152_A_AT, 1423065_AT, 1451928_A_AT, 1448710_AT, 1421963_A_AT, 1416645_A_AT, 1452534_A_AT, 1450782_AT, 1423066_AT, 1448485_AT, 1419248_AT, 1429295_S_AT, 1435800_A_AT, 1416066_AT, 1419247_AT, 1421546_A_AT, 1417542_AT, 1436879_X_AT, 1416646_AT, 1427669_A_AT, 1460351_AT, 1451012_A_AT	547	386	13588	1.09403	1	0.98217	99.9991
GOTERM_BP_FAT	GO:0048610~reproductive cellular process	8	1.11111	0.546878	1437313_X_AT, 1429295_S_AT, 1423065_AT, 1426152_A_AT, 1417542_AT, 1448710_AT, 1421963_A_AT, 1452534_A_AT, 1450782_AT, 1423066_AT	547	173	13588	1.14871	1	0.988693	99.9999
GOTERM_BP_FAT	GO:0032504~multicellular organism reproduction	17	2.36111	0.580654	1451358_A_AT, 1437313_X_AT, 1426152_A_AT, 1423065_AT, 1451928_A_AT, 1448710_AT, 1421963_A_AT, 1422612_AT, 1416645_A_AT, 1452534_A_AT, 1450782_AT, 1423066_AT, 1448485_AT, 1419248_AT, 1429295_S_AT, 1435800_A_AT, 1419247_AT, 1421546_A_AT, 1417542_AT, 1436879_X_AT, 1416646_AT, 1427669_A_AT, 1460351_AT, 1451012_A_AT	547	409	13588	1.03251	1	0.991477	100
GOTERM_BP_FAT	GO:0048609~reproductive process in a multicellular organism	17	2.36111	0.580654	1451358_A_AT, 1437313_X_AT, 1426152_A_AT, 1423065_AT, 1451928_A_AT, 1448710_AT, 1421963_A_AT, 1422612_AT, 1416645_A_AT, 1452534_A_AT, 1450782_AT, 1423066_AT, 1448485_AT, 1419248_AT, 1429295_S_AT, 1435800_A_AT, 1419247_AT, 1421546_A_AT, 1417542_AT, 1436879_X_AT, 1416646_AT, 1427669_A_AT, 1460351_AT, 1451012_A_AT	547	409	13588	1.03251	1	0.991477	100
GOTERM_BP_FAT	GO:0003006~reproductive developmental process	11	1.52778	0.621156	1437313_X_AT, 1423344_AT, 1426152_A_AT, 1448710_AT, 1421963_A_AT, 1416645_A_AT, 1450782_AT, 1452534_A_AT, 1435800_A_AT, 1429295_S_AT, 1417542_AT, 1436879_X_AT, 1416646_AT, 1448026_AT, 1451012_A_AT	547	264	13588	1.03504	1	0.994107	100
GOTERM_BP_FAT	GO:0048232~male gamete generation	10	1.38889	0.701452	1437313_X_AT, 1451358_A_AT, 1451928_A_AT, 1423065_AT, 1452534_A_AT, 1423066_AT, 1448485_AT, 1435800_A_AT, 1419248_AT, 1429295_S_AT, 1419247_AT, 1421546_A_AT, 1427669_A_AT, 1451012_A_AT, 1460351_AT	547	255	13588	0.974155	1	0.99771	100
GOTERM_BP_FAT	GO:0007283~spermatogenesis	10	1.38889	0.701452	1437313_X_AT, 1451358_A_AT, 1451928_A_AT, 1423065_AT, 1452534_A_AT, 1423066_AT, 1448485_AT, 1435800_A_AT, 1419248_AT, 1429295_S_AT, 1419247_AT, 1421546_A_AT, 1427669_A_AT, 1451012_A_AT, 1460351_AT	547	255	13588	0.974155	1	0.99771	100
Annotation Cluster 100	Enrichment Score: 0.649315320146668
Category	Term	Count	%	PValue	Genes	List Total	Pop Hits	Pop Total	Fold Enrichment	Bonferroni	Benjamini	FDR
GOTERM_BP_FAT	GO:0048641~regulation of skeletal muscle tissue development	3	0.416667	0.19093	1437302_AT, 1435800_A_AT, 1422836_AT, 1451012_A_AT	547	20	13588	3.72614	1	0.850063	97.5089
GOTERM_BP_FAT	GO:0016202~regulation of striated muscle tissue development	4	0.555556	0.23763	1437302_AT, 1435800_A_AT, 1422836_AT, 1427161_AT, 1451012_A_AT	547	42	13588	2.3658	1	0.88941	99.1161
GOTERM_BP_FAT	GO:0048634~regulation of muscle development	4	0.555556	0.248473	1437302_AT, 1435800_A_AT, 1422836_AT, 1427161_AT, 1451012_A_AT	547	43	13588	2.31079	1	0.898245	99.3114
Annotation Cluster 101	Enrichment Score: 0.6467868378466226
Category	Term	Count	%	PValue	Genes	List Total	Pop Hits	Pop Total	Fold Enrichment	Bonferroni	Benjamini	FDR
UP_SEQ_FEATURE	repeat:4	9	1.25	0.0604469	1418493_A_AT, 1425815_A_AT, 1424800_AT, 1436853_A_AT, 1426242_AT, 1427541_X_AT, 1449127_AT, 1435122_X_AT, 1422946_A_AT, 1448325_AT, 1426808_AT, 1450157_A_AT, 1417323_AT, 1431022_AT, 1450156_A_AT	670	101	16021	2.13077	1	0.994046	65.5248
UP_SEQ_FEATURE	repeat:3	9	1.25	0.124874	1456174_X_AT, 1450976_AT, 1425815_A_AT, 1424800_AT, 1426242_AT, 1427541_X_AT, 1449127_AT, 1435122_X_AT, 1423413_AT, 1420760_S_AT, 1422946_A_AT, 1450977_S_AT, 1448325_AT, 1426808_AT, 1450157_A_AT, 1417323_AT, 1450156_A_AT	670	119	16021	1.80847	1	0.999706	89.7533
UP_SEQ_FEATURE	repeat:5	7	0.972222	0.138593	1422946_A_AT, 1425815_A_AT, 1424800_AT, 1426242_AT, 1450157_A_AT, 1426808_AT, 1427541_X_AT, 1417323_AT, 1449127_AT, 1435122_X_AT, 1450156_A_AT	670	84	16021	1.99266	1	0.999603	92.1768
UP_SEQ_FEATURE	repeat:1	10	1.38889	0.166674	1456174_X_AT, 1418493_A_AT, 1450976_AT, 1425815_A_AT, 1436853_A_AT, 1424800_AT, 1426242_AT, 1427541_X_AT, 1449127_AT, 1435122_X_AT, 1423413_AT, 1420760_S_AT, 1422946_A_AT, 1450977_S_AT, 1448325_AT, 1426808_AT, 1450157_A_AT, 1417323_AT, 1431022_AT, 1450156_A_AT	670	148	16021	1.61567	1	0.999885	95.5583
UP_SEQ_FEATURE	repeat:2	9	1.25	0.296344	1456174_X_AT, 1418493_A_AT, 1450976_AT, 1425815_A_AT, 1436853_A_AT, 1424800_AT, 1427541_X_AT, 1449127_AT, 1435122_X_AT, 1423413_AT, 1420760_S_AT, 1422946_A_AT, 1450977_S_AT, 1448325_AT, 1426808_AT, 1450157_A_AT, 1417323_AT, 1431022_AT, 1450156_A_AT	670	151	16021	1.42521	1	0.999998	99.7528
UP_SEQ_FEATURE	repeat:6	5	0.694444	0.344638	1422946_A_AT, 1424800_AT, 1426242_AT, 1426808_AT, 1449127_AT, 1435122_X_AT	670	71	16021	1.68394	1	0.999998	99.9266
UP_SEQ_FEATURE	repeat:7	4	0.555556	0.534462	1424800_AT, 1426242_AT, 1426808_AT, 1449127_AT	670	67	16021	1.42758	1	1	99.9998
UP_SEQ_FEATURE	repeat:8	3	0.416667	0.703356	1426242_AT, 1426808_AT, 1449127_AT	670	58	16021	1.23682	1	1	100
Annotation Cluster 102	Enrichment Score: 0.6197342185767208
Category	Term	Count	%	PValue	Genes	List Total	Pop Hits	Pop Total	Fold Enrichment	Bonferroni	Benjamini	FDR
GOTERM_MF_FAT	GO:0003682~chromatin binding	11	1.52778	0.073002	1416544_AT, 1423065_AT, 1417541_AT, 1429739_A_AT, 1418435_AT, 1423066_AT, 1454636_AT, 1455504_A_AT, 1451425_A_AT, 1418434_AT, 1449261_AT, 1448026_AT, 1417019_A_AT, 1434853_X_AT, 1460292_A_AT, 1427382_A_AT	508	155	13288	1.85634	1	0.66979	68.0277
GOTERM_BP_FAT	GO:0016568~chromatin modification	12	1.66667	0.349277	1416544_AT, 1423065_AT, 1424156_AT, 1417541_AT, 1435122_X_AT, 1423066_AT, 1422946_A_AT, 1450569_A_AT, 1450886_AT, 1418600_AT, 1423714_AT, 1448026_AT, 1460292_A_AT, 1427382_A_AT	547	236	13588	1.2631	1	0.949267	99.944
GOTERM_BP_FAT	GO:0016569~covalent chromatin modification	5	0.694444	0.542367	1450569_A_AT, 1416544_AT, 1423065_AT, 1417541_AT, 1427382_A_AT, 1423066_AT	547	96	13588	1.2938	1	0.988437	99.9999
Annotation Cluster 103	Enrichment Score: 0.610295384921899
Category	Term	Count	%	PValue	Genes	List Total	Pop Hits	Pop Total	Fold Enrichment	Bonferroni	Benjamini	FDR
GOTERM_CC_FAT	GO:0001725~stress fiber	3	0.416667	0.222373	1420170_AT, 1419091_A_AT, 1424800_AT	484	23	12504	3.36974	1	0.737203	96.8207
GOTERM_CC_FAT	GO:0032432~actin filament bundle	3	0.416667	0.23681	1420170_AT, 1419091_A_AT, 1424800_AT	484	24	12504	3.22934	1	0.757033	97.5411
GOTERM_CC_FAT	GO:0042641~actomyosin	3	0.416667	0.280305	1420170_AT, 1419091_A_AT, 1424800_AT	484	27	12504	2.87052	1	0.798927	98.9002
Annotation Cluster 104	Enrichment Score: 0.5887605030294972
Category	Term	Count	%	PValue	Genes	List Total	Pop Hits	Pop Total	Fold Enrichment	Bonferroni	Benjamini	FDR
GOTERM_MF_FAT	GO:0035091~phosphoinositide binding	6	0.833333	0.15792	1419091_A_AT, 1451767_AT, 1455955_S_AT, 1418465_AT, 1454807_A_AT, 1417288_AT	508	75	13288	2.0926	1	0.851109	92.4645
INTERPRO	IPR001683:Phox-like	4	0.555556	0.236554	1451767_AT, 1455955_S_AT, 1418465_AT, 1454807_A_AT	637	47	17763	2.37323	1	0.997222	98.687
UP_SEQ_FEATURE	domain:PX	4	0.555556	0.255486	1451767_AT, 1455955_S_AT, 1418465_AT, 1454807_A_AT	670	42	16021	2.27733	1	0.999996	99.3519
SMART	SM00312:PX	4	0.555556	0.298239	1451767_AT, 1455955_S_AT, 1418465_AT, 1454807_A_AT	372	47	9131	2.089	1	0.967404	98.9399
GOTERM_MF_FAT	GO:0005543~phospholipid binding	7	0.972222	0.302023	1419091_A_AT, 1451767_AT, 1455955_S_AT, 1418465_AT, 1454807_A_AT, 1417288_AT, 1448213_AT	508	119	13288	1.53868	1	0.964498	99.5524
GOTERM_MF_FAT	GO:0008289~lipid binding	16	2.22222	0.341269	1451358_A_AT, 1415904_AT, 1452016_AT, 1419091_A_AT, 1418493_A_AT, 1460419_A_AT, 1436853_A_AT, 1418465_AT, 1455955_S_AT, 1454807_A_AT, 1417288_AT, 1448213_AT, 1422846_AT, 1421546_A_AT, 1451767_AT, 1416022_AT, 1426044_A_AT, 1431022_AT, 1427669_A_AT	508	345	13288	1.2131	1	0.973488	99.8126
Annotation Cluster 105	Enrichment Score: 0.5864905058049501
Category	Term	Count	%	PValue	Genes	List Total	Pop Hits	Pop Total	Fold Enrichment	Bonferroni	Benjamini	FDR
UP_SEQ_FEATURE	domain:CARD	3	0.416667	0.187115	1417346_AT, 1452870_AT, 1448165_AT	670	19	16021	3.77557	1	0.999956	97.0937
INTERPRO	IPR001315:Caspase Recruitment	3	0.416667	0.238311	1417346_AT, 1452870_AT, 1448165_AT	637	26	17763	3.21755	1	0.997046	98.7347
SMART	SM00114:CARD	3	0.416667	0.285372	1417346_AT, 1452870_AT, 1448165_AT	372	26	9131	2.8322	1	0.966262	98.6614
INTERPRO	IPR011029:DEATH-like	4	0.555556	0.354303	1417346_AT, 1452870_AT, 1419421_AT, 1425677_A_AT, 1448165_AT	637	59	17763	1.89054	1	0.999391	99.9108
Annotation Cluster 106	Enrichment Score: 0.5828924851381686
Category	Term	Count	%	PValue	Genes	List Total	Pop Hits	Pop Total	Fold Enrichment	Bonferroni	Benjamini	FDR
GOTERM_BP_FAT	GO:0019058~viral infectious cycle	3	0.416667	0.205752	1417821_AT, 1450194_A_AT, 1417822_AT, 1418989_AT, 1421317_X_AT	547	21	13588	3.54871	1	0.862495	98.1951
GOTERM_BP_FAT	GO:0022415~viral reproductive process	3	0.416667	0.265891	1417821_AT, 1450194_A_AT, 1417822_AT, 1418989_AT, 1421317_X_AT	547	25	13588	2.98091	1	0.910425	99.5424
GOTERM_BP_FAT	GO:0016032~viral reproduction	3	0.416667	0.326043	1417821_AT, 1450194_A_AT, 1417822_AT, 1418989_AT, 1421317_X_AT	547	29	13588	2.56975	1	0.941753	99.8969
Annotation Cluster 107	Enrichment Score: 0.574998840767336
Category	Term	Count	%	PValue	Genes	List Total	Pop Hits	Pop Total	Fold Enrichment	Bonferroni	Benjamini	FDR
GOTERM_BP_FAT	GO:0051180~vitamin transport	3	0.416667	0.147539	1437052_S_AT, 1455898_X_AT, 1426600_AT, 1434773_A_AT, 1417639_AT, 1426599_A_AT	547	17	13588	4.3837	1	0.799945	93.8083
GOTERM_MF_FAT	GO:0051183~vitamin transporter activity	3	0.416667	0.148952	1437052_S_AT, 1455898_X_AT, 1426600_AT, 1434773_A_AT, 1417639_AT, 1426599_A_AT	508	18	13288	4.35958	1	0.847109	91.1627
INTERPRO	IPR005829:Sugar transporter, conserved site	3	0.416667	0.305339	1437052_S_AT, 1455898_X_AT, 1426600_AT, 1434773_A_AT, 1417639_AT, 1426599_A_AT	637	31	17763	2.69859	1	0.998856	99.7116
GOTERM_MF_FAT	GO:0015293~symporter activity	5	0.694444	0.746916	1437052_S_AT, 1455898_X_AT, 1426600_AT, 1434773_A_AT, 1417639_AT, 1416629_AT, 1423549_AT, 1426599_A_AT	508	132	13288	0.990814	1	0.999591	100
Annotation Cluster 108	Enrichment Score: 0.5736847187104518
Category	Term	Count	%	PValue	Genes	List Total	Pop Hits	Pop Total	Fold Enrichment	Bonferroni	Benjamini	FDR
GOTERM_CC_FAT	GO:0030141~secretory granule	8	1.11111	0.166716	1417370_AT, 1451358_A_AT, 1419691_AT, 1421546_A_AT, 1415960_AT, 1418891_A_AT, 1419594_AT, 1450009_AT, 1422928_AT	484	117	12504	1.76648	1	0.661125	91.7971
GOTERM_CC_FAT	GO:0031988~membrane-bounded vesicle	20	2.77778	0.269006	1451358_A_AT, 1419091_A_AT, 1417370_AT, 1434773_A_AT, 1415960_AT, 1452657_AT, 1419594_AT, 1450355_A_AT, 1418891_A_AT, 1450009_AT, 1416629_AT, 1422928_AT, 1423549_AT, 1419589_AT, 1426600_AT, 1419691_AT, 1419764_AT, 1421546_A_AT, 1422977_AT, 1419631_AT, 1455269_A_AT, 1416246_A_AT, 1418962_AT, 1426599_A_AT	484	420	12504	1.23022	1	0.801448	98.6383
GOTERM_CC_FAT	GO:0031982~vesicle	24	3.33333	0.27615	1417370_AT, 1418909_AT, 1434773_A_AT, 1415960_AT, 1452657_AT, 1450355_A_AT, 1419594_AT, 1450009_AT, 1419589_AT, 1426600_AT, 1422977_AT, 1416246_A_AT, 1418962_AT, 1451358_A_AT, 1419091_A_AT, 1418722_AT, 1418891_A_AT, 1416629_AT, 1423549_AT, 1422755_AT, 1422928_AT, 1419691_AT, 1419764_AT, 1421546_A_AT, 1423597_AT, 1455269_A_AT, 1419631_AT, 1426599_A_AT	484	519	12504	1.19467	1	0.802182	98.8099
GOTERM_CC_FAT	GO:0031410~cytoplasmic vesicle	23	3.19444	0.325346	1417370_AT, 1418909_AT, 1434773_A_AT, 1415960_AT, 1452657_AT, 1450355_A_AT, 1419594_AT, 1450009_AT, 1419589_AT, 1426600_AT, 1422977_AT, 1416246_A_AT, 1418962_AT, 1419091_A_AT, 1451358_A_AT, 1418722_AT, 1418891_A_AT, 1416629_AT, 1423549_AT, 1422755_AT, 1422928_AT, 1419691_AT, 1419764_AT, 1421546_A_AT, 1423597_AT, 1455269_A_AT, 1426599_A_AT	484	508	12504	1.16968	1	0.837902	99.5466
GOTERM_CC_FAT	GO:0016023~cytoplasmic membrane-bounded vesicle	19	2.63889	0.336006	1451358_A_AT, 1419091_A_AT, 1417370_AT, 1434773_A_AT, 1415960_AT, 1452657_AT, 1419594_AT, 1450355_A_AT, 1418891_A_AT, 1450009_AT, 1416629_AT, 1422928_AT, 1423549_AT, 1419589_AT, 1426600_AT, 1419691_AT, 1419764_AT, 1421546_A_AT, 1422977_AT, 1455269_A_AT, 1416246_A_AT, 1418962_AT, 1426599_A_AT	484	414	12504	1.18565	1	0.845709	99.6356
Annotation Cluster 109	Enrichment Score: 0.5698582537661214
Category	Term	Count	%	PValue	Genes	List Total	Pop Hits	Pop Total	Fold Enrichment	Bonferroni	Benjamini	FDR
UP_SEQ_FEATURE	metal ion-binding site:Calcium 2; via carbonyl oxygen	4	0.555556	0.199845	1460419_A_AT, 1416298_AT, 1448291_AT, 1421129_A_AT, 1449366_AT	670	37	16021	2.58507	1	0.999966	97.7805
UP_SEQ_FEATURE	metal ion-binding site:Calcium 3; via carbonyl oxygen	3	0.416667	0.218009	1460419_A_AT, 1416298_AT, 1448291_AT, 1449366_AT	670	21	16021	3.41599	1	0.99998	98.5006
UP_SEQ_FEATURE	metal ion-binding site:Calcium 1	4	0.555556	0.28983	1460419_A_AT, 1416298_AT, 1448291_AT, 1421129_A_AT, 1449366_AT	670	45	16021	2.12551	1	0.999999	99.7107
UP_SEQ_FEATURE	metal ion-binding site:Calcium 2	4	0.555556	0.416154	1460419_A_AT, 1416298_AT, 1448291_AT, 1421129_A_AT, 1449366_AT	670	56	16021	1.708	1	1	99.9898
Annotation Cluster 110	Enrichment Score: 0.557537511807535
Category	Term	Count	%	PValue	Genes	List Total	Pop Hits	Pop Total	Fold Enrichment	Bonferroni	Benjamini	FDR
GOTERM_CC_FAT	GO:0005769~early endosome	5	0.694444	0.162276	1419091_A_AT, 1455955_S_AT, 1449877_S_AT, 1451206_S_AT, 1435697_A_AT, 1418181_AT	484	55	12504	2.34861	1	0.656442	91.1771
GOTERM_CC_FAT	GO:0005768~endosome	13	1.80556	0.270949	1419091_A_AT, 1455955_S_AT, 1418989_AT, 1428122_S_AT, 1420819_AT, 1418181_AT, 1437302_AT, 1427161_AT, 1449877_S_AT, 1419238_AT, 1424437_S_AT, 1451206_S_AT, 1429400_AT, 1435697_A_AT	484	252	12504	1.33274	1	0.799541	98.6871
SP_PIR_KEYWORDS	endosome	9	1.25	0.483333	1455955_S_AT, 1418989_AT, 1428122_S_AT, 1449877_S_AT, 1419238_AT, 1420819_AT, 1451206_S_AT, 1429400_AT, 1435697_A_AT, 1418181_AT	681	198	17854	1.1917	1	0.891325	99.9914
Annotation Cluster 111	Enrichment Score: 0.5489683524085169
Category	Term	Count	%	PValue	Genes	List Total	Pop Hits	Pop Total	Fold Enrichment	Bonferroni	Benjamini	FDR
GOTERM_BP_FAT	GO:0032989~cellular component morphogenesis	20	2.77778	0.114249	1422316_AT, 1455792_X_AT, 1415849_S_AT, 1424800_AT, 1450194_A_AT, 1422808_S_AT, 1417133_AT, 1424971_AT, 1422416_S_AT, 1420170_AT, 1450850_AT, 1435382_AT, 1416066_AT, 1417337_AT, 1435383_X_AT, 1449869_AT, 1421317_X_AT, 1419513_A_AT, 1448113_AT, 1415923_AT, 1451446_AT, 1448710_AT, 1417338_AT, 1434920_A_AT, 1422754_AT, 1450782_AT, 1425548_A_AT	547	351	13588	1.41544	1	0.739064	87.9287
GOTERM_BP_FAT	GO:0000902~cell morphogenesis	16	2.22222	0.261959	1422316_AT, 1448113_AT, 1455792_X_AT, 1415923_AT, 1415849_S_AT, 1451446_AT, 1424800_AT, 1422808_S_AT, 1448710_AT, 1424971_AT, 1434920_A_AT, 1417338_AT, 1422416_S_AT, 1450782_AT, 1420170_AT, 1435382_AT, 1450850_AT, 1425548_A_AT, 1417337_AT, 1435383_X_AT, 1449869_AT, 1419513_A_AT	547	309	13588	1.28626	1	0.90738	99.4977
GOTERM_BP_FAT	GO:0000904~cell morphogenesis involved in differentiation	8	1.11111	0.75337	1420170_AT, 1435382_AT, 1448113_AT, 1455792_X_AT, 1415923_AT, 1415849_S_AT, 1451446_AT, 1424800_AT, 1435383_X_AT, 1448710_AT, 1434920_A_AT, 1450782_AT	547	212	13588	0.937394	1	0.998915	100
Annotation Cluster 112	Enrichment Score: 0.5268845041127365
Category	Term	Count	%	PValue	Genes	List Total	Pop Hits	Pop Total	Fold Enrichment	Bonferroni	Benjamini	FDR
GOTERM_BP_FAT	GO:0001568~blood vessel development	14	1.94444	0.184365	1419091_A_AT, 1453107_S_AT, 1416121_AT, 1417039_A_AT, 1448228_AT, 1455494_AT, 1448710_AT, 1427883_A_AT, 1427884_AT, 1434025_AT, 1421027_A_AT, 1420170_AT, 1427049_S_AT, 1451596_A_AT, 1416740_AT, 1434479_AT, 1448026_AT	547	244	13588	1.4253	1	0.843504	97.1321
GOTERM_BP_FAT	GO:0001944~vasculature development	14	1.94444	0.207062	1419091_A_AT, 1453107_S_AT, 1416121_AT, 1417039_A_AT, 1448228_AT, 1455494_AT, 1448710_AT, 1427883_A_AT, 1427884_AT, 1434025_AT, 1421027_A_AT, 1420170_AT, 1427049_S_AT, 1451596_A_AT, 1416740_AT, 1434479_AT, 1448026_AT	547	250	13588	1.39109	1	0.863398	98.2463
GOTERM_BP_FAT	GO:0048514~blood vessel morphogenesis	8	1.11111	0.687966	1420170_AT, 1419091_A_AT, 1453107_S_AT, 1427049_S_AT, 1417039_A_AT, 1448710_AT, 1434025_AT, 1421027_A_AT	547	198	13588	1.00367	1	0.997324	100
Annotation Cluster 113	Enrichment Score: 0.5254844645935786
Category	Term	Count	%	PValue	Genes	List Total	Pop Hits	Pop Total	Fold Enrichment	Bonferroni	Benjamini	FDR
GOTERM_BP_FAT	GO:0051098~regulation of binding	8	1.11111	0.0698977	1437302_AT, 1437313_X_AT, 1427049_S_AT, 1450678_AT, 1448785_AT, 1448953_AT, 1426044_A_AT, 1430979_A_AT, 1452534_A_AT	547	90	13588	2.20808	1	0.629626	71.7149
GOTERM_BP_FAT	GO:0051101~regulation of DNA binding	6	0.833333	0.176252	1437313_X_AT, 1427049_S_AT, 1450678_AT, 1448785_AT, 1426044_A_AT, 1430979_A_AT, 1452534_A_AT	547	74	13588	2.01413	1	0.833654	96.5922
GOTERM_BP_FAT	GO:0043388~positive regulation of DNA binding	3	0.416667	0.507636	1437313_X_AT, 1450678_AT, 1426044_A_AT, 1452534_A_AT	547	42	13588	1.77435	1	0.985044	99.9996
GOTERM_BP_FAT	GO:0051099~positive regulation of binding	3	0.416667	0.544904	1437313_X_AT, 1450678_AT, 1426044_A_AT, 1452534_A_AT	547	45	13588	1.65606	1	0.988541	99.9999
GOTERM_BP_FAT	GO:0051090~regulation of transcription factor activity	3	0.416667	0.692004	1450678_AT, 1426044_A_AT, 1430979_A_AT	547	59	13588	1.2631	1	0.997461	100
Annotation Cluster 114	Enrichment Score: 0.5072420582748216
Category	Term	Count	%	PValue	Genes	List Total	Pop Hits	Pop Total	Fold Enrichment	Bonferroni	Benjamini	FDR
INTERPRO	IPR001763:Rhodanese-like	4	0.555556	0.0424191	1454737_AT, 1450698_AT, 1421963_A_AT, 1433845_X_AT, 1417131_AT, 1433844_A_AT	637	22	17763	5.07007	1	0.838054	50.133
SP_PIR_KEYWORDS	phosphoric monoester hydrolase	5	0.694444	0.0554066	1415864_AT, 1418539_A_AT, 1421963_A_AT, 1418110_A_AT, 1415865_S_AT, 1418181_AT	681	38	17854	3.44965	1	0.30153	55.4204
SMART	SM00450:RHOD	4	0.555556	0.057832	1454737_AT, 1450698_AT, 1421963_A_AT, 1433845_X_AT, 1417131_AT, 1433844_A_AT	372	22	9131	4.46285	0.999999	0.74894	53.4568
UP_SEQ_FEATURE	domain:Rhodanese	3	0.416667	0.127814	1450698_AT, 1421963_A_AT, 1417131_AT	670	15	16021	4.78239	1	0.999689	90.3256
GOTERM_MF_FAT	GO:0004725~protein tyrosine phosphatase activity	6	0.833333	0.341866	1454737_AT, 1450698_AT, 1418539_A_AT, 1421963_A_AT, 1433845_X_AT, 1417131_AT, 1433844_A_AT, 1418181_AT	508	101	13288	1.55391	1	0.972472	99.8151
GOTERM_BP_FAT	GO:0006470~protein amino acid dephosphorylation	6	0.833333	0.485836	1454737_AT, 1450698_AT, 1418539_A_AT, 1421963_A_AT, 1433845_X_AT, 1417131_AT, 1433844_A_AT, 1418181_AT	547	114	13588	1.30742	1	0.982045	99.9991
GOTERM_MF_FAT	GO:0004721~phosphoprotein phosphatase activity	7	0.972222	0.524924	1454737_AT, 1450698_AT, 1418539_A_AT, 1455730_AT, 1421963_A_AT, 1433845_X_AT, 1417131_AT, 1433844_A_AT, 1418181_AT	508	152	13288	1.20462	1	0.994286	99.9986
INTERPRO	IPR000387:Protein-tyrosine phosphatase	4	0.555556	0.532682	1454737_AT, 1450698_AT, 1418539_A_AT, 1433845_X_AT, 1433844_A_AT, 1418181_AT	637	78	17763	1.43002	1	0.999915	99.9995
GOTERM_MF_FAT	GO:0016791~phosphatase activity	10	1.38889	0.558955	1415864_AT, 1454737_AT, 1418539_A_AT, 1451180_A_AT, 1418110_A_AT, 1421963_A_AT, 1418181_AT, 1433844_A_AT, 1449633_S_AT, 1450698_AT, 1455730_AT, 1415865_S_AT, 1433845_X_AT, 1417131_AT	508	238	13288	1.09905	1	0.995747	99.9996
INTERPRO	IPR000387:Dual-specific/protein-tyrosine phosphatase, conserved region	4	0.555556	0.56671	1454737_AT, 1450698_AT, 1418539_A_AT, 1433845_X_AT, 1433844_A_AT, 1418181_AT	637	82	17763	1.36026	1	0.999931	99.9999
GOTERM_BP_FAT	GO:0016311~dephosphorylation	6	0.833333	0.674083	1454737_AT, 1450698_AT, 1418539_A_AT, 1421963_A_AT, 1433845_X_AT, 1417131_AT, 1433844_A_AT, 1418181_AT	547	141	13588	1.05706	1	0.996788	100
SP_PIR_KEYWORDS	protein phosphatase	5	0.694444	0.675334	1450698_AT, 1418539_A_AT, 1421963_A_AT, 1417131_AT, 1418181_AT	681	120	17854	1.09239	1	0.965778	100
INTERPRO	IPR016130:Protein-tyrosine phosphatase, active site	3	0.416667	0.823385	1450698_AT, 1418539_A_AT, 1418181_AT	637	87	17763	0.961566	1	1	100
UP_SEQ_FEATURE	active site:Phosphocysteine intermediate	3	0.416667	0.82653	1450698_AT, 1418539_A_AT, 1418181_AT	670	75	16021	0.956478	1	1	100
Annotation Cluster 115	Enrichment Score: 0.5061252499347735
Category	Term	Count	%	PValue	Genes	List Total	Pop Hits	Pop Total	Fold Enrichment	Bonferroni	Benjamini	FDR
GOTERM_BP_FAT	GO:0045785~positive regulation of cell adhesion	6	0.833333	0.028149	1422699_AT, 1416034_AT, 1421811_AT, 1448182_A_AT, 1416808_AT, 1452106_AT, 1422444_AT, 1437502_X_AT, 1460302_AT	547	43	13588	3.46618	1	0.404071	39.202
GOTERM_BP_FAT	GO:0030155~regulation of cell adhesion	8	1.11111	0.0838358	1422699_AT, 1416034_AT, 1421811_AT, 1448182_A_AT, 1416808_AT, 1452106_AT, 1422444_AT, 1455494_AT, 1437502_X_AT, 1460302_AT, 1451206_S_AT, 1435697_A_AT	547	94	13588	2.11412	1	0.67319	78.2591
INTERPRO	IPR013111:EGF, extracellular	6	0.833333	0.110441	1425896_A_AT, 1451888_A_AT, 1450678_AT, 1452106_AT, 1449829_AT, 1421172_AT, 1460208_AT	637	71	17763	2.35651	1	0.969572	84.7204
UP_SEQ_FEATURE	domain:EGF-like 5; calcium-binding	4	0.555556	0.128322	1425896_A_AT, 1419589_AT, 1416808_AT, 1452106_AT, 1460208_AT	670	30	16021	3.18826	1	0.999616	90.4214
UP_SEQ_FEATURE	domain:EGF-like 6	4	0.555556	0.199845	1425896_A_AT, 1451888_A_AT, 1416808_AT, 1460208_AT, 1449939_S_AT	670	37	16021	2.58507	1	0.999966	97.7805
GOTERM_BP_FAT	GO:0010810~regulation of cell-substrate adhesion	4	0.555556	0.216211	1421811_AT, 1416808_AT, 1452106_AT, 1455494_AT, 1460302_AT	547	40	13588	2.4841	1	0.872396	98.5674
UP_SEQ_FEATURE	domain:EGF-like 1	7	0.972222	0.282061	1425896_A_AT, 1451888_A_AT, 1419589_AT, 1421811_AT, 1416808_AT, 1452106_AT, 1460302_AT, 1460208_AT, 1449939_S_AT	670	106	16021	1.57909	1	0.999998	99.6516
GOTERM_BP_FAT	GO:0010811~positive regulation of cell-substrate adhesion	3	0.416667	0.296062	1421811_AT, 1416808_AT, 1452106_AT, 1460302_AT	547	27	13588	2.76011	1	0.926703	99.7798
UP_SEQ_FEATURE	domain:EGF-like 3	5	0.694444	0.296955	1425896_A_AT, 1451888_A_AT, 1421811_AT, 1452106_AT, 1460302_AT, 1460208_AT, 1449939_S_AT	670	66	16021	1.81151	1	0.999997	99.7565
UP_SEQ_FEATURE	domain:EGF-like 4; calcium-binding	3	0.416667	0.388571	1425896_A_AT, 1419589_AT, 1452106_AT, 1460208_AT	670	32	16021	2.24174	1	0.999999	99.9776
INTERPRO	IPR001881:EGF-like calcium-binding	5	0.694444	0.411577	1425896_A_AT, 1419589_AT, 1416808_AT, 1452106_AT, 1460208_AT, 1449939_S_AT	637	91	17763	1.53216	1	0.999671	99.9799
INTERPRO	IPR000742:EGF-like, type 3	9	1.25	0.420328	1425896_A_AT, 1451888_A_AT, 1419589_AT, 1421811_AT, 1419481_AT, 1416808_AT, 1452106_AT, 1460302_AT, 1421172_AT, 1460208_AT, 1449939_S_AT	637	199	17763	1.26115	1	0.999675	99.9842
UP_SEQ_FEATURE	domain:EGF-like 2	5	0.694444	0.420945	1425896_A_AT, 1451888_A_AT, 1419589_AT, 1416808_AT, 1460208_AT, 1449939_S_AT	670	79	16021	1.51341	1	1	99.9911
INTERPRO	IPR000152:EGF-type aspartate/asparagine hydroxylation conserved site	5	0.694444	0.435768	1425896_A_AT, 1419589_AT, 1416808_AT, 1452106_AT, 1460208_AT, 1449939_S_AT	637	94	17763	1.48327	1	0.999669	99.9898
INTERPRO	IPR013091:EGF calcium-binding	4	0.555556	0.451035	1425896_A_AT, 1419589_AT, 1416808_AT, 1452106_AT, 1460208_AT	637	69	17763	1.61654	1	0.999724	99.9934
SP_PIR_KEYWORDS	egf-like domain	10	1.38889	0.472253	1425896_A_AT, 1451888_A_AT, 1419589_AT, 1421811_AT, 1419481_AT, 1416808_AT, 1452106_AT, 1426258_AT, 1460302_AT, 1421172_AT, 1460208_AT, 1449939_S_AT	681	222	17854	1.18096	1	0.888936	99.9884
INTERPRO	IPR006209:EGF	6	0.833333	0.485951	1425896_A_AT, 1419589_AT, 1421811_AT, 1419481_AT, 1416808_AT, 1460302_AT, 1460208_AT, 1449939_S_AT	637	128	17763	1.30713	1	0.999845	99.9977
SMART	SM00179:EGF_CA	5	0.694444	0.509029	1425896_A_AT, 1419589_AT, 1416808_AT, 1452106_AT, 1460208_AT, 1449939_S_AT	372	91	9131	1.34866	1	0.992203	99.9892
INTERPRO	IPR013032:EGF-like region, conserved site	12	1.66667	0.555438	1421811_AT, 1419481_AT, 1450678_AT, 1460302_AT, 1460208_AT, 1449939_S_AT, 1451888_A_AT, 1425896_A_AT, 1419589_AT, 1416808_AT, 1452106_AT, 1449829_AT, 1426258_AT, 1421172_AT	637	310	17763	1.07943	1	0.999931	99.9998
INTERPRO	IPR006210:EGF-like	8	1.11111	0.593804	1425896_A_AT, 1451888_A_AT, 1419589_AT, 1421811_AT, 1419481_AT, 1416808_AT, 1452106_AT, 1460302_AT, 1460208_AT, 1449939_S_AT	637	203	17763	1.09893	1	0.999951	99.9999
UP_SEQ_FEATURE	domain:EGF-like 4	3	0.416667	0.623694	1451888_A_AT, 1416808_AT, 1449939_S_AT	670	50	16021	1.43472	1	1	100
INTERPRO	IPR018097:EGF-like calcium-binding, conserved site	4	0.555556	0.659159	1425896_A_AT, 1419589_AT, 1416808_AT, 1452106_AT, 1460208_AT	637	94	17763	1.18661	1	0.999986	100
SMART	SM00181:EGF	8	1.11111	0.724197	1425896_A_AT, 1451888_A_AT, 1419589_AT, 1421811_AT, 1419481_AT, 1416808_AT, 1452106_AT, 1460302_AT, 1460208_AT, 1449939_S_AT	372	203	9131	0.967318	1	0.998267	100
Annotation Cluster 116	Enrichment Score: 0.49843696578034663
Category	Term	Count	%	PValue	Genes	List Total	Pop Hits	Pop Total	Fold Enrichment	Bonferroni	Benjamini	FDR
SP_PIR_KEYWORDS	Lectin	10	1.38889	0.187514	1422013_AT, 1419589_AT, 1425951_A_AT, 1419481_AT, 1425407_S_AT, 1419764_AT, 1420804_S_AT, 1417079_S_AT, 1426808_AT, 1419627_S_AT, 1422873_AT, 1449127_AT	681	167	17854	1.5699	1	0.615931	94.7303
GOTERM_MF_FAT	GO:0005529~sugar binding	10	1.38889	0.254945	1422013_AT, 1419589_AT, 1425951_A_AT, 1419481_AT, 1425407_S_AT, 1419764_AT, 1420804_S_AT, 1417079_S_AT, 1426808_AT, 1419627_S_AT, 1422873_AT, 1449127_AT	508	181	13288	1.44516	1	0.93968	98.805
INTERPRO	IPR016186:C-type lectin-like	7	0.972222	0.303396	1422013_AT, 1429379_AT, 1419589_AT, 1425951_A_AT, 1419481_AT, 1425407_S_AT, 1420804_S_AT, 1419627_S_AT, 1422873_AT	637	127	17763	1.53699	1	0.998922	99.6984
INTERPRO	IPR018378:C-type lectin, conserved site	6	0.833333	0.316172	1422013_AT, 1419589_AT, 1425951_A_AT, 1419481_AT, 1425407_S_AT, 1420804_S_AT, 1419627_S_AT, 1422873_AT	637	104	17763	1.60877	1	0.998931	99.7759
UP_SEQ_FEATURE	domain:C-type lectin	6	0.833333	0.32284	1422013_AT, 1419589_AT, 1425951_A_AT, 1419481_AT, 1425407_S_AT, 1420804_S_AT, 1419627_S_AT, 1422873_AT	670	90	16021	1.59413	1	0.999998	99.8717
INTERPRO	IPR001304:C-type lectin	6	0.833333	0.415931	1422013_AT, 1419589_AT, 1425951_A_AT, 1419481_AT, 1425407_S_AT, 1420804_S_AT, 1419627_S_AT, 1422873_AT	637	118	17763	1.4179	1	0.999672	99.9822
SMART	SM00034:CLECT	6	0.833333	0.526647	1422013_AT, 1419589_AT, 1425951_A_AT, 1419481_AT, 1425407_S_AT, 1420804_S_AT, 1419627_S_AT, 1422873_AT	372	118	9131	1.24809	1	0.99081	99.9932
Annotation Cluster 117	Enrichment Score: 0.4954083635185162
Category	Term	Count	%	PValue	Genes	List Total	Pop Hits	Pop Total	Fold Enrichment	Bonferroni	Benjamini	FDR
GOTERM_BP_FAT	GO:0001701~in utero embryonic development	14	1.94444	0.283009	1417926_AT, 1419943_S_AT, 1452115_A_AT, 1448162_AT, 1450920_AT, 1450194_A_AT, 1426580_AT, 1416076_AT, 1420170_AT, 1418936_AT, 1427707_A_AT, 1435800_A_AT, 1418600_AT, 1452598_AT, 1448026_AT, 1419838_S_AT, 1424152_AT, 1448205_AT, 1421317_X_AT, 1451012_A_AT	547	267	13588	1.30252	1	0.918707	99.6967
GOTERM_BP_FAT	GO:0043009~chordate embryonic development	20	2.77778	0.338379	1424800_AT, 1450920_AT, 1450194_A_AT, 1426580_AT, 1449939_S_AT, 1420170_AT, 1418936_AT, 1452598_AT, 1454714_X_AT, 1424152_AT, 1448205_AT, 1421317_X_AT, 1424629_AT, 1417926_AT, 1452870_AT, 1426657_S_AT, 1419943_S_AT, 1452115_A_AT, 1456471_X_AT, 1448162_AT, 1416076_AT, 1437621_X_AT, 1427707_A_AT, 1427049_S_AT, 1435800_A_AT, 1418600_AT, 1448026_AT, 1456584_X_AT, 1419838_S_AT, 1451012_A_AT	547	421	13588	1.18009	1	0.946067	99.9253
GOTERM_BP_FAT	GO:0009792~embryonic development ending in birth or egg hatching	20	2.77778	0.340857	1424800_AT, 1450920_AT, 1450194_A_AT, 1426580_AT, 1449939_S_AT, 1420170_AT, 1418936_AT, 1452598_AT, 1454714_X_AT, 1424152_AT, 1448205_AT, 1421317_X_AT, 1424629_AT, 1417926_AT, 1452870_AT, 1426657_S_AT, 1419943_S_AT, 1452115_A_AT, 1456471_X_AT, 1448162_AT, 1416076_AT, 1437621_X_AT, 1427707_A_AT, 1427049_S_AT, 1435800_A_AT, 1418600_AT, 1448026_AT, 1456584_X_AT, 1419838_S_AT, 1451012_A_AT	547	425	13588	1.16899	1	0.946991	99.93
Annotation Cluster 118	Enrichment Score: 0.4734307664780192
Category	Term	Count	%	PValue	Genes	List Total	Pop Hits	Pop Total	Fold Enrichment	Bonferroni	Benjamini	FDR
GOTERM_BP_FAT	GO:0009263~deoxyribonucleotide biosynthetic process	4	0.555556	0.00310588	1450484_A_AT, 1424991_S_AT, 1448226_AT, 1415878_AT, 1416120_AT, 1434437_X_AT	547	8	13588	12.4205	0.999082	0.0868148	5.27696
GOTERM_BP_FAT	GO:0044271~nitrogen compound biosynthetic process	22	3.05556	0.0105121	1421278_S_AT, 1418493_A_AT, 1421277_AT, 1425677_A_AT, 1448315_A_AT, 1436853_A_AT, 1451064_A_AT, 1421129_A_AT, 1452830_S_AT, 1422573_AT, 1452746_AT, 1450556_AT, 1426475_AT, 1436930_X_AT, 1435855_X_AT, 1424991_S_AT, 1448226_AT, 1433966_X_AT, 1416120_AT, 1454714_X_AT, 1451095_AT, 1431022_AT, 1437325_X_AT, 1456307_S_AT, 1426657_S_AT, 1456471_X_AT, 1452829_AT, 1437621_X_AT, 1434437_X_AT, 1454607_S_AT,…	547	302	13588	1.80961	1	0.225428	16.8208
GOTERM_BP_FAT	GO:0034654~nucleobase, nucleoside, nucleotide and nucleic acid biosynthetic process	12	1.66667	0.106887	1452830_S_AT, 1421129_A_AT, 1452746_AT, 1452829_AT, 1422573_AT, 1434437_X_AT, 1450484_A_AT, 1424991_S_AT, 1423597_AT, 1435148_AT, 1448226_AT, 1415878_AT, 1416120_AT, 1416798_A_AT, 1456307_S_AT	547	179	13588	1.66532	1	0.72112	86.0554
GOTERM_BP_FAT	GO:0034404~nucleobase, nucleoside and nucleotide biosynthetic process	12	1.66667	0.106887	1452830_S_AT, 1421129_A_AT, 1452746_AT, 1452829_AT, 1422573_AT, 1434437_X_AT, 1450484_A_AT, 1424991_S_AT, 1423597_AT, 1435148_AT, 1448226_AT, 1415878_AT, 1416120_AT, 1416798_A_AT, 1456307_S_AT	547	179	13588	1.66532	1	0.72112	86.0554
GOTERM_BP_FAT	GO:0009165~nucleotide biosynthetic process	11	1.52778	0.163121	1421129_A_AT, 1452746_AT, 1422573_AT, 1434437_X_AT, 1450484_A_AT, 1424991_S_AT, 1423597_AT, 1435148_AT, 1448226_AT, 1415878_AT, 1416798_A_AT, 1416120_AT, 1456307_S_AT	547	174	13588	1.5704	1	0.821914	95.5107
GOTERM_BP_FAT	GO:0009141~nucleoside triphosphate metabolic process	7	0.972222	0.316166	1419270_A_AT, 1423597_AT, 1435148_AT, 1421129_A_AT, 1452746_AT, 1416798_A_AT, 1422430_AT	547	115	13588	1.51206	1	0.937576	99.8671
GOTERM_BP_FAT	GO:0009150~purine ribonucleotide metabolic process	7	0.972222	0.344781	1423597_AT, 1435148_AT, 1421129_A_AT, 1422573_AT, 1452746_AT, 1416798_A_AT, 1422430_AT	547	119	13588	1.46123	1	0.947745	99.9369
GOTERM_MF_FAT	GO:0015662~ATPase activity, coupled to transmembrane movement of ions, phosphorylative mechanism	4	0.555556	0.371498	1423597_AT, 1435148_AT, 1421129_A_AT, 1452746_AT	508	57	13288	1.83561	1	0.978593	99.9075
GOTERM_BP_FAT	GO:0009205~purine ribonucleoside triphosphate metabolic process	6	0.833333	0.3828	1423597_AT, 1435148_AT, 1421129_A_AT, 1452746_AT, 1416798_A_AT, 1422430_AT	547	101	13588	1.4757	1	0.960386	99.9777
INTERPRO	IPR001757:ATPase, P-type, K/Mg/Cd/Cu/Zn/Na/Ca/Na/H-transporter	3	0.416667	0.38411	1423597_AT, 1421129_A_AT, 1452746_AT	637	37	17763	2.26098	1	0.999516	99.9582
INTERPRO	IPR008250:ATPase, P-type, ATPase-associated region	3	0.416667	0.38411	1423597_AT, 1421129_A_AT, 1452746_AT	637	37	17763	2.26098	1	0.999516	99.9582
INTERPRO	IPR018303:ATPase, P-type phosphorylation site	3	0.416667	0.38411	1423597_AT, 1421129_A_AT, 1452746_AT	637	37	17763	2.26098	1	0.999516	99.9582
GOTERM_BP_FAT	GO:0009259~ribonucleotide metabolic process	7	0.972222	0.388085	1423597_AT, 1435148_AT, 1421129_A_AT, 1422573_AT, 1452746_AT, 1416798_A_AT, 1422430_AT	547	125	13588	1.39109	1	0.961867	99.9808
GOTERM_BP_FAT	GO:0009199~ribonucleoside triphosphate metabolic process	6	0.833333	0.390837	1423597_AT, 1435148_AT, 1421129_A_AT, 1452746_AT, 1416798_A_AT, 1422430_AT	547	102	13588	1.46123	1	0.962631	99.9823
UP_SEQ_FEATURE	active site:4-aspartylphosphate intermediate	3	0.416667	0.40346	1423597_AT, 1421129_A_AT, 1452746_AT	670	33	16021	2.17381	1	1	99.9853
INTERPRO	IPR005834:Haloacid dehalogenase-like hydrolase	3	0.416667	0.422072	1423597_AT, 1421129_A_AT, 1452746_AT	637	40	17763	2.09141	1	0.999655	99.985
GOTERM_BP_FAT	GO:0009144~purine nucleoside triphosphate metabolic process	6	0.833333	0.422878	1423597_AT, 1435148_AT, 1421129_A_AT, 1452746_AT, 1416798_A_AT, 1422430_AT	547	106	13588	1.40609	1	0.971303	99.9931
GOTERM_BP_FAT	GO:0009152~purine ribonucleotide biosynthetic process	6	0.833333	0.430847	1423597_AT, 1435148_AT, 1421129_A_AT, 1422573_AT, 1452746_AT, 1416798_A_AT	547	107	13588	1.39295	1	0.972379	99.9946
GOTERM_BP_FAT	GO:0009260~ribonucleotide biosynthetic process	6	0.833333	0.462465	1423597_AT, 1435148_AT, 1421129_A_AT, 1422573_AT, 1452746_AT, 1416798_A_AT	547	111	13588	1.34275	1	0.979049	99.998
GOTERM_BP_FAT	GO:0006163~purine nucleotide metabolic process	8	1.11111	0.464056	1423597_AT, 1435148_AT, 1421129_A_AT, 1422573_AT, 1452746_AT, 1416798_A_AT, 1422430_AT, 1456307_S_AT	547	160	13588	1.24205	1	0.97921	99.9981
GOTERM_BP_FAT	GO:0006164~purine nucleotide biosynthetic process	7	0.972222	0.47412	1423597_AT, 1435148_AT, 1421129_A_AT, 1422573_AT, 1452746_AT, 1416798_A_AT, 1456307_S_AT	547	137	13588	1.26925	1	0.980486	99.9986
GOTERM_MF_FAT	GO:0042623~ATPase activity, coupled	10	1.38889	0.47986	1420170_AT, 1438161_S_AT, 1448953_AT, 1423597_AT, 1418281_AT, 1435148_AT, 1421129_A_AT, 1448026_AT, 1452746_AT, 1460292_A_AT, 1424321_AT	508	223	13288	1.17298	1	0.991147	99.9946
GOTERM_BP_FAT	GO:0046034~ATP metabolic process	5	0.694444	0.491361	1423597_AT, 1435148_AT, 1421129_A_AT, 1452746_AT, 1422430_AT	547	90	13588	1.38005	1	0.982808	99.9992
GOTERM_MF_FAT	GO:0042625~ATPase activity, coupled to transmembrane movement of ions	4	0.555556	0.493201	1423597_AT, 1435148_AT, 1421129_A_AT, 1452746_AT	508	69	13288	1.51638	1	0.992278	99.9964
GOTERM_BP_FAT	GO:0009201~ribonucleoside triphosphate biosynthetic process	5	0.694444	0.517177	1423597_AT, 1435148_AT, 1421129_A_AT, 1452746_AT, 1416798_A_AT	547	93	13588	1.33553	1	0.986068	99.9997
GOTERM_BP_FAT	GO:0009206~purine ribonucleoside triphosphate biosynthetic process	5	0.694444	0.517177	1423597_AT, 1435148_AT, 1421129_A_AT, 1452746_AT, 1416798_A_AT	547	93	13588	1.33553	1	0.986068	99.9997
GOTERM_BP_FAT	GO:0009145~purine nucleoside triphosphate biosynthetic process	5	0.694444	0.525647	1423597_AT, 1435148_AT, 1421129_A_AT, 1452746_AT, 1416798_A_AT	547	94	13588	1.32133	1	0.986862	99.9998
GOTERM_BP_FAT	GO:0009142~nucleoside triphosphate biosynthetic process	5	0.694444	0.534044	1423597_AT, 1435148_AT, 1421129_A_AT, 1452746_AT, 1416798_A_AT	547	95	13588	1.30742	1	0.987607	99.9998
GOTERM_BP_FAT	GO:0006754~ATP biosynthetic process	4	0.555556	0.645686	1423597_AT, 1435148_AT, 1421129_A_AT, 1452746_AT	547	82	13588	1.21175	1	0.995423	100
GOTERM_MF_FAT	GO:0042626~ATPase activity, coupled to transmembrane movement of substances	4	0.555556	0.72137	1423597_AT, 1435148_AT, 1421129_A_AT, 1452746_AT	508	97	13288	1.07866	1	0.999375	100
GOTERM_MF_FAT	GO:0016820~hydrolase activity, acting on acid anhydrides, catalyzing transmembrane movement of substances	4	0.555556	0.72137	1423597_AT, 1435148_AT, 1421129_A_AT, 1452746_AT	508	97	13288	1.07866	1	0.999375	100
GOTERM_MF_FAT	GO:0043492~ATPase activity, coupled to movement of substances	4	0.555556	0.72137	1423597_AT, 1435148_AT, 1421129_A_AT, 1452746_AT	508	97	13288	1.07866	1	0.999375	100
GOTERM_MF_FAT	GO:0015405~P-P-bond-hydrolysis-driven transmembrane transporter activity	4	0.555556	0.780587	1423597_AT, 1435148_AT, 1421129_A_AT, 1452746_AT	508	107	13288	0.97785	1	0.999709	100
GOTERM_MF_FAT	GO:0015399~primary active transmembrane transporter activity	4	0.555556	0.785897	1423597_AT, 1435148_AT, 1421129_A_AT, 1452746_AT	508	108	13288	0.968796	1	0.999728	100
UP_SEQ_FEATURE	metal ion-binding site:Magnesium	4	0.555556	0.809811	1449633_S_AT, 1423597_AT, 1421129_A_AT, 1451180_A_AT, 1452746_AT	670	103	16021	0.928619	1	1	100
Annotation Cluster 119	Enrichment Score: 0.4609634518818147
Category	Term	Count	%	PValue	Genes	List Total	Pop Hits	Pop Total	Fold Enrichment	Bonferroni	Benjamini	FDR
INTERPRO	IPR017892:Protein kinase, C-terminal	4	0.555556	0.171572	1460419_A_AT, 1417542_AT, 1426044_A_AT, 1427669_A_AT	637	40	17763	2.78854	1	0.99129	95.1275
INTERPRO	IPR000961:AGC-kinase, C-terminal	4	0.555556	0.295049	1460419_A_AT, 1417542_AT, 1426044_A_AT, 1427669_A_AT	637	53	17763	2.10456	1	0.998793	99.6348
SMART	SM00133:S_TK_X	4	0.555556	0.365694	1460419_A_AT, 1417542_AT, 1426044_A_AT, 1427669_A_AT	372	53	9131	1.85251	1	0.979991	99.7103
UP_SEQ_FEATURE	domain:AGC-kinase C-terminal	4	0.555556	0.382083	1460419_A_AT, 1417542_AT, 1426044_A_AT, 1427669_A_AT	670	53	16021	1.80467	1	0.999999	99.9731
GOTERM_MF_FAT	GO:0019992~diacylglycerol binding	4	0.555556	0.392376	1451358_A_AT, 1460419_A_AT, 1421546_A_AT, 1426044_A_AT, 1427669_A_AT	508	59	13288	1.77339	1	0.981311	99.9444
INTERPRO	IPR002219:Protein kinase C-like, phorbol ester/diacylglycerol binding	4	0.555556	0.422518	1451358_A_AT, 1460419_A_AT, 1421546_A_AT, 1426044_A_AT, 1427669_A_AT	637	66	17763	1.69002	1	0.999622	99.9851
SMART	SM00109:C1	4	0.555556	0.505931	1451358_A_AT, 1460419_A_AT, 1421546_A_AT, 1426044_A_AT, 1427669_A_AT	372	66	9131	1.48762	1	0.992966	99.9883
Annotation Cluster 120	Enrichment Score: 0.4413956522879174
Category	Term	Count	%	PValue	Genes	List Total	Pop Hits	Pop Total	Fold Enrichment	Bonferroni	Benjamini	FDR
KEGG_PATHWAY	mmu04662:B cell receptor signaling pathway	7	0.972222	0.1135	1421937_AT, 1460419_A_AT, 1426926_AT, 1417620_AT, 1418110_A_AT, 1421936_AT, 1417640_AT, 1422755_AT	239	80	5738	2.10073	1	0.552906	76.1559
KEGG_PATHWAY	mmu04664:Fc epsilon RI signaling pathway	6	0.833333	0.252749	1460419_A_AT, 1426926_AT, 1448871_AT, 1417620_AT, 1418110_A_AT, 1422755_AT	239	82	5738	1.75671	1	0.807425	96.8792
SP_PIR_KEYWORDS	SH2 domain	6	0.833333	0.355723	1421937_AT, 1426926_AT, 1430164_A_AT, 1425457_A_AT, 1418110_A_AT, 1421936_AT, 1425458_A_AT, 1420819_AT, 1422755_AT	681	103	17854	1.52722	1	0.818919	99.8033
INTERPRO	IPR000980:SH2 motif	6	0.833333	0.365995	1421937_AT, 1426926_AT, 1430164_A_AT, 1425457_A_AT, 1418110_A_AT, 1421936_AT, 1425458_A_AT, 1420819_AT, 1422755_AT	637	111	17763	1.50732	1	0.999441	99.9335
KEGG_PATHWAY	mmu04370:VEGF signaling pathway	5	0.694444	0.387713	1460419_A_AT, 1426926_AT, 1448871_AT, 1451596_A_AT, 1417620_AT	239	76	5738	1.5795	1	0.880079	99.7084
SMART	SM00252:SH2	6	0.833333	0.472354	1421937_AT, 1426926_AT, 1430164_A_AT, 1425457_A_AT, 1418110_A_AT, 1421936_AT, 1425458_A_AT, 1420819_AT, 1422755_AT	372	111	9131	1.32679	1	0.992875	99.9727
UP_SEQ_FEATURE	domain:SH2	5	0.694444	0.52169	1421937_AT, 1430164_A_AT, 1425457_A_AT, 1418110_A_AT, 1421936_AT, 1425458_A_AT, 1420819_AT, 1422755_AT	670	90	16021	1.32844	1	1	99.9997
KEGG_PATHWAY	mmu04070:Phosphatidylinositol signaling system	3	0.416667	0.824846	1460419_A_AT, 1426926_AT, 1418110_A_AT	239	75	5738	0.960335	1	0.987909	100
Annotation Cluster 121	Enrichment Score: 0.4383578874629184
Category	Term	Count	%	PValue	Genes	List Total	Pop Hits	Pop Total	Fold Enrichment	Bonferroni	Benjamini	FDR
SP_PIR_KEYWORDS	translation regulation	5	0.694444	0.218434	1422610_S_AT, 1422567_AT, 1448325_AT, 1422611_S_AT, 1426366_AT, 1437103_AT	681	63	17854	2.08074	1	0.664035	96.9594
GOTERM_BP_FAT	GO:0010608~posttranscriptional regulation of gene expression	9	1.25	0.244932	1422610_S_AT, 1427049_S_AT, 1422439_A_AT, 1449077_AT, 1419155_A_AT, 1422567_AT, 1448325_AT, 1422611_S_AT, 1419156_AT, 1426366_AT, 1437103_AT	547	148	13588	1.5106	1	0.89519	99.2526
GOTERM_BP_FAT	GO:0006417~regulation of translation	6	0.833333	0.374758	1422610_S_AT, 1422439_A_AT, 1422567_AT, 1448325_AT, 1422611_S_AT, 1426366_AT, 1437103_AT	547	100	13588	1.49046	1	0.957607	99.9721
GOTERM_BP_FAT	GO:0032268~regulation of cellular protein metabolic process	9	1.25	0.879936	1416034_AT, 1422610_S_AT, 1422439_A_AT, 1448182_A_AT, 1426152_A_AT, 1422567_AT, 1448325_AT, 1437502_X_AT, 1448138_AT, 1422611_S_AT, 1426366_AT, 1437103_AT	547	280	13588	0.798459	1	0.999929	100
Annotation Cluster 122	Enrichment Score: 0.429970753861418
Category	Term	Count	%	PValue	Genes	List Total	Pop Hits	Pop Total	Fold Enrichment	Bonferroni	Benjamini	FDR
GOTERM_BP_FAT	GO:0043281~regulation of caspase activity	4	0.555556	0.325791	1417346_AT, 1452870_AT, 1424278_A_AT, 1450680_AT	547	50	13588	1.98728	1	0.942127	99.8962
GOTERM_BP_FAT	GO:0052548~regulation of endopeptidase activity	4	0.555556	0.325791	1417346_AT, 1452870_AT, 1424278_A_AT, 1450680_AT	547	50	13588	1.98728	1	0.942127	99.8962
GOTERM_BP_FAT	GO:0052547~regulation of peptidase activity	4	0.555556	0.336911	1417346_AT, 1452870_AT, 1424278_A_AT, 1450680_AT	547	51	13588	1.94831	1	0.945715	99.9223
GOTERM_BP_FAT	GO:0051336~regulation of hydrolase activity	9	1.25	0.532996	1417346_AT, 1452870_AT, 1424278_A_AT, 1418370_AT, 1450680_AT, 1448138_AT, 1450344_A_AT, 1448770_A_AT, 1424236_AT	547	196	13588	1.14066	1	0.987585	99.9998
Annotation Cluster 123	Enrichment Score: 0.41858385148720445
Category	Term	Count	%	PValue	Genes	List Total	Pop Hits	Pop Total	Fold Enrichment	Bonferroni	Benjamini	FDR
GOTERM_BP_FAT	GO:0044093~positive regulation of molecular function	18	2.5	0.111179	1437313_X_AT, 1417346_AT, 1450678_AT, 1452870_AT, 1426152_A_AT, 1437502_X_AT, 1421963_A_AT, 1450344_A_AT, 1452534_A_AT, 1437302_AT, 1416034_AT, 1450079_AT, 1448182_A_AT, 1451596_A_AT, 1426926_AT, 1434034_AT, 1448138_AT, 1426044_A_AT, 1430979_A_AT, 1439040_AT, 1456307_S_AT	547	306	13588	1.46123	1	0.732371	87.1784
GOTERM_BP_FAT	GO:0045860~positive regulation of protein kinase activity	8	1.11111	0.231473	1416034_AT, 1450079_AT, 1451596_A_AT, 1448182_A_AT, 1426152_A_AT, 1434034_AT, 1437502_X_AT, 1421963_A_AT, 1430979_A_AT, 1439040_AT	547	124	13588	1.60264	1	0.88377	98.9831
GOTERM_BP_FAT	GO:0043085~positive regulation of catalytic activity	14	1.94444	0.252052	1452870_AT, 1417346_AT, 1426152_A_AT, 1437502_X_AT, 1421963_A_AT, 1450344_A_AT, 1437302_AT, 1416034_AT, 1450079_AT, 1448182_A_AT, 1451596_A_AT, 1434034_AT, 1448138_AT, 1430979_A_AT, 1439040_AT, 1456307_S_AT	547	261	13588	1.33246	1	0.900436	99.3663
GOTERM_BP_FAT	GO:0033674~positive regulation of kinase activity	8	1.11111	0.268131	1416034_AT, 1450079_AT, 1451596_A_AT, 1448182_A_AT, 1426152_A_AT, 1434034_AT, 1437502_X_AT, 1421963_A_AT, 1430979_A_AT, 1439040_AT	547	130	13588	1.52867	1	0.910312	99.5661
GOTERM_BP_FAT	GO:0051347~positive regulation of transferase activity	8	1.11111	0.299794	1416034_AT, 1450079_AT, 1451596_A_AT, 1448182_A_AT, 1426152_A_AT, 1434034_AT, 1437502_X_AT, 1421963_A_AT, 1430979_A_AT, 1439040_AT	547	135	13588	1.47206	1	0.928926	99.7993
GOTERM_BP_FAT	GO:0045859~regulation of protein kinase activity	10	1.38889	0.332395	1454737_AT, 1426152_A_AT, 1437502_X_AT, 1421679_A_AT, 1421963_A_AT, 1433844_A_AT, 1416034_AT, 1450079_AT, 1448182_A_AT, 1451596_A_AT, 1434034_AT, 1424638_AT, 1430979_A_AT, 1433845_X_AT, 1439040_AT	547	186	13588	1.33553	1	0.944065	99.9126
GOTERM_BP_FAT	GO:0043549~regulation of kinase activity	10	1.38889	0.366574	1454737_AT, 1426152_A_AT, 1437502_X_AT, 1421679_A_AT, 1421963_A_AT, 1433844_A_AT, 1416034_AT, 1450079_AT, 1448182_A_AT, 1451596_A_AT, 1434034_AT, 1424638_AT, 1430979_A_AT, 1433845_X_AT, 1439040_AT	547	192	13588	1.2938	1	0.955421	99.965
GOTERM_BP_FAT	GO:0051338~regulation of transferase activity	10	1.38889	0.40686	1454737_AT, 1426152_A_AT, 1437502_X_AT, 1421679_A_AT, 1421963_A_AT, 1433844_A_AT, 1416034_AT, 1450079_AT, 1448182_A_AT, 1451596_A_AT, 1434034_AT, 1424638_AT, 1430979_A_AT, 1433845_X_AT, 1439040_AT	547	199	13588	1.24829	1	0.96772	99.9889
GOTERM_BP_FAT	GO:0019220~regulation of phosphate metabolic process	13	1.80556	0.553142	1454737_AT, 1426152_A_AT, 1422567_AT, 1437502_X_AT, 1421963_A_AT, 1421679_A_AT, 1433844_A_AT, 1416034_AT, 1450079_AT, 1448182_A_AT, 1451596_A_AT, 1417649_AT, 1434034_AT, 1448138_AT, 1424638_AT, 1430979_A_AT, 1433845_X_AT, 1439040_AT	547	301	13588	1.07286	1	0.989187	99.9999
GOTERM_BP_FAT	GO:0051174~regulation of phosphorus metabolic process	13	1.80556	0.553142	1454737_AT, 1426152_A_AT, 1422567_AT, 1437502_X_AT, 1421963_A_AT, 1421679_A_AT, 1433844_A_AT, 1416034_AT, 1450079_AT, 1448182_A_AT, 1451596_A_AT, 1417649_AT, 1434034_AT, 1448138_AT, 1424638_AT, 1430979_A_AT, 1433845_X_AT, 1439040_AT	547	301	13588	1.07286	1	0.989187	99.9999
GOTERM_BP_FAT	GO:0032147~activation of protein kinase activity	3	0.416667	0.613366	1450079_AT, 1451596_A_AT, 1434034_AT	547	51	13588	1.46123	1	0.993744	100
GOTERM_BP_FAT	GO:0042325~regulation of phosphorylation	12	1.66667	0.621093	1454737_AT, 1426152_A_AT, 1422567_AT, 1437502_X_AT, 1421679_A_AT, 1421963_A_AT, 1433844_A_AT, 1416034_AT, 1450079_AT, 1451596_A_AT, 1448182_A_AT, 1417649_AT, 1434034_AT, 1424638_AT, 1430979_A_AT, 1433845_X_AT, 1439040_AT	547	290	13588	1.0279	1	0.994173	100
GOTERM_BP_FAT	GO:0043405~regulation of MAP kinase activity	4	0.555556	0.661794	1416034_AT, 1454737_AT, 1448182_A_AT, 1426152_A_AT, 1437502_X_AT, 1430979_A_AT, 1433845_X_AT, 1433844_A_AT	547	84	13588	1.1829	1	0.996263	100
GOTERM_BP_FAT	GO:0043406~positive regulation of MAP kinase activity	3	0.416667	0.692004	1416034_AT, 1448182_A_AT, 1426152_A_AT, 1437502_X_AT, 1430979_A_AT	547	59	13588	1.2631	1	0.997461	100
Annotation Cluster 124	Enrichment Score: 0.41844808558155683
Category	Term	Count	%	PValue	Genes	List Total	Pop Hits	Pop Total	Fold Enrichment	Bonferroni	Benjamini	FDR
GOTERM_BP_FAT	GO:0042552~myelination	4	0.555556	0.184942	1416066_AT, 1425264_S_AT, 1415822_AT, 1417133_AT, 1415823_AT	547	37	13588	2.68551	1	0.843337	97.1672
GOTERM_BP_FAT	GO:0007272~ensheathment of neurons	4	0.555556	0.20566	1416066_AT, 1425264_S_AT, 1415822_AT, 1417133_AT, 1415823_AT	547	39	13588	2.54779	1	0.863404	98.1915
GOTERM_BP_FAT	GO:0008366~axon ensheathment	4	0.555556	0.20566	1416066_AT, 1425264_S_AT, 1415822_AT, 1417133_AT, 1415823_AT	547	39	13588	2.54779	1	0.863404	98.1915
GOTERM_BP_FAT	GO:0019228~regulation of action potential in neuron	4	0.555556	0.270367	1416066_AT, 1425264_S_AT, 1415822_AT, 1417133_AT, 1415823_AT	547	45	13588	2.20808	1	0.911673	99.5887
GOTERM_BP_FAT	GO:0001508~regulation of action potential	4	0.555556	0.370174	1416066_AT, 1425264_S_AT, 1415822_AT, 1417133_AT, 1415823_AT	547	54	13588	1.84007	1	0.956298	99.9683
GOTERM_BP_FAT	GO:0042391~regulation of membrane potential	5	0.694444	0.709753	1418493_A_AT, 1416066_AT, 1436853_A_AT, 1425264_S_AT, 1415822_AT, 1417133_AT, 1431022_AT, 1415823_AT	547	119	13588	1.04374	1	0.9979	100
GOTERM_BP_FAT	GO:0019226~transmission of nerve impulse	8	1.11111	0.808373	1418493_A_AT, 1434897_A_AT, 1436853_A_AT, 1455069_X_AT, 1437502_X_AT, 1449429_AT, 1415822_AT, 1424562_A_AT, 1417133_AT, 1415823_AT, 1416034_AT, 1448182_A_AT, 1416066_AT, 1425264_S_AT, 1431022_AT	547	226	13588	0.879326	1	0.999598	100
GOTERM_BP_FAT	GO:0050877~neurological system process	12	1.66667	1	1418493_A_AT, 1455792_X_AT, 1434897_A_AT, 1415923_AT, 1436853_A_AT, 1455069_X_AT, 1437502_X_AT, 1449429_AT, 1415822_AT, 1424562_A_AT, 1417133_AT, 1415823_AT, 1435382_AT, 1416034_AT, 1448182_A_AT, 1416066_AT, 1435383_X_AT, 1425264_S_AT, 1460444_AT, 1448026_AT, 1450830_A_AT, 1431022_AT	547	1681	13588	0.17733	1	1	100
Annotation Cluster 125	Enrichment Score: 0.4080054583992835
Category	Term	Count	%	PValue	Genes	List Total	Pop Hits	Pop Total	Fold Enrichment	Bonferroni	Benjamini	FDR
GOTERM_BP_FAT	GO:0015931~nucleobase, nucleoside, nucleotide and nucleic acid transport	7	0.972222	0.0765932	1422993_S_AT, 1434897_A_AT, 1415682_AT, 1450943_AT, 1420004_S_AT, 1455069_X_AT, 1426751_S_AT, 1424562_A_AT, 1439411_A_AT, 1423531_A_AT	547	74	13588	2.34982	1	0.653529	75.0612
SP_PIR_KEYWORDS	mRNA transport	6	0.833333	0.0778237	1422993_S_AT, 1415682_AT, 1450943_AT, 1420004_S_AT, 1426751_S_AT, 1439411_A_AT, 1423531_A_AT	681	60	17854	2.62173	1	0.36772	68.2829
GOTERM_BP_FAT	GO:0051028~mRNA transport	6	0.833333	0.103046	1422993_S_AT, 1415682_AT, 1450943_AT, 1420004_S_AT, 1426751_S_AT, 1439411_A_AT, 1423531_A_AT	547	62	13588	2.40396	1	0.712722	84.9725
GOTERM_BP_FAT	GO:0050658~RNA transport	6	0.833333	0.125482	1422993_S_AT, 1415682_AT, 1450943_AT, 1420004_S_AT, 1426751_S_AT, 1439411_A_AT, 1423531_A_AT	547	66	13588	2.25827	1	0.760337	90.3361
GOTERM_BP_FAT	GO:0050657~nucleic acid transport	6	0.833333	0.125482	1422993_S_AT, 1415682_AT, 1450943_AT, 1420004_S_AT, 1426751_S_AT, 1439411_A_AT, 1423531_A_AT	547	66	13588	2.25827	1	0.760337	90.3361
GOTERM_BP_FAT	GO:0051236~establishment of RNA localization	6	0.833333	0.125482	1422993_S_AT, 1415682_AT, 1450943_AT, 1420004_S_AT, 1426751_S_AT, 1439411_A_AT, 1423531_A_AT	547	66	13588	2.25827	1	0.760337	90.3361
GOTERM_BP_FAT	GO:0006403~RNA localization	6	0.833333	0.131417	1422993_S_AT, 1415682_AT, 1450943_AT, 1420004_S_AT, 1426751_S_AT, 1439411_A_AT, 1423531_A_AT	547	67	13588	2.22456	1	0.769227	91.4175
SP_PIR_KEYWORDS	nuclear pore complex	3	0.416667	0.331672	1415682_AT, 1420004_S_AT, 1426751_S_AT, 1439411_A_AT	681	31	17854	2.53716	1	0.805544	99.6692
GOTERM_CC_FAT	GO:0005643~nuclear pore	3	0.416667	0.670848	1415682_AT, 1420004_S_AT, 1426751_S_AT, 1439411_A_AT	484	59	12504	1.31363	1	0.98086	100
SP_PIR_KEYWORDS	translocation	3	0.416667	0.71417	1415682_AT, 1420004_S_AT, 1426751_S_AT, 1439411_A_AT	681	65	17854	1.21003	1	0.974851	100
GOTERM_CC_FAT	GO:0046930~pore complex	3	0.416667	0.779153	1415682_AT, 1420004_S_AT, 1426751_S_AT, 1439411_A_AT	484	73	12504	1.0617	1	0.993115	100
SP_PIR_KEYWORDS	Spliceosome	4	0.555556	0.799895	1428004_AT, 1422993_S_AT, 1451727_AT, 1423531_A_AT	681	111	17854	0.944769	1	0.98754	100
GOTERM_BP_FAT	GO:0006397~mRNA processing	9	1.25	0.831692	1421265_A_AT, 1428004_AT, 1422993_S_AT, 1424101_AT, 1450943_AT, 1426603_AT, 1426604_AT, 1451727_AT, 1426366_AT, 1423531_A_AT	547	262	13588	0.853315	1	0.999746	100
SP_PIR_KEYWORDS	mrna splicing	6	0.833333	0.857122	1421265_A_AT, 1428004_AT, 1422993_S_AT, 1450943_AT, 1451727_AT, 1423531_A_AT	681	191	17854	0.823581	1	0.994001	100
GOTERM_CC_FAT	GO:0005681~spliceosome	4	0.555556	0.862989	1428004_AT, 1422993_S_AT, 1451727_AT, 1423531_A_AT	484	124	12504	0.833378	1	0.997385	100
KEGG_PATHWAY	mmu03040:Spliceosome	4	0.555556	0.894563	1422993_S_AT, 1451727_AT, 1450100_A_AT, 1423531_A_AT	239	124	5738	0.774463	1	0.99171	100
GOTERM_BP_FAT	GO:0008380~RNA splicing	6	0.833333	0.910847	1421265_A_AT, 1428004_AT, 1422993_S_AT, 1450943_AT, 1451727_AT, 1423531_A_AT	547	201	13588	0.741521	1	0.999973	100
GOTERM_BP_FAT	GO:0016071~mRNA metabolic process	9	1.25	0.922825	1421265_A_AT, 1428004_AT, 1422993_S_AT, 1424101_AT, 1450943_AT, 1426603_AT, 1426604_AT, 1451727_AT, 1426366_AT, 1423531_A_AT	547	302	13588	0.740293	1	0.999984	100
SP_PIR_KEYWORDS	mrna processing	6	0.833333	0.953694	1421265_A_AT, 1428004_AT, 1422993_S_AT, 1450943_AT, 1451727_AT, 1423531_A_AT	681	240	17854	0.655433	1	0.999302	100
GOTERM_BP_FAT	GO:0006396~RNA processing	10	1.38889	0.992599	1421265_A_AT, 1428004_AT, 1422993_S_AT, 1424101_AT, 1428310_AT, 1450943_AT, 1426603_AT, 1426604_AT, 1451727_AT, 1426366_AT, 1423531_A_AT	547	437	13588	0.568443	1	1	100
Annotation Cluster 126	Enrichment Score: 0.40795545538446776
Category	Term	Count	%	PValue	Genes	List Total	Pop Hits	Pop Total	Fold Enrichment	Bonferroni	Benjamini	FDR
INTERPRO	IPR008957:Fibronectin, type III-like fold	11	1.52778	0.134979	1423344_AT, 1448929_AT, 1421461_AT, 1416474_AT, 1460338_A_AT, 1449222_AT, 1417338_AT, 1421326_AT, 1417337_AT, 1426258_AT, 1423557_AT, 1416473_A_AT, 1424131_AT	637	187	17763	1.64032	1	0.981876	90.2479
GOTERM_MF_FAT	GO:0004896~cytokine receptor activity	5	0.694444	0.157335	1423344_AT, 1421461_AT, 1425145_AT, 1449222_AT, 1421326_AT	508	55	13288	2.37795	1	0.854553	92.3855
UP_SEQ_FEATURE	short sequence motif:Box 1 motif	3	0.416667	0.280697	1423344_AT, 1421461_AT, 1421326_AT	670	25	16021	2.86943	1	0.999999	99.6402
UP_SEQ_FEATURE	short sequence motif:WSXWS motif	3	0.416667	0.373519	1423344_AT, 1421461_AT, 1421326_AT	670	31	16021	2.31406	1	0.999999	99.966
INTERPRO	IPR003961:Fibronectin, type III	9	1.25	0.376647	1423344_AT, 1421461_AT, 1416474_AT, 1460338_A_AT, 1426258_AT, 1423557_AT, 1416473_A_AT, 1449222_AT, 1421326_AT, 1424131_AT	637	191	17763	1.31397	1	0.999473	99.9493
SMART	SM00060:FN3	9	1.25	0.516516	1423344_AT, 1421461_AT, 1416474_AT, 1460338_A_AT, 1426258_AT, 1423557_AT, 1416473_A_AT, 1449222_AT, 1421326_AT, 1424131_AT	372	191	9131	1.1566	1	0.990753	99.9911
UP_SEQ_FEATURE	domain:Fibronectin type-III 2	5	0.694444	0.743536	1421461_AT, 1416474_AT, 1426258_AT, 1416473_A_AT, 1449222_AT, 1421326_AT	670	120	16021	0.996331	1	1	100
UP_SEQ_FEATURE	domain:Fibronectin type-III 1	5	0.694444	0.749357	1421461_AT, 1416474_AT, 1426258_AT, 1416473_A_AT, 1449222_AT, 1421326_AT	670	121	16021	0.988097	1	1	100
KEGG_PATHWAY	mmu04630:Jak-STAT signaling pathway	5	0.694444	0.882572	1423344_AT, 1421461_AT, 1423006_AT, 1423557_AT, 1421326_AT	239	152	5738	0.789749	1	0.9909	100
Annotation Cluster 127	Enrichment Score: 0.3998259744073424
Category	Term	Count	%	PValue	Genes	List Total	Pop Hits	Pop Total	Fold Enrichment	Bonferroni	Benjamini	FDR
GOTERM_MF_FAT	GO:0019955~cytokine binding	9	1.25	0.018957	1453572_A_AT, 1423344_AT, 1421461_AT, 1425145_AT, 1419609_AT, 1448710_AT, 1449222_AT, 1421326_AT, 1427736_A_AT	508	88	13288	2.6752	0.999998	0.364534	25.0166
GOTERM_MF_FAT	GO:0019956~chemokine binding	4	0.555556	0.0555168	1453572_A_AT, 1419609_AT, 1448710_AT, 1427736_A_AT	508	23	13288	4.54913	1	0.60713	57.6501
INTERPRO	IPR000355:Chemokine receptor	3	0.416667	0.110386	1419609_AT, 1448710_AT, 1427736_A_AT	637	16	17763	5.22851	1	0.97226	84.7053
GOTERM_MF_FAT	GO:0019957~C-C chemokine binding	3	0.416667	0.135669	1419609_AT, 1448710_AT, 1427736_A_AT	508	17	13288	4.61603	1	0.827483	88.8443
GOTERM_MF_FAT	GO:0016493~C-C chemokine receptor activity	3	0.416667	0.135669	1419609_AT, 1448710_AT, 1427736_A_AT	508	17	13288	4.61603	1	0.827483	88.8443
GOTERM_MF_FAT	GO:0004950~chemokine receptor activity	3	0.416667	0.204177	1419609_AT, 1448710_AT, 1427736_A_AT	508	22	13288	3.56693	1	0.907191	96.7789
PIR_SUPERFAMILY	PIRSF038545:chemokine receptor	3	0.416667	0.246018	1419609_AT, 1448710_AT, 1427736_A_AT	353	22	8136	3.14293	1	0.99996	98.0358
GOTERM_MF_FAT	GO:0001653~peptide receptor activity	4	0.555556	0.796198	1422953_AT, 1419609_AT, 1448710_AT, 1427736_A_AT	508	110	13288	0.951181	1	0.999762	100
GOTERM_MF_FAT	GO:0008528~peptide receptor activity, G-protein coupled	4	0.555556	0.796198	1422953_AT, 1419609_AT, 1448710_AT, 1427736_A_AT	508	110	13288	0.951181	1	0.999762	100
GOTERM_MF_FAT	GO:0042277~peptide binding	4	0.555556	0.946797	1422953_AT, 1419609_AT, 1448710_AT, 1427736_A_AT	508	160	13288	0.653937	1	0.999998	100
KEGG_PATHWAY	mmu04080:Neuroactive ligand-receptor interaction	6	0.833333	0.98581	1437302_AT, 1417898_A_AT, 1422953_AT, 1419594_AT, 1450344_A_AT, 1438651_A_AT	239	260	5738	0.554039	1	0.999734	100
SP_PIR_KEYWORDS	transducer	14	1.94444	1	1417894_AT, 1448710_AT, 1450344_A_AT, 1448942_AT, 1451858_AT, 1438651_A_AT, 1437302_AT, 1432273_A_AT, 1427049_S_AT, 1426926_AT, 1422953_AT, 1419609_AT, 1433485_X_AT, 1427736_A_AT	681	1467	17854	0.250199	1	1	100
SP_PIR_KEYWORDS	g-protein coupled receptor	12	1.66667	1	1437302_AT, 1432273_A_AT, 1427049_S_AT, 1422953_AT, 1419609_AT, 1433485_X_AT, 1417894_AT, 1448710_AT, 1450344_A_AT, 1438651_A_AT, 1451858_AT, 1427736_A_AT	681	1411	17854	0.222968	1	1	100
INTERPRO	IPR000276:7TM GPCR, rhodopsin-like	9	1.25	1	1437302_AT, 1432273_A_AT, 1422953_AT, 1419609_AT, 1448710_AT, 1450344_A_AT, 1438651_A_AT, 1451858_AT, 1427736_A_AT	637	1458	17763	0.172132	1	1	100
INTERPRO	IPR017452:GPCR, rhodopsin-like superfamily	8	1.11111	1	1437302_AT, 1422953_AT, 1419609_AT, 1448710_AT, 1450344_A_AT, 1438651_A_AT, 1451858_AT, 1427736_A_AT	637	1575	17763	0.14164	1	1	100
GOTERM_BP_FAT	GO:0007186~G-protein coupled receptor protein signaling pathway	18	2.5	1	1417894_AT, 1448710_AT, 1450344_A_AT, 1448942_AT, 1438651_A_AT, 1451858_AT, 1420398_AT, 1437302_AT, 1432273_A_AT, 1419248_AT, 1427049_S_AT, 1448748_AT, 1451596_A_AT, 1419247_AT, 1419609_AT, 1422953_AT, 1433485_X_AT, 1448749_AT, 1434034_AT, 1427736_A_AT, 1449856_AT	547	1877	13588	0.238219	1	1	100
GOTERM_BP_FAT	GO:0007166~cell surface receptor linked signal transduction	35	4.86111	1	1455792_X_AT, 1450070_S_AT, 1418539_A_AT, 1417894_AT, 1437502_X_AT, 1448595_A_AT, 1450344_A_AT, 1417640_AT, 1451858_AT, 1422046_AT, 1435382_AT, 1419248_AT, 1451596_A_AT, 1448182_A_AT, 1419155_A_AT, 1419247_AT, 1422953_AT, 1433485_X_AT, 1435383_X_AT, 1434034_AT, 1417758_AT, 1425458_A_AT, 1427736_A_AT, 1450678_AT, 1415923_AT, 1430164_A_AT, 1425457_A_AT, 1448710_AT, 1419156_AT, 1448942_AT, 1438651_A…	547	2495	13588	0.34847	1	1	100
PIR_SUPERFAMILY	PIRSF800006:rhodopsin-like G protein-coupled receptors	8	1.11111	1	1437302_AT, 1432273_A_AT, 1419609_AT, 1448710_AT, 1450344_A_AT, 1438651_A_AT, 1451858_AT, 1427736_A_AT	353	1200	8136	0.153654	1	1	100
Annotation Cluster 128	Enrichment Score: 0.3944492485551586
Category	Term	Count	%	PValue	Genes	List Total	Pop Hits	Pop Total	Fold Enrichment	Bonferroni	Benjamini	FDR
GOTERM_BP_FAT	GO:0015758~glucose transport	3	0.416667	0.311087	1437052_S_AT, 1455898_X_AT, 1426600_AT, 1434773_A_AT, 1416022_AT, 1426599_A_AT	547	28	13588	2.66153	1	0.934693	99.8488
GOTERM_BP_FAT	GO:0008645~hexose transport	3	0.416667	0.340912	1437052_S_AT, 1455898_X_AT, 1426600_AT, 1434773_A_AT, 1416022_AT, 1426599_A_AT	547	30	13588	2.4841	1	0.946534	99.9301
GOTERM_BP_FAT	GO:0015749~monosaccharide transport	3	0.416667	0.355677	1437052_S_AT, 1455898_X_AT, 1426600_AT, 1434773_A_AT, 1416022_AT, 1426599_A_AT	547	31	13588	2.40396	1	0.951734	99.9529
GOTERM_BP_FAT	GO:0008643~carbohydrate transport	3	0.416667	0.700847	1437052_S_AT, 1455898_X_AT, 1426600_AT, 1434773_A_AT, 1416022_AT, 1426599_A_AT	547	60	13588	1.24205	1	0.997718	100
Annotation Cluster 129	Enrichment Score: 0.3876387838540839
Category	Term	Count	%	PValue	Genes	List Total	Pop Hits	Pop Total	Fold Enrichment	Bonferroni	Benjamini	FDR
GOTERM_BP_FAT	GO:0009891~positive regulation of biosynthetic process	28	3.88889	0.181395	1419135_AT, 1434025_AT, 1417517_AT, 1450569_A_AT, 1419155_A_AT, 1426044_A_AT, 1417323_AT, 1424152_AT, 1417911_AT, 1437313_X_AT, 1453107_S_AT, 1422439_A_AT, 1450678_AT, 1416598_AT, 1422567_AT, 1418280_AT, 1419156_AT, 1417910_AT, 1421027_A_AT, 1452534_A_AT, 1437302_AT, 1427049_S_AT, 1418600_AT, 1454694_A_AT, 1425400_A_AT, 1449261_AT, 1417878_AT, 1460292_A_AT, 1418264_AT, 1426208_X_AT, 1424437_S_AT	547	557	13588	1.24874	1	0.839434	96.9446
GOTERM_BP_FAT	GO:0031328~positive regulation of cellular biosynthetic process	27	3.75	0.228239	1419135_AT, 1434025_AT, 1417517_AT, 1450569_A_AT, 1419155_A_AT, 1426044_A_AT, 1417323_AT, 1424152_AT, 1417911_AT, 1437313_X_AT, 1453107_S_AT, 1422439_A_AT, 1450678_AT, 1416598_AT, 1422567_AT, 1418280_AT, 1419156_AT, 1417910_AT, 1421027_A_AT, 1452534_A_AT, 1437302_AT, 1427049_S_AT, 1418600_AT, 1454694_A_AT, 1425400_A_AT, 1449261_AT, 1417878_AT, 1460292_A_AT, 1418264_AT, 1426208_X_AT	547	552	13588	1.21505	1	0.883414	98.9059
GOTERM_BP_FAT	GO:0010557~positive regulation of macromolecule biosynthetic process	26	3.61111	0.22974	1419135_AT, 1434025_AT, 1417517_AT, 1450569_A_AT, 1419155_A_AT, 1426044_A_AT, 1417323_AT, 1424152_AT, 1417911_AT, 1437313_X_AT, 1453107_S_AT, 1422439_A_AT, 1416598_AT, 1422567_AT, 1418280_AT, 1419156_AT, 1417910_AT, 1421027_A_AT, 1452534_A_AT, 1437302_AT, 1427049_S_AT, 1418600_AT, 1454694_A_AT, 1425400_A_AT, 1449261_AT, 1417878_AT, 1460292_A_AT, 1418264_AT, 1426208_X_AT	547	530	13588	1.21861	1	0.882529	98.9424
GOTERM_BP_FAT	GO:0010604~positive regulation of macromolecule metabolic process	30	4.16667	0.253525	1419135_AT, 1426152_A_AT, 1437502_X_AT, 1434025_AT, 1417517_AT, 1450990_AT, 1450569_A_AT, 1448182_A_AT, 1419155_A_AT, 1426044_A_AT, 1448138_AT, 1417323_AT, 1424152_AT, 1417911_AT, 1437313_X_AT, 1453107_S_AT, 1422439_A_AT, 1416598_AT, 1422567_AT, 1418280_AT, 1419156_AT, 1417910_AT, 1452534_A_AT, 1421027_A_AT, 1437302_AT, 1416034_AT, 1427049_S_AT, 1454694_A_AT, 1418600_AT, 1425400_A_AT, 1449261_AT,…	547	633	13588	1.1773	1	0.901178	99.3877
GOTERM_BP_FAT	GO:0045941~positive regulation of transcription	22	3.05556	0.359306	1434025_AT, 1417517_AT, 1450569_A_AT, 1419155_A_AT, 1417323_AT, 1417911_AT, 1424152_AT, 1437313_X_AT, 1453107_S_AT, 1416598_AT, 1418280_AT, 1417910_AT, 1419156_AT, 1452534_A_AT, 1421027_A_AT, 1437302_AT, 1427049_S_AT, 1454694_A_AT, 1418600_AT, 1425400_A_AT, 1449261_AT, 1417878_AT, 1460292_A_AT, 1418264_AT, 1426208_X_AT	547	475	13588	1.15053	1	0.952701	99.9573
SP_PIR_KEYWORDS	activator	21	2.91667	0.384812	1453107_S_AT, 1427325_S_AT, 1416598_AT, 1450194_A_AT, 1420399_AT, 1418280_AT, 1419156_AT, 1434025_AT, 1452001_AT, 1435122_X_AT, 1421027_A_AT, 1460407_AT, 1426956_A_AT, 1438173_X_AT, 1422946_A_AT, 1419155_A_AT, 1418600_AT, 1425400_A_AT, 1449261_AT, 1431890_A_AT, 1417878_AT, 1460292_A_AT, 1449232_AT, 1421317_X_AT	681	484	17854	1.13753	1	0.836298	99.8978
GOTERM_BP_FAT	GO:0010628~positive regulation of gene expression	22	3.05556	0.41167	1434025_AT, 1417517_AT, 1450569_A_AT, 1419155_A_AT, 1417323_AT, 1417911_AT, 1424152_AT, 1437313_X_AT, 1453107_S_AT, 1416598_AT, 1418280_AT, 1417910_AT, 1419156_AT, 1452534_A_AT, 1421027_A_AT, 1437302_AT, 1427049_S_AT, 1454694_A_AT, 1418600_AT, 1425400_A_AT, 1449261_AT, 1417878_AT, 1460292_A_AT, 1418264_AT, 1426208_X_AT	547	488	13588	1.11988	1	0.968775	99.9903
GOTERM_BP_FAT	GO:0051173~positive regulation of nitrogen compound metabolic process	23	3.19444	0.453831	1434025_AT, 1417517_AT, 1450569_A_AT, 1419155_A_AT, 1417323_AT, 1417911_AT, 1424152_AT, 1437313_X_AT, 1450678_AT, 1453107_S_AT, 1416598_AT, 1418280_AT, 1417910_AT, 1419156_AT, 1452534_A_AT, 1421027_A_AT, 1437302_AT, 1427049_S_AT, 1454694_A_AT, 1418600_AT, 1425400_A_AT, 1449261_AT, 1417878_AT, 1460292_A_AT, 1418264_AT, 1426208_X_AT	547	526	13588	1.0862	1	0.977582	99.9974
GOTERM_BP_FAT	GO:0045944~positive regulation of transcription from RNA polymerase II promoter	16	2.22222	0.468884	1437313_X_AT, 1453107_S_AT, 1418280_AT, 1419156_AT, 1421027_A_AT, 1452534_A_AT, 1417517_AT, 1437302_AT, 1450569_A_AT, 1427049_S_AT, 1418600_AT, 1454694_A_AT, 1419155_A_AT, 1449261_AT, 1417878_AT, 1418264_AT, 1424152_AT, 1426208_X_AT	547	358	13588	1.11021	1	0.979918	99.9984
GOTERM_BP_FAT	GO:0045935~positive regulation of nucleobase, nucleoside, nucleotide and nucleic acid metabolic process	22	3.05556	0.486031	1434025_AT, 1417517_AT, 1450569_A_AT, 1419155_A_AT, 1417323_AT, 1417911_AT, 1424152_AT, 1437313_X_AT, 1453107_S_AT, 1416598_AT, 1418280_AT, 1417910_AT, 1419156_AT, 1452534_A_AT, 1421027_A_AT, 1437302_AT, 1427049_S_AT, 1454694_A_AT, 1418600_AT, 1425400_A_AT, 1449261_AT, 1417878_AT, 1460292_A_AT, 1418264_AT, 1426208_X_AT	547	510	13588	1.07157	1	0.981892	99.9991
GOTERM_BP_FAT	GO:0045893~positive regulation of transcription, DNA-dependent	18	2.5	0.507085	1437313_X_AT, 1453107_S_AT, 1418280_AT, 1419156_AT, 1421027_A_AT, 1452534_A_AT, 1417517_AT, 1437302_AT, 1450569_A_AT, 1427049_S_AT, 1419155_A_AT, 1418600_AT, 1454694_A_AT, 1449261_AT, 1417323_AT, 1417878_AT, 1460292_A_AT, 1418264_AT, 1424152_AT, 1426208_X_AT	547	416	13588	1.07485	1	0.98511	99.9996
GOTERM_BP_FAT	GO:0006357~regulation of transcription from RNA polymerase II promoter	26	3.61111	0.514838	1423065_AT, 1449389_AT, 1417517_AT, 1450569_A_AT, 1417649_AT, 1419155_A_AT, 1424152_AT, 1448405_A_AT, 1437313_X_AT, 1453107_S_AT, 1416598_AT, 1448716_AT, 1417586_AT, 1424156_AT, 1416614_AT, 1425288_AT, 1418280_AT, 1419156_AT, 1448406_AT, 1421027_A_AT, 1452534_A_AT, 1423066_AT, 1437302_AT, 1450350_A_AT, 1427049_S_AT, 1418600_AT, 1454694_A_AT, 1449261_AT, 1417878_AT, 1418264_AT, 1426208_X_AT	547	616	13588	1.04848	1	0.985983	99.9997
GOTERM_BP_FAT	GO:0051254~positive regulation of RNA metabolic process	18	2.5	0.517748	1437313_X_AT, 1453107_S_AT, 1418280_AT, 1419156_AT, 1421027_A_AT, 1452534_A_AT, 1417517_AT, 1437302_AT, 1450569_A_AT, 1427049_S_AT, 1419155_A_AT, 1418600_AT, 1454694_A_AT, 1449261_AT, 1417323_AT, 1417878_AT, 1460292_A_AT, 1418264_AT, 1424152_AT, 1426208_X_AT	547	419	13588	1.06715	1	0.986009	99.9997
GOTERM_BP_FAT	GO:0006355~regulation of transcription, DNA-dependent	52	7.22222	0.882199	1434705_AT, 1423065_AT, 1450194_A_AT, 1434025_AT, 1452001_AT, 1449389_AT, 1426956_A_AT, 1420110_S_AT, 1454636_AT, 1422946_A_AT, 1450569_A_AT, 1435383_X_AT, 1424152_AT, 1449134_S_AT, 1421317_X_AT, 1427382_A_AT, 1437313_X_AT, 1436186_AT, 1453107_S_AT, 1415923_AT, 1448716_AT, 1416598_AT, 1424156_AT, 1416614_AT, 1418280_AT, 1425288_AT, 1419156_AT, 1435122_X_AT, 1448406_AT, 1452534_A_AT, 1421027_A_AT,…	547	1465	13588	0.881727	1	0.999932	100
GOTERM_BP_FAT	GO:0051252~regulation of RNA metabolic process	52	7.22222	0.905362	1434705_AT, 1423065_AT, 1450194_A_AT, 1434025_AT, 1452001_AT, 1449389_AT, 1426956_A_AT, 1420110_S_AT, 1454636_AT, 1422946_A_AT, 1450569_A_AT, 1435383_X_AT, 1424152_AT, 1449134_S_AT, 1421317_X_AT, 1427382_A_AT, 1437313_X_AT, 1436186_AT, 1453107_S_AT, 1415923_AT, 1448716_AT, 1416598_AT, 1424156_AT, 1416614_AT, 1418280_AT, 1425288_AT, 1419156_AT, 1435122_X_AT, 1448406_AT, 1452534_A_AT, 1421027_A_AT,…	547	1488	13588	0.868098	1	0.999968	100
Annotation Cluster 130	Enrichment Score: 0.38436719850458284
Category	Term	Count	%	PValue	Genes	List Total	Pop Hits	Pop Total	Fold Enrichment	Bonferroni	Benjamini	FDR
GOTERM_BP_FAT	GO:0045665~negative regulation of neuron differentiation	4	0.555556	0.155023	1416034_AT, 1448182_A_AT, 1452459_AT, 1422814_AT, 1437502_X_AT, 1448595_A_AT, 1427669_A_AT	547	34	13588	2.92246	1	0.814178	94.6904
GOTERM_BP_FAT	GO:0045596~negative regulation of cell differentiation	11	1.52778	0.197488	1422836_AT, 1416544_AT, 1448995_AT, 1452459_AT, 1448595_A_AT, 1437502_X_AT, 1418110_A_AT, 1454086_A_AT, 1450782_AT, 1416034_AT, 1448182_A_AT, 1422814_AT, 1430979_A_AT, 1427669_A_AT	547	182	13588	1.50138	1	0.855135	97.8383
GOTERM_BP_FAT	GO:0045664~regulation of neuron differentiation	5	0.694444	0.590628	1416034_AT, 1434400_AT, 1448182_A_AT, 1452459_AT, 1422814_AT, 1437502_X_AT, 1448595_A_AT, 1427669_A_AT	547	102	13588	1.21769	1	0.992351	100
GOTERM_BP_FAT	GO:0050767~regulation of neurogenesis	6	0.833333	0.616578	1416034_AT, 1427049_S_AT, 1434400_AT, 1448182_A_AT, 1452459_AT, 1422814_AT, 1437502_X_AT, 1448595_A_AT, 1427669_A_AT	547	132	13588	1.12913	1	0.993943	100
GOTERM_BP_FAT	GO:0060284~regulation of cell development	7	0.972222	0.620084	1416034_AT, 1427049_S_AT, 1434400_AT, 1448182_A_AT, 1422836_AT, 1452459_AT, 1422814_AT, 1437502_X_AT, 1448595_A_AT, 1427669_A_AT	547	159	13588	1.09363	1	0.994162	100
GOTERM_BP_FAT	GO:0051960~regulation of nervous system development	6	0.833333	0.71467	1416034_AT, 1427049_S_AT, 1434400_AT, 1448182_A_AT, 1452459_AT, 1422814_AT, 1437502_X_AT, 1448595_A_AT, 1427669_A_AT	547	148	13588	1.00707	1	0.998045	100
Annotation Cluster 131	Enrichment Score: 0.37935502140577626
Category	Term	Count	%	PValue	Genes	List Total	Pop Hits	Pop Total	Fold Enrichment	Bonferroni	Benjamini	FDR
GOTERM_BP_FAT	GO:0015914~phospholipid transport	3	0.416667	0.235714	1423597_AT, 1435945_A_AT, 1419238_AT, 1421038_A_AT	547	23	13588	3.24012	1	0.888023	99.0766
GOTERM_BP_FAT	GO:0006869~lipid transport	6	0.833333	0.523947	1423597_AT, 1426258_AT, 1435945_A_AT, 1419238_AT, 1448213_AT, 1421038_A_AT, 1424437_S_AT	547	119	13588	1.25248	1	0.986735	99.9998
GOTERM_BP_FAT	GO:0010876~lipid localization	6	0.833333	0.589199	1423597_AT, 1426258_AT, 1435945_A_AT, 1419238_AT, 1448213_AT, 1421038_A_AT, 1424437_S_AT	547	128	13588	1.16442	1	0.992296	100
Annotation Cluster 132	Enrichment Score: 0.3515394609003686
Category	Term	Count	%	PValue	Genes	List Total	Pop Hits	Pop Total	Fold Enrichment	Bonferroni	Benjamini	FDR
GOTERM_BP_FAT	GO:0051050~positive regulation of transport	9	1.25	0.161912	1450990_AT, 1418493_A_AT, 1427049_S_AT, 1417346_AT, 1425548_A_AT, 1426926_AT, 1419135_AT, 1436853_A_AT, 1422977_AT, 1431022_AT, 1435945_A_AT, 1421038_A_AT	547	132	13588	1.6937	1	0.820739	95.3963
GOTERM_BP_FAT	GO:0043271~negative regulation of ion transport	3	0.416667	0.176261	1437302_AT, 1425548_A_AT, 1419135_AT	547	19	13588	3.92226	1	0.832443	96.5928
GOTERM_BP_FAT	GO:0050806~positive regulation of synaptic transmission	3	0.416667	0.205752	1418493_A_AT, 1425548_A_AT, 1419135_AT, 1436853_A_AT, 1431022_AT	547	21	13588	3.54871	1	0.862495	98.1951
GOTERM_BP_FAT	GO:0051971~positive regulation of transmission of nerve impulse	3	0.416667	0.220691	1418493_A_AT, 1425548_A_AT, 1419135_AT, 1436853_A_AT, 1431022_AT	547	22	13588	3.3874	1	0.87554	98.7036
GOTERM_BP_FAT	GO:0043269~regulation of ion transport	5	0.694444	0.238013	1437302_AT, 1425548_A_AT, 1426926_AT, 1419135_AT, 1449429_AT	547	62	13588	2.0033	1	0.888983	99.1238
GOTERM_BP_FAT	GO:0031646~positive regulation of neurological system process	3	0.416667	0.25079	1418493_A_AT, 1425548_A_AT, 1419135_AT, 1436853_A_AT, 1431022_AT	547	24	13588	3.10512	1	0.899911	99.3475
GOTERM_BP_FAT	GO:0051952~regulation of amine transport	3	0.416667	0.265891	1418493_A_AT, 1425548_A_AT, 1419135_AT, 1436853_A_AT, 1431022_AT	547	25	13588	2.98091	1	0.910425	99.5424
GOTERM_BP_FAT	GO:0051051~negative regulation of transport	5	0.694444	0.328225	1437302_AT, 1425548_A_AT, 1419135_AT, 1417450_A_AT, 1430164_A_AT, 1425457_A_AT, 1425458_A_AT	547	72	13588	1.72507	1	0.94205	99.9025
GOTERM_BP_FAT	GO:0043523~regulation of neuron apoptosis	4	0.555556	0.629042	1418493_A_AT, 1425548_A_AT, 1424278_A_AT, 1419135_AT, 1436853_A_AT, 1431022_AT	547	80	13588	1.24205	1	0.994597	100
GOTERM_BP_FAT	GO:0051240~positive regulation of multicellular organismal process	7	0.972222	0.64406	1437302_AT, 1418493_A_AT, 1417346_AT, 1425548_A_AT, 1419135_AT, 1436853_A_AT, 1448026_AT, 1431022_AT, 1427007_AT	547	163	13588	1.06679	1	0.995371	100
GOTERM_BP_FAT	GO:0044057~regulation of system process	7	0.972222	0.823295	1437302_AT, 1418493_A_AT, 1425548_A_AT, 1419135_AT, 1418370_AT, 1451767_AT, 1436853_A_AT, 1449429_AT, 1431022_AT	547	201	13588	0.865108	1	0.999692	100
GOTERM_BP_FAT	GO:0031644~regulation of neurological system process	4	0.555556	0.837775	1437302_AT, 1418493_A_AT, 1425548_A_AT, 1419135_AT, 1436853_A_AT, 1431022_AT	547	113	13588	0.879326	1	0.999778	100
GOTERM_BP_FAT	GO:0019932~second-messenger-mediated signaling	4	0.555556	0.858439	1437302_AT, 1425548_A_AT, 1419135_AT, 1450344_A_AT	547	118	13588	0.842066	1	0.999873	100
GOTERM_BP_FAT	GO:0010740~positive regulation of protein kinase cascade	3	0.416667	0.874	1437302_AT, 1425548_A_AT, 1419135_AT	547	88	13588	0.846851	1	0.999916	100
GOTERM_BP_FAT	GO:0010627~regulation of protein kinase cascade	5	0.694444	0.874686	1437302_AT, 1416034_AT, 1425548_A_AT, 1448182_A_AT, 1419135_AT, 1425145_AT, 1437502_X_AT	547	155	13588	0.801321	1	0.999917	100
GOTERM_BP_FAT	GO:0050804~regulation of synaptic transmission	3	0.416667	0.914934	1418493_A_AT, 1425548_A_AT, 1419135_AT, 1436853_A_AT, 1431022_AT	547	100	13588	0.745229	1	0.999977	100
GOTERM_BP_FAT	GO:0051969~regulation of transmission of nerve impulse	3	0.416667	0.932671	1418493_A_AT, 1425548_A_AT, 1419135_AT, 1436853_A_AT, 1431022_AT	547	107	13588	0.696475	1	0.99999	100
Annotation Cluster 133	Enrichment Score: 0.33963396469049806
Category	Term	Count	%	PValue	Genes	List Total	Pop Hits	Pop Total	Fold Enrichment	Bonferroni	Benjamini	FDR
GOTERM_BP_FAT	GO:0010324~membrane invagination	10	1.38889	0.343733	1418493_A_AT, 1455955_S_AT, 1436853_A_AT, 1437502_X_AT, 1452657_AT, 1422928_AT, 1437302_AT, 1416034_AT, 1448182_A_AT, 1426258_AT, 1418962_AT, 1419238_AT, 1431022_AT, 1429400_AT	547	188	13588	1.32133	1	0.947641	99.9351
GOTERM_BP_FAT	GO:0006897~endocytosis	10	1.38889	0.343733	1418493_A_AT, 1455955_S_AT, 1436853_A_AT, 1437502_X_AT, 1452657_AT, 1422928_AT, 1437302_AT, 1416034_AT, 1448182_A_AT, 1426258_AT, 1418962_AT, 1419238_AT, 1431022_AT, 1429400_AT	547	188	13588	1.32133	1	0.947641	99.9351
GOTERM_BP_FAT	GO:0016044~membrane organization	13	1.80556	0.412098	1418493_A_AT, 1436853_A_AT, 1455955_S_AT, 1422808_S_AT, 1437502_X_AT, 1452657_AT, 1422928_AT, 1437302_AT, 1416034_AT, 1416066_AT, 1448182_A_AT, 1426258_AT, 1418962_AT, 1419238_AT, 1431022_AT, 1435945_A_AT, 1429400_AT, 1421038_A_AT	547	272	13588	1.18725	1	0.968609	99.9905
GOTERM_BP_FAT	GO:0016192~vesicle-mediated transport	15	2.08333	0.899543	1418493_A_AT, 1455955_S_AT, 1436853_A_AT, 1437502_X_AT, 1415812_AT, 1452657_AT, 1418891_A_AT, 1422928_AT, 1437302_AT, 1416034_AT, 1448748_AT, 1448182_A_AT, 1448749_AT, 1426258_AT, 1419631_AT, 1418962_AT, 1419238_AT, 1431022_AT, 1456312_X_AT, 1429400_AT, 1449859_AT	547	466	13588	0.799601	1	0.999961	100
Annotation Cluster 134	Enrichment Score: 0.3344405197836869
Category	Term	Count	%	PValue	Genes	List Total	Pop Hits	Pop Total	Fold Enrichment	Bonferroni	Benjamini	FDR
GOTERM_CC_FAT	GO:0016323~basolateral plasma membrane	8	1.11111	0.303299	1426600_AT, 1434502_X_AT, 1422444_AT, 1450070_S_AT, 1434773_A_AT, 1424800_AT, 1416464_AT, 1417758_AT, 1434920_A_AT, 1448213_AT, 1426599_A_AT	484	141	12504	1.4658	1	0.824238	99.2954
GOTERM_CC_FAT	GO:0005925~focal adhesion	4	0.555556	0.378908	1450070_S_AT, 1424800_AT, 1417758_AT, 1434920_A_AT	484	57	12504	1.81296	1	0.8799	99.8542
GOTERM_CC_FAT	GO:0005912~adherens junction	6	0.833333	0.390013	1420170_AT, 1422444_AT, 1450070_S_AT, 1424800_AT, 1417758_AT, 1434920_A_AT	484	106	12504	1.46234	1	0.883056	99.8861
GOTERM_CC_FAT	GO:0005924~cell-substrate adherens junction	4	0.555556	0.420872	1450070_S_AT, 1424800_AT, 1417758_AT, 1434920_A_AT	484	61	12504	1.69408	1	0.895769	99.9441
GOTERM_CC_FAT	GO:0030055~cell-substrate junction	4	0.555556	0.471895	1450070_S_AT, 1424800_AT, 1417758_AT, 1434920_A_AT	484	66	12504	1.56574	1	0.922218	99.9842
GOTERM_CC_FAT	GO:0070161~anchoring junction	6	0.833333	0.518199	1420170_AT, 1422444_AT, 1450070_S_AT, 1424800_AT, 1417758_AT, 1434920_A_AT	484	123	12504	1.26023	1	0.942542	99.9955
GOTERM_CC_FAT	GO:0030054~cell junction	11	1.52778	0.988414	1420170_AT, 1419091_A_AT, 1435800_A_AT, 1434705_AT, 1422444_AT, 1450070_S_AT, 1424800_AT, 1422920_AT, 1449273_AT, 1417758_AT, 1434920_A_AT, 1451012_A_AT	484	470	12504	0.604642	1	0.999981	100
Annotation Cluster 135	Enrichment Score: 0.3242874878285262
Category	Term	Count	%	PValue	Genes	List Total	Pop Hits	Pop Total	Fold Enrichment	Bonferroni	Benjamini	FDR
GOTERM_BP_FAT	GO:0006638~neutral lipid metabolic process	4	0.555556	0.270367	1415904_AT, 1418493_A_AT, 1436853_A_AT, 1417639_AT, 1455099_AT, 1431022_AT	547	45	13588	2.20808	1	0.911673	99.5887
GOTERM_BP_FAT	GO:0006641~triglyceride metabolic process	3	0.416667	0.427433	1415904_AT, 1417639_AT, 1455099_AT	547	36	13588	2.07008	1	0.972168	99.994
GOTERM_BP_FAT	GO:0006639~acylglycerol metabolic process	3	0.416667	0.520279	1415904_AT, 1417639_AT, 1455099_AT	547	43	13588	1.73309	1	0.986281	99.9997
GOTERM_BP_FAT	GO:0006662~glycerol ether metabolic process	3	0.416667	0.544904	1415904_AT, 1417639_AT, 1455099_AT	547	45	13588	1.65606	1	0.988541	99.9999
GOTERM_BP_FAT	GO:0018904~organic ether metabolic process	3	0.416667	0.580158	1415904_AT, 1417639_AT, 1455099_AT	547	48	13588	1.55256	1	0.991521	100
GOTERM_BP_FAT	GO:0046486~glycerolipid metabolic process	6	0.833333	0.596143	1415904_AT, 1416022_AT, 1435416_X_AT, 1417639_AT, 1434586_A_AT, 1455099_AT, 1438652_X_AT	547	129	13588	1.15539	1	0.992638	100
Annotation Cluster 136	Enrichment Score: 0.3230617357229208
Category	Term	Count	%	PValue	Genes	List Total	Pop Hits	Pop Total	Fold Enrichment	Bonferroni	Benjamini	FDR
GOTERM_BP_FAT	GO:0009411~response to UV	3	0.416667	0.413398	1451928_A_AT, 1424638_AT, 1421679_A_AT, 1426612_AT	547	35	13588	2.12922	1	0.968746	99.9908
GOTERM_BP_FAT	GO:0009628~response to abiotic stimulus	12	1.66667	0.428117	1419135_AT, 1451928_A_AT, 1455494_AT, 1421679_A_AT, 1450862_AT, 1426612_AT, 1437302_AT, 1425548_A_AT, 1424032_AT, 1424638_AT, 1460444_AT, 1450830_A_AT, 1422747_AT	547	251	13588	1.18762	1	0.972097	99.9941
GOTERM_BP_FAT	GO:0009314~response to radiation	7	0.972222	0.515918	1451928_A_AT, 1460444_AT, 1424638_AT, 1421679_A_AT, 1450862_AT, 1450830_A_AT, 1422747_AT, 1426612_AT	547	143	13588	1.21599	1	0.98601	99.9997
GOTERM_BP_FAT	GO:0009416~response to light stimulus	5	0.694444	0.558781	1451928_A_AT, 1460444_AT, 1424638_AT, 1421679_A_AT, 1450830_A_AT, 1426612_AT	547	98	13588	1.2674	1	0.989699	99.9999
Annotation Cluster 137	Enrichment Score: 0.31300216028854844
Category	Term	Count	%	PValue	Genes	List Total	Pop Hits	Pop Total	Fold Enrichment	Bonferroni	Benjamini	FDR
GOTERM_BP_FAT	GO:0002709~regulation of T cell mediated immunity	3	0.416667	0.161783	1416034_AT, 1448182_A_AT, 1427161_AT, 1437502_X_AT, 1427007_AT	547	18	13588	4.14016	1	0.821806	95.384
GOTERM_BP_FAT	GO:0050863~regulation of T cell activation	7	0.972222	0.267169	1416034_AT, 1448182_A_AT, 1448953_AT, 1427161_AT, 1426044_A_AT, 1437502_X_AT, 1416246_A_AT, 1455269_A_AT, 1430979_A_AT, 1427007_AT	547	108	13588	1.61006	1	0.91089	99.5561
GOTERM_BP_FAT	GO:0001817~regulation of cytokine production	8	1.11111	0.325664	1416034_AT, 1417346_AT, 1451596_A_AT, 1448182_A_AT, 1419135_AT, 1427161_AT, 1426044_A_AT, 1437502_X_AT, 1418110_A_AT, 1427007_AT	547	139	13588	1.4297	1	0.942578	99.8958
GOTERM_BP_FAT	GO:0002822~regulation of adaptive immune response based on somatic recombination of immune receptors built from immunoglobulin superfamily domains	3	0.416667	0.664179	1416034_AT, 1448182_A_AT, 1427161_AT, 1437502_X_AT, 1427007_AT	547	56	13588	1.33077	1	0.996351	100
GOTERM_BP_FAT	GO:0002819~regulation of adaptive immune response	3	0.416667	0.664179	1416034_AT, 1448182_A_AT, 1427161_AT, 1437502_X_AT, 1427007_AT	547	56	13588	1.33077	1	0.996351	100
GOTERM_BP_FAT	GO:0002706~regulation of lymphocyte mediated immunity	3	0.416667	0.741942	1416034_AT, 1448182_A_AT, 1427161_AT, 1437502_X_AT, 1427007_AT	547	65	13588	1.14651	1	0.998685	100
GOTERM_BP_FAT	GO:0002703~regulation of leukocyte mediated immunity	3	0.416667	0.778112	1416034_AT, 1448182_A_AT, 1427161_AT, 1437502_X_AT, 1427007_AT	547	70	13588	1.06461	1	0.999288	100
GOTERM_BP_FAT	GO:0002697~regulation of immune effector process	3	0.416667	0.874	1416034_AT, 1448182_A_AT, 1427161_AT, 1437502_X_AT, 1427007_AT	547	88	13588	0.846851	1	0.999916	100
Annotation Cluster 138	Enrichment Score: 0.30748514337731436
Category	Term	Count	%	PValue	Genes	List Total	Pop Hits	Pop Total	Fold Enrichment	Bonferroni	Benjamini	FDR
GOTERM_CC_FAT	GO:0005624~membrane fraction	22	3.05556	0.406258	1422316_AT, 1418493_A_AT, 1425407_S_AT, 1436853_A_AT, 1417620_AT, 1450920_AT, 1437502_X_AT, 1448182_A_AT, 1451596_A_AT, 1422977_AT, 1434034_AT, 1448682_AT, 1424130_A_AT, 1431022_AT, 1448205_AT, 1419091_A_AT, 1422013_AT, 1450678_AT, 1419943_S_AT, 1421741_AT, 1451679_AT, 1417697_AT, 1448660_AT, 1416076_AT, 1437302_AT, 1416034_AT, 1448300_AT, 1451767_AT, 1428333_AT, 1449273_AT, 1417695_A_AT, 1417696…	484	510	12504	1.11444	1	0.893113	99.9213
GOTERM_CC_FAT	GO:0005626~insoluble fraction	22	3.05556	0.475039	1422316_AT, 1418493_A_AT, 1425407_S_AT, 1436853_A_AT, 1417620_AT, 1450920_AT, 1437502_X_AT, 1448182_A_AT, 1451596_A_AT, 1422977_AT, 1434034_AT, 1448682_AT, 1424130_A_AT, 1431022_AT, 1448205_AT, 1419091_A_AT, 1422013_AT, 1450678_AT, 1419943_S_AT, 1421741_AT, 1451679_AT, 1417697_AT, 1448660_AT, 1416076_AT, 1437302_AT, 1416034_AT, 1448300_AT, 1451767_AT, 1428333_AT, 1449273_AT, 1417695_A_AT, 1417696…	484	528	12504	1.07645	1	0.921847	99.9855
GOTERM_CC_FAT	GO:0000267~cell fraction	23	3.19444	0.61946	1422316_AT, 1418493_A_AT, 1425407_S_AT, 1436853_A_AT, 1417620_AT, 1450920_AT, 1437502_X_AT, 1448182_A_AT, 1451596_A_AT, 1422977_AT, 1434034_AT, 1448682_AT, 1424130_A_AT, 1431022_AT, 1448205_AT, 1419091_A_AT, 1422013_AT, 1452870_AT, 1450678_AT, 1419943_S_AT, 1421741_AT, 1451679_AT, 1417697_AT, 1448660_AT, 1416076_AT, 1437302_AT, 1416034_AT, 1448300_AT, 1451767_AT, 1428333_AT, 1449273_AT, 1417695_A…	484	596	12504	0.996977	1	0.971158	99.9998
Annotation Cluster 139	Enrichment Score: 0.29009793561292674
Category	Term	Count	%	PValue	Genes	List Total	Pop Hits	Pop Total	Fold Enrichment	Bonferroni	Benjamini	FDR
GOTERM_CC_FAT	GO:0048770~pigment granule	5	0.694444	0.417389	1419091_A_AT, 1426600_AT, 1434773_A_AT, 1450355_A_AT, 1416629_AT, 1423549_AT, 1426599_A_AT	484	85	12504	1.51969	1	0.895924	99.9393
GOTERM_CC_FAT	GO:0042470~melanosome	5	0.694444	0.417389	1419091_A_AT, 1426600_AT, 1434773_A_AT, 1450355_A_AT, 1416629_AT, 1423549_AT, 1426599_A_AT	484	85	12504	1.51969	1	0.895924	99.9393
GOTERM_MF_FAT	GO:0015294~solute:cation symporter activity	4	0.555556	0.531196	1437052_S_AT, 1455898_X_AT, 1426600_AT, 1434773_A_AT, 1416629_AT, 1423549_AT, 1426599_A_AT	508	73	13288	1.43329	1	0.994508	99.9989
GOTERM_MF_FAT	GO:0015293~symporter activity	5	0.694444	0.746916	1437052_S_AT, 1455898_X_AT, 1426600_AT, 1434773_A_AT, 1417639_AT, 1416629_AT, 1423549_AT, 1426599_A_AT	508	132	13288	0.990814	1	0.999591	100
Annotation Cluster 140	Enrichment Score: 0.28660560297500676
Category	Term	Count	%	PValue	Genes	List Total	Pop Hits	Pop Total	Fold Enrichment	Bonferroni	Benjamini	FDR
UP_SEQ_FEATURE	domain:SET	3	0.416667	0.475068	1416544_AT, 1452208_AT, 1427382_A_AT	670	38	16021	1.88778	1	1	99.9983
INTERPRO	IPR001214:SET	3	0.416667	0.505569	1416544_AT, 1452208_AT, 1427382_A_AT	637	47	17763	1.77992	1	0.999873	99.9988
SMART	SM00317:SET	3	0.416667	0.574973	1416544_AT, 1452208_AT, 1427382_A_AT	372	47	9131	1.56675	1	0.99384	99.9983
Annotation Cluster 141	Enrichment Score: 0.2729652337828242
Category	Term	Count	%	PValue	Genes	List Total	Pop Hits	Pop Total	Fold Enrichment	Bonferroni	Benjamini	FDR
SP_PIR_KEYWORDS	zymogen	13	1.80556	0.078788	1417898_A_AT, 1448929_AT, 1448165_AT, 1418989_AT, 1419594_AT, 1419669_AT, 1449366_AT, 1448485_AT, 1416298_AT, 1415949_AT, 1448220_AT, 1448291_AT, 1423590_AT, 1421172_AT	681	199	17854	1.71269	1	0.367793	68.7497
PIR_SUPERFAMILY	PIRSF001135:trypsin	5	0.694444	0.339347	1450689_AT, 1417898_A_AT, 1448220_AT, 1422682_S_AT, 1419594_AT, 1422928_AT	353	68	8136	1.69472	1	0.999999	99.6877
SP_PIR_KEYWORDS	Protease	21	2.91667	0.469802	1417575_AT, 1452870_AT, 1450689_AT, 1417898_A_AT, 1417228_AT, 1448377_AT, 1448165_AT, 1422682_S_AT, 1418989_AT, 1451679_AT, 1419594_AT, 1419669_AT, 1450009_AT, 1449366_AT, 1418546_A_AT, 1422928_AT, 1416298_AT, 1415949_AT, 1448220_AT, 1448291_AT, 1449057_AT, 1428333_AT, 1423590_AT, 1421172_AT	681	509	17854	1.08166	1	0.890935	99.9876
GOTERM_MF_FAT	GO:0004175~endopeptidase activity	17	2.36111	0.543224	1417346_AT, 1450689_AT, 1417898_A_AT, 1417228_AT, 1448165_AT, 1422682_S_AT, 1418989_AT, 1419594_AT, 1419669_AT, 1449366_AT, 1422928_AT, 1416298_AT, 1448220_AT, 1448291_AT, 1449057_AT, 1423590_AT, 1421172_AT, 1419149_AT, 1450429_AT	508	421	13288	1.05624	1	0.994895	99.9992
GOTERM_MF_FAT	GO:0008236~serine-type peptidase activity	9	1.25	0.563485	1450689_AT, 1417898_A_AT, 1448220_AT, 1422682_S_AT, 1419594_AT, 1419149_AT, 1419669_AT, 1450009_AT, 1449366_AT, 1422928_AT	508	212	13288	1.11046	1	0.995813	99.9996
GOTERM_MF_FAT	GO:0017171~serine hydrolase activity	9	1.25	0.568866	1450689_AT, 1417898_A_AT, 1448220_AT, 1422682_S_AT, 1419594_AT, 1419149_AT, 1419669_AT, 1450009_AT, 1449366_AT, 1422928_AT	508	213	13288	1.10525	1	0.995933	99.9997
INTERPRO	IPR001314:Peptidase S1A, chymotrypsin	6	0.833333	0.584583	1450689_AT, 1417898_A_AT, 1448220_AT, 1422682_S_AT, 1419594_AT, 1419669_AT, 1422928_AT	637	143	17763	1.17002	1	0.999948	99.9999
GOTERM_MF_FAT	GO:0004252~serine-type endopeptidase activity	8	1.11111	0.585909	1450689_AT, 1417898_A_AT, 1448220_AT, 1422682_S_AT, 1419594_AT, 1419149_AT, 1419669_AT, 1449366_AT, 1422928_AT	508	189	13288	1.10719	1	0.99652	99.9998
UP_SEQ_FEATURE	active site:Charge relay system	9	1.25	0.588481	1415904_AT, 1417898_A_AT, 1448220_AT, 1428803_AT, 1419594_AT, 1430700_A_AT, 1419669_AT, 1415777_AT, 1422928_AT	670	198	16021	1.08691	1	1	100
SP_PIR_KEYWORDS	Serine protease	7	0.972222	0.597612	1450689_AT, 1417898_A_AT, 1448220_AT, 1422682_S_AT, 1419594_AT, 1419669_AT, 1450009_AT, 1422928_AT	681	164	17854	1.11903	1	0.945338	99.9998
GOTERM_MF_FAT	GO:0008233~peptidase activity	24	3.33333	0.615077	1450689_AT, 1417346_AT, 1417898_A_AT, 1417228_AT, 1448377_AT, 1448165_AT, 1422682_S_AT, 1418989_AT, 1419594_AT, 1450009_AT, 1449366_AT, 1418546_A_AT, 1416298_AT, 1415949_AT, 1448291_AT, 1421172_AT, 1450429_AT, 1452870_AT, 1417575_AT, 1451679_AT, 1419669_AT, 1422928_AT, 1448220_AT, 1449057_AT, 1423590_AT, 1428333_AT, 1419149_AT	508	629	13288	0.99806	1	0.997564	99.9999
INTERPRO	IPR018114:Peptidase S1/S6, chymotrypsin/Hap, active site	6	0.833333	0.632786	1450689_AT, 1417898_A_AT, 1448220_AT, 1422682_S_AT, 1419594_AT, 1419669_AT, 1422928_AT	637	151	17763	1.10803	1	0.999978	100
INTERPRO	IPR001254:Peptidase S1 and S6, chymotrypsin/Hap	6	0.833333	0.677419	1450689_AT, 1417898_A_AT, 1448220_AT, 1422682_S_AT, 1419594_AT, 1419669_AT, 1422928_AT	637	159	17763	1.05228	1	0.999989	100
UP_SEQ_FEATURE	domain:Peptidase S1	5	0.694444	0.686509	1417898_A_AT, 1448220_AT, 1419594_AT, 1419669_AT, 1422928_AT	670	111	16021	1.07711	1	1	100
GOTERM_MF_FAT	GO:0070011~peptidase activity, acting on L-amino acid peptides	21	2.91667	0.773503	1417346_AT, 1417575_AT, 1450689_AT, 1417898_A_AT, 1417228_AT, 1448165_AT, 1422682_S_AT, 1418989_AT, 1419594_AT, 1419669_AT, 1450009_AT, 1449366_AT, 1418546_A_AT, 1422928_AT, 1416298_AT, 1415949_AT, 1448220_AT, 1448291_AT, 1449057_AT, 1423590_AT, 1421172_AT, 1419149_AT, 1450429_AT	508	603	13288	0.910957	1	0.999696	100
SMART	SM00020:Tryp_SPc	6	0.833333	0.780066	1450689_AT, 1417898_A_AT, 1448220_AT, 1422682_S_AT, 1419594_AT, 1419669_AT, 1422928_AT	372	159	9131	0.926253	1	0.999112	100
GOTERM_BP_FAT	GO:0006508~proteolysis	38	5.27778	0.795408	1439377_X_AT, 1450689_AT, 1417346_AT, 1417898_A_AT, 1417228_AT, 1416963_AT, 1417039_A_AT, 1448165_AT, 1423901_AT, 1422682_S_AT, 1418989_AT, 1419594_AT, 1449366_AT, 1418546_A_AT, 1418435_AT, 1420170_AT, 1455504_A_AT, 1416298_AT, 1415949_AT, 1452954_AT, 1437033_A_AT, 1448291_AT, 1426044_A_AT, 1421172_AT, 1415811_AT, 1450429_AT, 1434853_X_AT, 1424629_AT, 1416664_AT, 1452870_AT, 1417575_AT, 1415810_A…	547	1034	13588	0.912917	1	0.999478	100
Annotation Cluster 142	Enrichment Score: 0.2729429404454943
Category	Term	Count	%	PValue	Genes	List Total	Pop Hits	Pop Total	Fold Enrichment	Bonferroni	Benjamini	FDR
GOTERM_BP_FAT	GO:0060562~epithelial tube morphogenesis	7	0.972222	0.287955	1450990_AT, 1427707_A_AT, 1452870_AT, 1452106_AT, 1424800_AT, 1417586_AT, 1450782_AT	547	111	13588	1.56655	1	0.92218	99.7311
GOTERM_BP_FAT	GO:0060675~ureteric bud morphogenesis	3	0.416667	0.311087	1450990_AT, 1452106_AT, 1417586_AT	547	28	13588	2.66153	1	0.934693	99.8488
GOTERM_BP_FAT	GO:0001658~branching involved in ureteric bud morphogenesis	3	0.416667	0.311087	1450990_AT, 1452106_AT, 1417586_AT	547	28	13588	2.66153	1	0.934693	99.8488
GOTERM_BP_FAT	GO:0001838~embryonic epithelial tube formation	4	0.555556	0.370174	1427707_A_AT, 1452870_AT, 1424800_AT, 1450782_AT	547	54	13588	1.84007	1	0.956298	99.9683
GOTERM_BP_FAT	GO:0001656~metanephros development	4	0.555556	0.413998	1450990_AT, 1452106_AT, 1417586_AT, 1450782_AT	547	58	13588	1.71317	1	0.968641	99.991
GOTERM_BP_FAT	GO:0035148~tube lumen formation	4	0.555556	0.424812	1427707_A_AT, 1452870_AT, 1424800_AT, 1450782_AT	547	59	13588	1.68413	1	0.971629	99.9935
GOTERM_BP_FAT	GO:0021915~neural tube development	5	0.694444	0.429117	1427707_A_AT, 1427049_S_AT, 1452870_AT, 1426657_S_AT, 1424800_AT, 1456471_X_AT, 1456584_X_AT, 1454714_X_AT, 1437621_X_AT	547	83	13588	1.49644	1	0.972125	99.9943
GOTERM_BP_FAT	GO:0060606~tube closure	3	0.416667	0.468435	1427707_A_AT, 1452870_AT, 1424800_AT	547	39	13588	1.91084	1	0.980028	99.9984
GOTERM_BP_FAT	GO:0001843~neural tube closure	3	0.416667	0.468435	1427707_A_AT, 1452870_AT, 1424800_AT	547	39	13588	1.91084	1	0.980028	99.9984
GOTERM_BP_FAT	GO:0014020~primary neural tube formation	3	0.416667	0.507636	1427707_A_AT, 1452870_AT, 1424800_AT	547	42	13588	1.77435	1	0.985044	99.9996
GOTERM_BP_FAT	GO:0001657~ureteric bud development	3	0.416667	0.507636	1450990_AT, 1452106_AT, 1417586_AT	547	42	13588	1.77435	1	0.985044	99.9996
GOTERM_BP_FAT	GO:0048754~branching morphogenesis of a tube	5	0.694444	0.517177	1450990_AT, 1452106_AT, 1417586_AT, 1448710_AT, 1450782_AT	547	93	13588	1.33553	1	0.986068	99.9997
GOTERM_BP_FAT	GO:0035239~tube morphogenesis	8	1.11111	0.534457	1450990_AT, 1427707_A_AT, 1452870_AT, 1452106_AT, 1424800_AT, 1417586_AT, 1448710_AT, 1450782_AT	547	171	13588	1.16215	1	0.98753	99.9998
GOTERM_BP_FAT	GO:0002009~morphogenesis of an epithelium	8	1.11111	0.546878	1450990_AT, 1427707_A_AT, 1452870_AT, 1448752_AT, 1452106_AT, 1424800_AT, 1417586_AT, 1450782_AT	547	173	13588	1.14871	1	0.988693	99.9999
GOTERM_BP_FAT	GO:0016331~morphogenesis of embryonic epithelium	4	0.555556	0.611867	1427707_A_AT, 1452870_AT, 1424800_AT, 1450782_AT	547	78	13588	1.27389	1	0.993689	100
GOTERM_BP_FAT	GO:0001841~neural tube formation	3	0.416667	0.613366	1427707_A_AT, 1452870_AT, 1424800_AT	547	51	13588	1.46123	1	0.993744	100
GOTERM_BP_FAT	GO:0001822~kidney development	5	0.694444	0.628473	1450990_AT, 1416808_AT, 1452106_AT, 1417586_AT, 1450782_AT	547	107	13588	1.16079	1	0.994619	100
GOTERM_BP_FAT	GO:0001655~urogenital system development	6	0.833333	0.703451	1450990_AT, 1416808_AT, 1452106_AT, 1417586_AT, 1417541_AT, 1450782_AT	547	146	13588	1.02086	1	0.997756	100
GOTERM_BP_FAT	GO:0001763~morphogenesis of a branching structure	5	0.694444	0.745212	1450990_AT, 1452106_AT, 1417586_AT, 1448710_AT, 1450782_AT	547	125	13588	0.993638	1	0.998747	100
GOTERM_BP_FAT	GO:0035295~tube development	9	1.25	0.837709	1450990_AT, 1427707_A_AT, 1452870_AT, 1416121_AT, 1452106_AT, 1448228_AT, 1424800_AT, 1417586_AT, 1448710_AT, 1450782_AT	547	264	13588	0.846851	1	0.999781	100
GOTERM_BP_FAT	GO:0048729~tissue morphogenesis	8	1.11111	0.847583	1450990_AT, 1427707_A_AT, 1452870_AT, 1448752_AT, 1452106_AT, 1424800_AT, 1417586_AT, 1450782_AT	547	238	13588	0.83499	1	0.999828	100
GOTERM_BP_FAT	GO:0060429~epithelium development	8	1.11111	0.923057	1450990_AT, 1427707_A_AT, 1452870_AT, 1448752_AT, 1452106_AT, 1424800_AT, 1417586_AT, 1450782_AT	547	271	13588	0.733312	1	0.999984	100
GOTERM_BP_FAT	GO:0048598~embryonic morphogenesis	9	1.25	0.978401	1451888_A_AT, 1427707_A_AT, 1452870_AT, 1449261_AT, 1424800_AT, 1448162_AT, 1448026_AT, 1424152_AT, 1450782_AT	547	359	13588	0.622754	1	1	100
Annotation Cluster 143	Enrichment Score: 0.2724423927520689
Category	Term	Count	%	PValue	Genes	List Total	Pop Hits	Pop Total	Fold Enrichment	Bonferroni	Benjamini	FDR
INTERPRO	IPR019748:FERM central domain	3	0.416667	0.482507	1450850_AT, 1456014_S_AT, 1455955_S_AT, 1433963_A_AT, 1433964_S_AT	637	45	17763	1.85903	1	0.999848	99.9974
INTERPRO	IPR019749:Band 4.1 domain	3	0.416667	0.527952	1450850_AT, 1456014_S_AT, 1455955_S_AT, 1433963_A_AT, 1433964_S_AT	637	49	17763	1.70727	1	0.999913	99.9994
SMART	SM00295:B41	3	0.416667	0.597826	1450850_AT, 1456014_S_AT, 1455955_S_AT, 1433963_A_AT, 1433964_S_AT	372	49	9131	1.5028	1	0.994923	99.9992
Annotation Cluster 144	Enrichment Score: 0.27228676300699217
Category	Term	Count	%	PValue	Genes	List Total	Pop Hits	Pop Total	Fold Enrichment	Bonferroni	Benjamini	FDR
UP_SEQ_FEATURE	domain:Leucine-zipper	6	0.833333	0.463998	1418936_AT, 1450350_A_AT, 1418192_AT, 1450194_A_AT, 1417878_AT, 1452001_AT, 1421317_X_AT	670	107	16021	1.34086	1	1	99.9976
UP_SEQ_FEATURE	DNA-binding region:Basic motif	8	1.11111	0.464282	1418936_AT, 1450350_A_AT, 1418192_AT, 1422970_AT, 1419120_AT, 1425428_AT, 1448878_AT, 1452001_AT, 1449389_AT	670	154	16021	1.24218	1	1	99.9977
INTERPRO	IPR004827:Basic-leucine zipper (bZIP) transcription factor	3	0.416667	0.580833	1418936_AT, 1450350_A_AT, 1452001_AT	637	54	17763	1.54919	1	0.999948	99.9999
SMART	SM00338:BRLZ	3	0.416667	0.650883	1418936_AT, 1450350_A_AT, 1452001_AT	372	54	9131	1.36365	1	0.996579	99.9999
Annotation Cluster 145	Enrichment Score: 0.26954986815980725
Category	Term	Count	%	PValue	Genes	List Total	Pop Hits	Pop Total	Fold Enrichment	Bonferroni	Benjamini	FDR
INTERPRO	IPR001452:Src homology-3 domain	9	1.25	0.488623	1421457_A_AT, 1421278_S_AT, 1426926_AT, 1451767_AT, 1421277_AT, 1418465_AT, 1422808_S_AT, 1420819_AT, 1427007_AT, 1422755_AT	637	211	17763	1.18942	1	0.99984	99.9979
SP_PIR_KEYWORDS	sh3 domain	9	1.25	0.517213	1421457_A_AT, 1421278_S_AT, 1426926_AT, 1451767_AT, 1421277_AT, 1418465_AT, 1422808_S_AT, 1420819_AT, 1427007_AT, 1422755_AT	681	204	17854	1.15665	1	0.910282	99.9967
UP_SEQ_FEATURE	domain:SH3	8	1.11111	0.524322	1421457_A_AT, 1421278_S_AT, 1426926_AT, 1421277_AT, 1418465_AT, 1422808_S_AT, 1420819_AT, 1427007_AT, 1422755_AT	670	163	16021	1.17359	1	1	99.9997
SMART	SM00326:SH3	9	1.25	0.630318	1421457_A_AT, 1421278_S_AT, 1426926_AT, 1451767_AT, 1421277_AT, 1418465_AT, 1422808_S_AT, 1420819_AT, 1427007_AT, 1422755_AT	372	211	9131	1.04697	1	0.9959	99.9997
Annotation Cluster 146	Enrichment Score: 0.2625074806800551
Category	Term	Count	%	PValue	Genes	List Total	Pop Hits	Pop Total	Fold Enrichment	Bonferroni	Benjamini	FDR
GOTERM_BP_FAT	GO:0032101~regulation of response to external stimulus	6	0.833333	0.398866	1437302_AT, 1419091_A_AT, 1416034_AT, 1421811_AT, 1448182_A_AT, 1448748_AT, 1448749_AT, 1437502_X_AT, 1460302_AT, 1417391_A_AT	547	103	13588	1.44705	1	0.965437	99.9859
GOTERM_BP_FAT	GO:0032103~positive regulation of response to external stimulus	3	0.416667	0.468435	1416034_AT, 1421811_AT, 1448182_A_AT, 1437502_X_AT, 1460302_AT, 1417391_A_AT	547	39	13588	1.91084	1	0.980028	99.9984
GOTERM_BP_FAT	GO:0048584~positive regulation of response to stimulus	6	0.833333	0.872972	1416034_AT, 1421811_AT, 1426926_AT, 1448182_A_AT, 1437502_X_AT, 1460302_AT, 1417640_AT, 1417391_A_AT, 1427007_AT	547	186	13588	0.801321	1	0.999918	100
Annotation Cluster 147	Enrichment Score: 0.2538686618448202
Category	Term	Count	%	PValue	Genes	List Total	Pop Hits	Pop Total	Fold Enrichment	Bonferroni	Benjamini	FDR
GOTERM_BP_FAT	GO:0046942~carboxylic acid transport	6	0.833333	0.366716	1434897_A_AT, 1455069_X_AT, 1417639_AT, 1418326_AT, 1424562_A_AT, 1448213_AT, 1416629_AT, 1423549_AT	547	99	13588	1.50551	1	0.955069	99.9651
GOTERM_BP_FAT	GO:0015849~organic acid transport	6	0.833333	0.374758	1434897_A_AT, 1455069_X_AT, 1417639_AT, 1418326_AT, 1424562_A_AT, 1448213_AT, 1416629_AT, 1423549_AT	547	100	13588	1.49046	1	0.957607	99.9721
GOTERM_MF_FAT	GO:0005275~amine transmembrane transporter activity	4	0.555556	0.433542	1417639_AT, 1418326_AT, 1416629_AT, 1423549_AT	508	63	13288	1.66079	1	0.986943	99.9806
GOTERM_BP_FAT	GO:0006865~amino acid transport	4	0.555556	0.547694	1434897_A_AT, 1455069_X_AT, 1417639_AT, 1418326_AT, 1424562_A_AT, 1416629_AT	547	71	13588	1.39949	1	0.988681	99.9999
GOTERM_MF_FAT	GO:0015171~amino acid transmembrane transporter activity	3	0.416667	0.573919	1418326_AT, 1416629_AT, 1423549_AT	508	50	13288	1.56945	1	0.996031	99.9997
GOTERM_BP_FAT	GO:0015837~amine transport	4	0.555556	0.720878	1434897_A_AT, 1455069_X_AT, 1417639_AT, 1418326_AT, 1424562_A_AT, 1416629_AT	547	92	13588	1.08004	1	0.998173	100
GOTERM_MF_FAT	GO:0015293~symporter activity	5	0.694444	0.746916	1437052_S_AT, 1455898_X_AT, 1426600_AT, 1434773_A_AT, 1417639_AT, 1416629_AT, 1423549_AT, 1426599_A_AT	508	132	13288	0.990814	1	0.999591	100
SP_PIR_KEYWORDS	Symport	3	0.416667	0.923454	1417639_AT, 1416629_AT, 1423549_AT	681	109	17854	0.721578	1	0.998247	100
Annotation Cluster 148	Enrichment Score: 0.24819858174255469
Category	Term	Count	%	PValue	Genes	List Total	Pop Hits	Pop Total	Fold Enrichment	Bonferroni	Benjamini	FDR
GOTERM_BP_FAT	GO:0006633~fatty acid biosynthetic process	5	0.694444	0.41094	1424629_AT, 1422699_AT, 1452016_AT, 1426369_AT, 1415822_AT, 1415823_AT	547	81	13588	1.53339	1	0.968837	99.9901
GOTERM_BP_FAT	GO:0008610~lipid biosynthetic process	12	1.66667	0.597968	1452016_AT, 1424629_AT, 1426369_AT, 1451359_AT, 1435416_X_AT, 1460329_AT, 1415822_AT, 1455099_AT, 1424460_S_AT, 1415823_AT, 1438652_X_AT, 1422699_AT, 1424459_AT, 1416022_AT, 1434586_A_AT, 1435758_AT, 1448453_AT	547	285	13588	1.04593	1	0.992731	100
SP_PIR_KEYWORDS	lipid synthesis	4	0.555556	0.732737	1424629_AT, 1426369_AT, 1415822_AT, 1455099_AT, 1415823_AT	681	99	17854	1.05929	1	0.977748	100
Annotation Cluster 149	Enrichment Score: 0.24580009306155828
Category	Term	Count	%	PValue	Genes	List Total	Pop Hits	Pop Total	Fold Enrichment	Bonferroni	Benjamini	FDR
INTERPRO	IPR006574:SPRY-associated	3	0.416667	0.422072	1418909_AT, 1419311_AT, 1421264_AT	637	40	17763	2.09141	1	0.999655	99.985
INTERPRO	IPR018355:SPla/RYanodine receptor subgroup	3	0.416667	0.482507	1418909_AT, 1419311_AT, 1421264_AT	637	45	17763	1.85903	1	0.999848	99.9974
SMART	SM00589:PRY	3	0.416667	0.48775	1418909_AT, 1419311_AT, 1421264_AT	372	40	9131	1.84093	1	0.993304	99.9814
SMART	SM00449:SPRY	3	0.416667	0.551189	1418909_AT, 1419311_AT, 1421264_AT	372	45	9131	1.63638	1	0.992488	99.9966
INTERPRO	IPR003879:Butyrophylin-like	3	0.416667	0.580833	1418909_AT, 1419311_AT, 1421264_AT	637	54	17763	1.54919	1	0.999948	99.9999
INTERPRO	IPR003877:SPla/RYanodine receptor SPRY	3	0.416667	0.761402	1418909_AT, 1419311_AT, 1421264_AT	637	76	17763	1.10074	1	0.999999	100
INTERPRO	IPR001870:B302 (SPRY)-like	3	0.416667	0.785861	1418909_AT, 1419311_AT, 1421264_AT	637	80	17763	1.0457	1	1	100
Annotation Cluster 150	Enrichment Score: 0.2315950569485253
Category	Term	Count	%	PValue	Genes	List Total	Pop Hits	Pop Total	Fold Enrichment	Bonferroni	Benjamini	FDR
SP_PIR_KEYWORDS	prenylation	10	1.38889	0.102559	1423520_AT, 1417620_AT, 1423521_AT, 1418891_A_AT, 1448942_AT, 1435517_X_AT, 1450830_A_AT, 1416165_AT, 1439040_AT, 1426799_AT, 1418181_AT	681	145	17854	1.80809	1	0.433934	78.4257
UP_SEQ_FEATURE	lipid moiety-binding region:S-geranylgeranyl cysteine	6	0.833333	0.364499	1417620_AT, 1418891_A_AT, 1435517_X_AT, 1450830_A_AT, 1416165_AT, 1426799_AT	670	95	16021	1.51023	1	0.999999	99.9566
GOTERM_CC_FAT	GO:0009898~internal side of plasma membrane	13	1.80556	0.431627	1436058_AT, 1421008_AT, 1452657_AT, 1435517_X_AT, 1448942_AT, 1418891_A_AT, 1416165_AT, 1417338_AT, 1426799_AT, 1417756_A_AT, 1421009_AT, 1450850_AT, 1421975_A_AT, 1417337_AT, 1425264_S_AT, 1450830_A_AT	484	287	12504	1.17021	1	0.900923	99.9568
UP_SEQ_FEATURE	short sequence motif:Effector region	5	0.694444	0.539133	1417620_AT, 1418891_A_AT, 1435517_X_AT, 1416165_AT, 1426799_AT	670	92	16021	1.29956	1	1	99.9998
INTERPRO	IPR003579:Ras small GTPase, Rab type	3	0.416667	0.619909	1418891_A_AT, 1416165_AT, 1426799_AT	637	58	17763	1.44235	1	0.999971	100
INTERPRO	IPR013753:Ras	5	0.694444	0.633771	1417620_AT, 1418891_A_AT, 1435517_X_AT, 1416165_AT, 1426799_AT	637	121	17763	1.15229	1	0.999976	100
SP_PIR_KEYWORDS	gtp-binding	12	1.66667	0.650224	1450023_AT, 1422977_AT, 1425615_A_AT, 1417620_AT, 1418884_X_AT, 1455719_AT, 1423846_X_AT, 1418891_A_AT, 1435517_X_AT, 1416165_AT, 1426801_AT, 1426799_AT	681	313	17854	1.00514	1	0.961643	100
INTERPRO	IPR001806:Ras GTPase	5	0.694444	0.688907	1417620_AT, 1418891_A_AT, 1435517_X_AT, 1416165_AT, 1426799_AT	637	130	17763	1.07252	1	0.999992	100
SMART	SM00175:RAB	3	0.416667	0.689208	1418891_A_AT, 1416165_AT, 1426799_AT	372	58	9131	1.26961	1	0.997244	100
UP_SEQ_FEATURE	nucleotide phosphate-binding region:GTP	11	1.52778	0.712714	1450023_AT, 1425615_A_AT, 1417620_AT, 1418884_X_AT, 1455719_AT, 1423846_X_AT, 1418891_A_AT, 1435517_X_AT, 1416165_AT, 1426801_AT, 1426799_AT	670	274	16021	0.959968	1	1	100
GOTERM_MF_FAT	GO:0005525~GTP binding	12	1.66667	0.798023	1450023_AT, 1422977_AT, 1425615_A_AT, 1417620_AT, 1418884_X_AT, 1455719_AT, 1423846_X_AT, 1418891_A_AT, 1435517_X_AT, 1416165_AT, 1426801_AT, 1426799_AT	508	354	13288	0.886694	1	0.999758	100
GOTERM_MF_FAT	GO:0032561~guanyl ribonucleotide binding	12	1.66667	0.822993	1450023_AT, 1422977_AT, 1425615_A_AT, 1417620_AT, 1418884_X_AT, 1455719_AT, 1423846_X_AT, 1418891_A_AT, 1435517_X_AT, 1416165_AT, 1426801_AT, 1426799_AT	508	363	13288	0.86471	1	0.999831	100
GOTERM_MF_FAT	GO:0019001~guanyl nucleotide binding	12	1.66667	0.822993	1450023_AT, 1422977_AT, 1425615_A_AT, 1417620_AT, 1418884_X_AT, 1455719_AT, 1423846_X_AT, 1418891_A_AT, 1435517_X_AT, 1416165_AT, 1426801_AT, 1426799_AT	508	363	13288	0.86471	1	0.999831	100
INTERPRO	IPR005225:Small GTP-binding protein	5	0.694444	0.843198	1417620_AT, 1418891_A_AT, 1435517_X_AT, 1416165_AT, 1426799_AT	637	164	17763	0.850165	1	1	100
GOTERM_BP_FAT	GO:0007264~small GTPase mediated signal transduction	6	0.833333	0.979749	1417620_AT, 1417380_AT, 1418891_A_AT, 1435517_X_AT, 1416165_AT, 1434998_AT, 1426799_AT	547	258	13588	0.577697	1	1	100
Annotation Cluster 151	Enrichment Score: 0.2315110388688625
Category	Term	Count	%	PValue	Genes	List Total	Pop Hits	Pop Total	Fold Enrichment	Bonferroni	Benjamini	FDR
UP_SEQ_FEATURE	DNA-binding region:Basic motif	8	1.11111	0.464282	1418936_AT, 1450350_A_AT, 1418192_AT, 1422970_AT, 1419120_AT, 1425428_AT, 1448878_AT, 1452001_AT, 1449389_AT	670	154	16021	1.24218	1	1	99.9977
INTERPRO	IPR001092:Basic helix-loop-helix dimerisation region bHLH	5	0.694444	0.565585	1418192_AT, 1422970_AT, 1419120_AT, 1425428_AT, 1448878_AT, 1449389_AT	637	111	17763	1.2561	1	0.999935	99.9998
INTERPRO	IPR011598:Helix-loop-helix DNA-binding	4	0.555556	0.591211	1418192_AT, 1422970_AT, 1419120_AT, 1448878_AT, 1449389_AT	637	85	17763	1.31225	1	0.999952	99.9999
SMART	SM00353:HLH	5	0.694444	0.6662	1418192_AT, 1422970_AT, 1419120_AT, 1425428_AT, 1448878_AT, 1449389_AT	372	111	9131	1.10566	1	0.996506	99.9999
UP_SEQ_FEATURE	domain:Helix-loop-helix motif	5	0.694444	0.672694	1418192_AT, 1422970_AT, 1419120_AT, 1425428_AT, 1448878_AT, 1449389_AT	670	109	16021	1.09688	1	1	100
Annotation Cluster 152	Enrichment Score: 0.22201243200131984
Category	Term	Count	%	PValue	Genes	List Total	Pop Hits	Pop Total	Fold Enrichment	Bonferroni	Benjamini	FDR
GOTERM_BP_FAT	GO:0048871~multicellular organismal homeostasis	4	0.555556	0.547694	1437302_AT, 1416246_A_AT, 1455269_A_AT, 1450344_A_AT, 1427007_AT	547	71	13588	1.39949	1	0.988681	99.9999
GOTERM_BP_FAT	GO:0001894~tissue homeostasis	3	0.416667	0.602525	1437302_AT, 1416246_A_AT, 1455269_A_AT, 1427007_AT	547	50	13588	1.49046	1	0.993083	100
GOTERM_BP_FAT	GO:0060249~anatomical structure homeostasis	4	0.555556	0.653807	1437302_AT, 1448953_AT, 1416246_A_AT, 1455269_A_AT, 1427007_AT	547	83	13588	1.19715	1	0.995838	100
Annotation Cluster 153	Enrichment Score: 0.2097738228097104
Category	Term	Count	%	PValue	Genes	List Total	Pop Hits	Pop Total	Fold Enrichment	Bonferroni	Benjamini	FDR
INTERPRO	IPR001818:Peptidase M10A and M12B, matrixin and adamalysin	3	0.416667	0.409547	1416298_AT, 1448291_AT, 1421172_AT, 1449366_AT	637	39	17763	2.14503	1	0.999688	99.9788
UP_SEQ_FEATURE	short sequence motif:Cysteine switch	3	0.416667	0.488759	1416298_AT, 1448291_AT, 1421172_AT, 1449366_AT	670	39	16021	1.83938	1	1	99.9989
INTERPRO	IPR006025:Peptidase M, neutral zinc metallopeptidases, zinc-binding site	4	0.555556	0.607039	1416298_AT, 1448291_AT, 1449057_AT, 1421172_AT, 1449366_AT	637	87	17763	1.28209	1	0.999962	100
SP_PIR_KEYWORDS	metalloprotease	6	0.833333	0.657479	1416298_AT, 1415949_AT, 1448291_AT, 1449057_AT, 1421172_AT, 1449366_AT, 1418546_A_AT	681	146	17854	1.07742	1	0.961535	100
GOTERM_MF_FAT	GO:0004222~metalloendopeptidase activity	4	0.555556	0.815561	1416298_AT, 1448291_AT, 1449057_AT, 1421172_AT, 1449366_AT	508	114	13288	0.917806	1	0.999828	100
GOTERM_MF_FAT	GO:0008237~metallopeptidase activity	6	0.833333	0.846064	1416298_AT, 1415949_AT, 1448291_AT, 1449057_AT, 1421172_AT, 1449366_AT, 1418546_A_AT	508	187	13288	0.839277	1	0.999897	100
Annotation Cluster 154	Enrichment Score: 0.19773057242660586
Category	Term	Count	%	PValue	Genes	List Total	Pop Hits	Pop Total	Fold Enrichment	Bonferroni	Benjamini	FDR
UP_SEQ_FEATURE	binding site:NAD	4	0.555556	0.301361	1434705_AT, 1426657_S_AT, 1426572_AT, 1456471_X_AT, 1456584_X_AT, 1454714_X_AT, 1448453_AT, 1437621_X_AT	670	46	16021	2.0793	1	0.999996	99.7813
INTERPRO	IPR016040:NAD(P)-binding domain	7	0.972222	0.456546	1434705_AT, 1426369_AT, 1426657_S_AT, 1426572_AT, 1448315_A_AT, 1456471_X_AT, 1425704_AT, 1456584_X_AT, 1454714_X_AT, 1448453_AT, 1437621_X_AT	637	151	17763	1.2927	1	0.999734	99.9944
GOTERM_MF_FAT	GO:0051287~NAD or NADH binding	3	0.416667	0.504621	1434705_AT, 1426657_S_AT, 1426572_AT, 1456471_X_AT, 1456584_X_AT, 1454714_X_AT, 1437621_X_AT	508	44	13288	1.78346	1	0.993091	99.9974
UP_SEQ_FEATURE	nucleotide phosphate-binding region:NAD	3	0.416667	0.814888	1434705_AT, 1426657_S_AT, 1426572_AT, 1456471_X_AT, 1456584_X_AT, 1454714_X_AT, 1437621_X_AT	670	73	16021	0.982682	1	1	100
GOTERM_MF_FAT	GO:0048037~cofactor binding	7	0.972222	0.866607	1418654_AT, 1434705_AT, 1426657_S_AT, 1424278_A_AT, 1426572_AT, 1451064_A_AT, 1456471_X_AT, 1433504_AT, 1456584_X_AT, 1454714_X_AT, 1437621_X_AT, 1454607_S_AT	508	226	13288	0.810187	1	0.999941	100
SP_PIR_KEYWORDS	nad	5	0.694444	0.889556	1434705_AT, 1426657_S_AT, 1426572_AT, 1419254_AT, 1456471_X_AT, 1456584_X_AT, 1454714_X_AT, 1448453_AT, 1419253_AT, 1437621_X_AT	681	169	17854	0.775661	1	0.996403	100
GOTERM_MF_FAT	GO:0050662~coenzyme binding	4	0.555556	0.946797	1418654_AT, 1434705_AT, 1426657_S_AT, 1426572_AT, 1456471_X_AT, 1456584_X_AT, 1454714_X_AT, 1437621_X_AT	508	160	13288	0.653937	1	0.999998	100
Annotation Cluster 155	Enrichment Score: 0.19331015710726926
Category	Term	Count	%	PValue	Genes	List Total	Pop Hits	Pop Total	Fold Enrichment	Bonferroni	Benjamini	FDR
GOTERM_BP_FAT	GO:0045017~glycerolipid biosynthetic process	4	0.555556	0.413998	1416022_AT, 1435416_X_AT, 1434586_A_AT, 1455099_AT, 1438652_X_AT	547	58	13588	1.71317	1	0.968641	99.991
GOTERM_BP_FAT	GO:0046474~glycerophospholipid biosynthetic process	3	0.416667	0.556881	1416022_AT, 1435416_X_AT, 1434586_A_AT, 1438652_X_AT	547	46	13588	1.62006	1	0.989567	99.9999
GOTERM_BP_FAT	GO:0046486~glycerolipid metabolic process	6	0.833333	0.596143	1415904_AT, 1416022_AT, 1435416_X_AT, 1417639_AT, 1434586_A_AT, 1455099_AT, 1438652_X_AT	547	129	13588	1.15539	1	0.992638	100
GOTERM_BP_FAT	GO:0008654~phospholipid biosynthetic process	4	0.555556	0.653807	1424459_AT, 1416022_AT, 1451359_AT, 1435416_X_AT, 1434586_A_AT, 1424460_S_AT, 1438652_X_AT	547	83	13588	1.19715	1	0.995838	100
GOTERM_BP_FAT	GO:0019637~organophosphate metabolic process	7	0.972222	0.715406	1418493_A_AT, 1426926_AT, 1451767_AT, 1424459_AT, 1436853_A_AT, 1416022_AT, 1451359_AT, 1435416_X_AT, 1434586_A_AT, 1431022_AT, 1424460_S_AT, 1438652_X_AT	547	176	13588	0.987992	1	0.998016	100
GOTERM_BP_FAT	GO:0006644~phospholipid metabolic process	6	0.833333	0.789229	1418493_A_AT, 1426926_AT, 1424459_AT, 1436853_A_AT, 1416022_AT, 1451359_AT, 1435416_X_AT, 1434586_A_AT, 1431022_AT, 1424460_S_AT, 1438652_X_AT	547	163	13588	0.914391	1	0.999435	100
GOTERM_BP_FAT	GO:0006650~glycerophospholipid metabolic process	3	0.416667	0.874	1416022_AT, 1435416_X_AT, 1434586_A_AT, 1438652_X_AT	547	88	13588	0.846851	1	0.999916	100
Annotation Cluster 156	Enrichment Score: 0.19062112606517126
Category	Term	Count	%	PValue	Genes	List Total	Pop Hits	Pop Total	Fold Enrichment	Bonferroni	Benjamini	FDR
GOTERM_BP_FAT	GO:0051247~positive regulation of protein metabolic process	6	0.833333	0.446712	1450990_AT, 1416034_AT, 1422439_A_AT, 1448182_A_AT, 1426152_A_AT, 1422567_AT, 1437502_X_AT, 1448138_AT	547	109	13588	1.36739	1	0.976186	99.9967
GOTERM_BP_FAT	GO:0045937~positive regulation of phosphate metabolic process	4	0.555556	0.456811	1416034_AT, 1448182_A_AT, 1426152_A_AT, 1422567_AT, 1437502_X_AT, 1448138_AT	547	62	13588	1.60264	1	0.978107	99.9976
GOTERM_BP_FAT	GO:0010562~positive regulation of phosphorus metabolic process	4	0.555556	0.456811	1416034_AT, 1448182_A_AT, 1426152_A_AT, 1422567_AT, 1437502_X_AT, 1448138_AT	547	62	13588	1.60264	1	0.978107	99.9976
GOTERM_BP_FAT	GO:0032270~positive regulation of cellular protein metabolic process	5	0.694444	0.574872	1416034_AT, 1422439_A_AT, 1448182_A_AT, 1426152_A_AT, 1422567_AT, 1437502_X_AT, 1448138_AT	547	100	13588	1.24205	1	0.991227	100
GOTERM_BP_FAT	GO:0031401~positive regulation of protein modification process	4	0.555556	0.611867	1416034_AT, 1448182_A_AT, 1426152_A_AT, 1422567_AT, 1437502_X_AT, 1448138_AT	547	78	13588	1.27389	1	0.993689	100
GOTERM_BP_FAT	GO:0001934~positive regulation of protein amino acid phosphorylation	3	0.416667	0.664179	1416034_AT, 1448182_A_AT, 1426152_A_AT, 1422567_AT, 1437502_X_AT	547	56	13588	1.33077	1	0.996351	100
GOTERM_BP_FAT	GO:0042327~positive regulation of phosphorylation	3	0.416667	0.700847	1416034_AT, 1448182_A_AT, 1426152_A_AT, 1422567_AT, 1437502_X_AT	547	60	13588	1.24205	1	0.997718	100
GOTERM_BP_FAT	GO:0032268~regulation of cellular protein metabolic process	9	1.25	0.879936	1416034_AT, 1422610_S_AT, 1422439_A_AT, 1448182_A_AT, 1426152_A_AT, 1422567_AT, 1448325_AT, 1437502_X_AT, 1448138_AT, 1422611_S_AT, 1426366_AT, 1437103_AT	547	280	13588	0.798459	1	0.999929	100
GOTERM_BP_FAT	GO:0001932~regulation of protein amino acid phosphorylation	3	0.416667	0.958189	1416034_AT, 1448182_A_AT, 1426152_A_AT, 1422567_AT, 1437502_X_AT	547	121	13588	0.615891	1	0.999998	100
GOTERM_BP_FAT	GO:0031399~regulation of protein modification process	4	0.555556	0.964381	1416034_AT, 1448182_A_AT, 1426152_A_AT, 1422567_AT, 1437502_X_AT, 1448138_AT	547	165	13588	0.602205	1	0.999999	100
Annotation Cluster 157	Enrichment Score: 0.18023365344855183
Category	Term	Count	%	PValue	Genes	List Total	Pop Hits	Pop Total	Fold Enrichment	Bonferroni	Benjamini	FDR
INTERPRO	IPR000504:RNA recognition motif, RNP-1	10	1.38889	0.351298	1421265_A_AT, 1450569_A_AT, 1422610_S_AT, 1422993_S_AT, 1424101_AT, 1451296_X_AT, 1428310_AT, 1451321_A_AT, 1422611_S_AT, 1437103_AT, 1423531_A_AT	637	212	17763	1.31535	1	0.99941	99.9039
SMART	SM00360:RRM	10	1.38889	0.489267	1421265_A_AT, 1450569_A_AT, 1422610_S_AT, 1422993_S_AT, 1424101_AT, 1451296_X_AT, 1428310_AT, 1451321_A_AT, 1422611_S_AT, 1437103_AT, 1423531_A_AT	372	212	9131	1.15782	1	0.992337	99.9821
INTERPRO	IPR012677:Nucleotide-binding, alpha-beta plait	9	1.25	0.498871	1421265_A_AT, 1450569_A_AT, 1422610_S_AT, 1422993_S_AT, 1424101_AT, 1451296_X_AT, 1428310_AT, 1422611_S_AT, 1437103_AT, 1423531_A_AT	637	213	17763	1.17826	1	0.999864	99.9985
UP_SEQ_FEATURE	domain:RRM 2	5	0.694444	0.503941	1450569_A_AT, 1422610_S_AT, 1424101_AT, 1422611_S_AT, 1437103_AT, 1423531_A_AT	670	88	16021	1.35863	1	1	99.9994
UP_SEQ_FEATURE	domain:RRM 1	5	0.694444	0.503941	1450569_A_AT, 1422610_S_AT, 1424101_AT, 1422611_S_AT, 1437103_AT, 1423531_A_AT	670	88	16021	1.35863	1	1	99.9994
UP_SEQ_FEATURE	domain:RRM	4	0.555556	0.787978	1421265_A_AT, 1422993_S_AT, 1428310_AT, 1451321_A_AT	670	99	16021	0.966139	1	1	100
SP_PIR_KEYWORDS	rna-binding	16	2.22222	0.829888	1422993_S_AT, 1417938_AT, 1424101_AT, 1448899_S_AT, 1426603_AT, 1419569_A_AT, 1417939_AT, 1422611_S_AT, 1426366_AT, 1423531_A_AT, 1421265_A_AT, 1450569_A_AT, 1435800_A_AT, 1422610_S_AT, 1428310_AT, 1450943_AT, 1426604_AT, 1424130_A_AT, 1451321_A_AT, 1437103_AT, 1451012_A_AT	681	485	17854	0.864902	1	0.991021	100
GOTERM_BP_FAT	GO:0006397~mRNA processing	9	1.25	0.831692	1421265_A_AT, 1428004_AT, 1422993_S_AT, 1424101_AT, 1450943_AT, 1426603_AT, 1426604_AT, 1451727_AT, 1426366_AT, 1423531_A_AT	547	262	13588	0.853315	1	0.999746	100
GOTERM_BP_FAT	GO:0016071~mRNA metabolic process	9	1.25	0.922825	1421265_A_AT, 1428004_AT, 1422993_S_AT, 1424101_AT, 1450943_AT, 1426603_AT, 1426604_AT, 1451727_AT, 1426366_AT, 1423531_A_AT	547	302	13588	0.740293	1	0.999984	100
GOTERM_MF_FAT	GO:0003723~RNA binding	19	2.63889	0.959559	1424629_AT, 1422993_S_AT, 1417938_AT, 1424101_AT, 1448899_S_AT, 1451296_X_AT, 1426603_AT, 1419569_A_AT, 1417939_AT, 1451727_AT, 1422611_S_AT, 1426366_AT, 1423531_A_AT, 1421265_A_AT, 1450569_A_AT, 1435800_A_AT, 1422610_S_AT, 1428310_AT, 1450943_AT, 1426604_AT, 1424130_A_AT, 1451321_A_AT, 1437103_AT, 1451012_A_AT	508	672	13288	0.739572	1	0.999999	100
GOTERM_BP_FAT	GO:0006396~RNA processing	10	1.38889	0.992599	1421265_A_AT, 1428004_AT, 1422993_S_AT, 1424101_AT, 1428310_AT, 1450943_AT, 1426603_AT, 1426604_AT, 1451727_AT, 1426366_AT, 1423531_A_AT	547	437	13588	0.568443	1	1	100
Annotation Cluster 158	Enrichment Score: 0.17996879479351108
Category	Term	Count	%	PValue	Genes	List Total	Pop Hits	Pop Total	Fold Enrichment	Bonferroni	Benjamini	FDR
GOTERM_BP_FAT	GO:0001649~osteoblast differentiation	4	0.555556	0.292461	1427049_S_AT, 1415931_AT, 1455494_AT, 1421027_A_AT, 1448152_AT	547	47	13588	2.11412	1	0.924514	99.7593
GOTERM_BP_FAT	GO:0001503~ossification	4	0.555556	0.804517	1427049_S_AT, 1415931_AT, 1455494_AT, 1421027_A_AT, 1448152_AT	547	106	13588	0.937394	1	0.999565	100
GOTERM_BP_FAT	GO:0060348~bone development	4	0.555556	0.858439	1427049_S_AT, 1415931_AT, 1455494_AT, 1421027_A_AT, 1448152_AT	547	118	13588	0.842066	1	0.999873	100
GOTERM_BP_FAT	GO:0001501~skeletal system development	8	1.11111	0.943651	1422437_AT, 1427049_S_AT, 1415931_AT, 1416298_AT, 1455494_AT, 1448291_AT, 1426808_AT, 1450625_AT, 1421027_A_AT, 1449939_S_AT, 1448152_AT	547	285	13588	0.69729	1	0.999995	100
Annotation Cluster 159	Enrichment Score: 0.17621025168046334
Category	Term	Count	%	PValue	Genes	List Total	Pop Hits	Pop Total	Fold Enrichment	Bonferroni	Benjamini	FDR
GOTERM_MF_FAT	GO:0017016~Ras GTPase binding	3	0.416667	0.645507	1415682_AT, 1422944_A_AT, 1439411_A_AT, 1419513_A_AT	508	57	13288	1.37671	1	0.998273	100
GOTERM_MF_FAT	GO:0031267~small GTPase binding	3	0.416667	0.664131	1415682_AT, 1422944_A_AT, 1439411_A_AT, 1419513_A_AT	508	59	13288	1.33004	1	0.998684	100
GOTERM_MF_FAT	GO:0051020~GTPase binding	3	0.416667	0.690581	1415682_AT, 1422944_A_AT, 1439411_A_AT, 1419513_A_AT	508	62	13288	1.26568	1	0.999039	100
Annotation Cluster 160	Enrichment Score: 0.17569406248736114
Category	Term	Count	%	PValue	Genes	List Total	Pop Hits	Pop Total	Fold Enrichment	Bonferroni	Benjamini	FDR
INTERPRO	IPR000608:Ubiquitin-conjugating enzyme, E2	3	0.416667	0.446701	1452954_AT, 1433765_AT, 1422462_AT	637	42	17763	1.99181	1	0.999721	99.9925
SMART	SM00212:UBCc	3	0.416667	0.513795	1452954_AT, 1433765_AT, 1422462_AT	372	42	9131	1.75326	1	0.991604	99.9905
INTERPRO	IPR016135:Ubiquitin-conjugating enzyme/RWD-like	3	0.416667	0.538883	1452954_AT, 1433765_AT, 1422462_AT	637	50	17763	1.67312	1	0.99992	99.9996
UP_SEQ_FEATURE	active site:Glycyl thioester intermediate	3	0.416667	0.729396	1452954_AT, 1433765_AT, 1422462_AT	670	61	16021	1.176	1	1	100
GOTERM_MF_FAT	GO:0016879~ligase activity, forming carbon-nitrogen bonds	7	0.972222	0.750556	1452954_AT, 1423901_AT, 1437033_A_AT, 1433966_X_AT, 1452830_S_AT, 1452829_AT, 1451095_AT, 1433765_AT, 1422462_AT	508	193	13288	0.948717	1	0.999598	100
GOTERM_MF_FAT	GO:0004842~ubiquitin-protein ligase activity	4	0.555556	0.764005	1452954_AT, 1437033_A_AT, 1433765_AT, 1422462_AT	508	104	13288	1.00606	1	0.999665	100
GOTERM_MF_FAT	GO:0019787~small conjugating protein ligase activity	4	0.555556	0.860923	1452954_AT, 1437033_A_AT, 1433765_AT, 1422462_AT	508	125	13288	0.837039	1	0.999933	100
GOTERM_MF_FAT	GO:0016881~acid-amino acid ligase activity	5	0.694444	0.882553	1452954_AT, 1423901_AT, 1437033_A_AT, 1433765_AT, 1422462_AT	508	166	13288	0.787876	1	0.999963	100
Annotation Cluster 161	Enrichment Score: 0.17468731898299533
Category	Term	Count	%	PValue	Genes	List Total	Pop Hits	Pop Total	Fold Enrichment	Bonferroni	Benjamini	FDR
GOTERM_BP_FAT	GO:0008584~male gonad development	3	0.416667	0.468435	1437313_X_AT, 1435800_A_AT, 1452534_A_AT, 1450782_AT, 1451012_A_AT	547	39	13588	1.91084	1	0.980028	99.9984
GOTERM_BP_FAT	GO:0045137~development of primary sexual characteristics	5	0.694444	0.606035	1437313_X_AT, 1435800_A_AT, 1436879_X_AT, 1416646_AT, 1448026_AT, 1416645_A_AT, 1452534_A_AT, 1450782_AT, 1451012_A_AT	547	104	13588	1.19428	1	0.993326	100
GOTERM_BP_FAT	GO:0003006~reproductive developmental process	11	1.52778	0.621156	1437313_X_AT, 1423344_AT, 1426152_A_AT, 1448710_AT, 1421963_A_AT, 1416645_A_AT, 1450782_AT, 1452534_A_AT, 1435800_A_AT, 1429295_S_AT, 1417542_AT, 1436879_X_AT, 1416646_AT, 1448026_AT, 1451012_A_AT	547	264	13588	1.03504	1	0.994107	100
GOTERM_BP_FAT	GO:0046546~development of primary male sexual characteristics	3	0.416667	0.634367	1437313_X_AT, 1435800_A_AT, 1452534_A_AT, 1450782_AT, 1451012_A_AT	547	53	13588	1.40609	1	0.994804	100
GOTERM_BP_FAT	GO:0046545~development of primary female sexual characteristics	3	0.416667	0.673672	1436879_X_AT, 1416646_AT, 1448026_AT, 1416645_A_AT, 1450782_AT	547	57	13588	1.30742	1	0.996809	100
GOTERM_BP_FAT	GO:0046661~male sex differentiation	3	0.416667	0.673672	1437313_X_AT, 1435800_A_AT, 1452534_A_AT, 1450782_AT, 1451012_A_AT	547	57	13588	1.30742	1	0.996809	100
GOTERM_BP_FAT	GO:0008406~gonad development	4	0.555556	0.692402	1437313_X_AT, 1435800_A_AT, 1436879_X_AT, 1416646_AT, 1416645_A_AT, 1452534_A_AT, 1450782_AT, 1451012_A_AT	547	88	13588	1.12913	1	0.997444	100
GOTERM_BP_FAT	GO:0046660~female sex differentiation	3	0.416667	0.734129	1436879_X_AT, 1416646_AT, 1448026_AT, 1416645_A_AT, 1450782_AT	547	64	13588	1.16442	1	0.998521	100
GOTERM_BP_FAT	GO:0007548~sex differentiation	5	0.694444	0.772162	1437313_X_AT, 1435800_A_AT, 1436879_X_AT, 1416646_AT, 1448026_AT, 1416645_A_AT, 1452534_A_AT, 1450782_AT, 1451012_A_AT	547	130	13588	0.955421	1	0.999204	100
GOTERM_BP_FAT	GO:0048608~reproductive structure development	4	0.555556	0.898877	1437313_X_AT, 1435800_A_AT, 1436879_X_AT, 1416646_AT, 1416645_A_AT, 1452534_A_AT, 1450782_AT, 1451012_A_AT	547	130	13588	0.764337	1	0.999961	100
Annotation Cluster 162	Enrichment Score: 0.16236141164125195
Category	Term	Count	%	PValue	Genes	List Total	Pop Hits	Pop Total	Fold Enrichment	Bonferroni	Benjamini	FDR
SP_PIR_KEYWORDS	lipid degradation	5	0.694444	0.354746	1415904_AT, 1438612_A_AT, 1426926_AT, 1430700_A_AT, 1415777_AT	681	79	17854	1.65932	1	0.82055	99.799
GOTERM_MF_FAT	GO:0004091~carboxylesterase activity	4	0.555556	0.785897	1415904_AT, 1428803_AT, 1430700_A_AT, 1415777_AT	508	108	13288	0.968796	1	0.999728	100
GOTERM_BP_FAT	GO:0016042~lipid catabolic process	5	0.694444	0.79207	1415904_AT, 1438612_A_AT, 1426926_AT, 1430700_A_AT, 1415777_AT	547	134	13588	0.926901	1	0.999453	100
UP_SEQ_FEATURE	active site:Nucleophile	6	0.833333	0.835613	1415904_AT, 1449633_S_AT, 1415949_AT, 1451180_A_AT, 1430700_A_AT, 1450009_AT, 1415777_AT	670	168	16021	0.853998	1	1	100
GOTERM_MF_FAT	GO:0016298~lipase activity	3	0.416667	0.835873	1415904_AT, 1426926_AT, 1415777_AT	508	84	13288	0.934196	1	0.999876	100
Annotation Cluster 163	Enrichment Score: 0.15416088298948863
Category	Term	Count	%	PValue	Genes	List Total	Pop Hits	Pop Total	Fold Enrichment	Bonferroni	Benjamini	FDR
INTERPRO	IPR011510:Sterile alpha motif homology 2	3	0.416667	0.409547	1421457_A_AT, 1425288_AT, 1427007_AT	637	39	17763	2.14503	1	0.999688	99.9788
INTERPRO	IPR013761:Sterile alpha motif-type	3	0.416667	0.73456	1421457_A_AT, 1425288_AT, 1427007_AT	637	72	17763	1.16189	1	0.999998	100
UP_SEQ_FEATURE	domain:SAM	3	0.416667	0.782681	1421457_A_AT, 1425288_AT, 1427007_AT	670	68	16021	1.05494	1	1	100
INTERPRO	IPR001660:Sterile alpha motif SAM	3	0.416667	0.823385	1421457_A_AT, 1425288_AT, 1427007_AT	637	87	17763	0.961566	1	1	100
SMART	SM00454:SAM	3	0.416667	0.874333	1421457_A_AT, 1425288_AT, 1427007_AT	372	87	9131	0.846403	1	0.99992	100
Annotation Cluster 164	Enrichment Score: 0.14904600300371854
Category	Term	Count	%	PValue	Genes	List Total	Pop Hits	Pop Total	Fold Enrichment	Bonferroni	Benjamini	FDR
GOTERM_BP_FAT	GO:0002684~positive regulation of immune system process	10	1.38889	0.447176	1421811_AT, 1437502_X_AT, 1421679_A_AT, 1418110_A_AT, 1460302_AT, 1417640_AT, 1427007_AT, 1416034_AT, 1448182_A_AT, 1426926_AT, 1448953_AT, 1424638_AT, 1426044_A_AT, 1455269_A_AT, 1416246_A_AT	547	206	13588	1.20587	1	0.976062	99.9967
GOTERM_BP_FAT	GO:0048584~positive regulation of response to stimulus	6	0.833333	0.872972	1416034_AT, 1421811_AT, 1426926_AT, 1448182_A_AT, 1437502_X_AT, 1460302_AT, 1417640_AT, 1417391_A_AT, 1427007_AT	547	186	13588	0.801321	1	0.999918	100
GOTERM_BP_FAT	GO:0050778~positive regulation of immune response	4	0.555556	0.914919	1416034_AT, 1426926_AT, 1448182_A_AT, 1437502_X_AT, 1417640_AT, 1427007_AT	547	136	13588	0.730616	1	0.999977	100
Annotation Cluster 165	Enrichment Score: 0.1408325719875601
Category	Term	Count	%	PValue	Genes	List Total	Pop Hits	Pop Total	Fold Enrichment	Bonferroni	Benjamini	FDR
GOTERM_CC_FAT	GO:0031981~nuclear lumen	35	4.86111	0.53441	1455792_X_AT, 1424101_AT, 1434705_AT, 1423065_AT, 1426533_AT, 1452226_AT, 1426580_AT, 1451727_AT, 1460407_AT, 1426897_AT, 1423531_A_AT, 1454636_AT, 1449708_S_AT, 1450569_A_AT, 1435382_AT, 1426817_AT, 1428310_AT, 1427161_AT, 1417971_AT, 1435383_X_AT, 1415829_AT, 1435114_AT, 1424152_AT, 1418199_AT, 1436186_AT, 1422993_S_AT, 1422439_A_AT, 1423520_AT, 1415923_AT, 1416544_AT, 1416598_AT, 1423170_AT, 1…	484	883	12504	1.02403	1	0.948082	99.9972
GOTERM_CC_FAT	GO:0005667~transcription factor complex	10	1.38889	0.553415	1450569_A_AT, 1436186_AT, 1422439_A_AT, 1416598_AT, 1423170_AT, 1449261_AT, 1424156_AT, 1417878_AT, 1424152_AT, 1460407_AT	484	234	12504	1.10405	1	0.95124	99.9984
GOTERM_CC_FAT	GO:0005654~nucleoplasm	23	3.19444	0.628935	1455792_X_AT, 1434705_AT, 1424101_AT, 1451727_AT, 1460407_AT, 1454636_AT, 1423531_A_AT, 1449708_S_AT, 1435382_AT, 1450569_A_AT, 1428310_AT, 1435383_X_AT, 1435114_AT, 1424152_AT, 1418199_AT, 1436186_AT, 1422993_S_AT, 1422439_A_AT, 1416544_AT, 1415923_AT, 1416598_AT, 1423170_AT, 1424156_AT, 1426242_AT, 1449261_AT, 1417878_AT	484	599	12504	0.991984	1	0.972713	99.9999
GOTERM_CC_FAT	GO:0070013~intracellular organelle lumen	39	5.41667	0.844717	1455792_X_AT, 1426410_AT, 1424101_AT, 1434705_AT, 1423065_AT, 1426533_AT, 1452226_AT, 1426580_AT, 1451727_AT, 1460407_AT, 1426897_AT, 1423531_A_AT, 1454636_AT, 1449708_S_AT, 1450569_A_AT, 1435382_AT, 1426817_AT, 1428310_AT, 1427161_AT, 1417971_AT, 1435383_X_AT, 1415829_AT, 1435114_AT, 1424152_AT, 1418199_AT, 1436186_AT, 1422993_S_AT, 1423520_AT, 1428140_AT, 1422439_A_AT, 1415923_AT, 1416544_AT, 1…	484	1133	12504	0.88928	1	0.996867	100
GOTERM_CC_FAT	GO:0043233~organelle lumen	39	5.41667	0.849041	1455792_X_AT, 1426410_AT, 1424101_AT, 1434705_AT, 1423065_AT, 1426533_AT, 1452226_AT, 1426580_AT, 1451727_AT, 1460407_AT, 1426897_AT, 1423531_A_AT, 1454636_AT, 1449708_S_AT, 1450569_A_AT, 1435382_AT, 1426817_AT, 1428310_AT, 1427161_AT, 1417971_AT, 1435383_X_AT, 1415829_AT, 1435114_AT, 1424152_AT, 1418199_AT, 1436186_AT, 1422993_S_AT, 1423520_AT, 1428140_AT, 1422439_A_AT, 1415923_AT, 1416544_AT, 1…	484	1136	12504	0.886931	1	0.99698	100
GOTERM_CC_FAT	GO:0031974~membrane-enclosed lumen	40	5.55556	0.863092	1455792_X_AT, 1426410_AT, 1424101_AT, 1434705_AT, 1423065_AT, 1426533_AT, 1452226_AT, 1426580_AT, 1451727_AT, 1460407_AT, 1426897_AT, 1423531_A_AT, 1454636_AT, 1449708_S_AT, 1450569_A_AT, 1435382_AT, 1426817_AT, 1428310_AT, 1427161_AT, 1417971_AT, 1435383_X_AT, 1415829_AT, 1435114_AT, 1424152_AT, 1418199_AT, 1436186_AT, 1422993_S_AT, 1423520_AT, 1428140_AT, 1422439_A_AT, 1415923_AT, 1416544_AT, 1…	484	1174	12504	0.880229	1	0.997258	100
GOTERM_CC_FAT	GO:0044451~nucleoplasm part	16	2.22222	0.897314	1436186_AT, 1422439_A_AT, 1422993_S_AT, 1434705_AT, 1416544_AT, 1416598_AT, 1423170_AT, 1424156_AT, 1426242_AT, 1451727_AT, 1460407_AT, 1454636_AT, 1450569_A_AT, 1449261_AT, 1417878_AT, 1424152_AT	484	513	12504	0.805761	1	0.998389	100
Annotation Cluster 166	Enrichment Score: 0.1321173761610764
Category	Term	Count	%	PValue	Genes	List Total	Pop Hits	Pop Total	Fold Enrichment	Bonferroni	Benjamini	FDR
GOTERM_CC_FAT	GO:0005635~nuclear envelope	10	1.38889	0.138148	1452016_AT, 1423520_AT, 1415682_AT, 1427161_AT, 1417971_AT, 1420004_S_AT, 1417620_AT, 1415829_AT, 1423521_AT, 1426751_S_AT, 1419402_AT, 1439411_A_AT	484	153	12504	1.68854	1	0.604871	86.9774
GOTERM_CC_FAT	GO:0012505~endomembrane system	18	2.5	0.829863	1452016_AT, 1423520_AT, 1415682_AT, 1417620_AT, 1420004_S_AT, 1452657_AT, 1423521_AT, 1449429_AT, 1451679_AT, 1421892_AT, 1419402_AT, 1439411_A_AT, 1427161_AT, 1417971_AT, 1428333_AT, 1415829_AT, 1419631_AT, 1455269_A_AT, 1416246_A_AT, 1426751_S_AT, 1418962_AT, 1419186_A_AT	484	535	12504	0.869205	1	0.996227	100
GOTERM_CC_FAT	GO:0031967~organelle envelope	17	2.36111	0.893136	1452016_AT, 1434897_A_AT, 1423520_AT, 1415682_AT, 1417620_AT, 1420004_S_AT, 1455069_X_AT, 1423521_AT, 1417750_A_AT, 1424562_A_AT, 1419402_AT, 1439411_A_AT, 1435855_X_AT, 1427161_AT, 1417971_AT, 1415829_AT, 1437974_A_AT, 1419657_A_AT, 1426751_S_AT, 1416798_A_AT, 1435275_AT, 1437325_X_AT	484	540	12504	0.813315	1	0.998371	100
GOTERM_CC_FAT	GO:0031975~envelope	17	2.36111	0.896204	1452016_AT, 1434897_A_AT, 1423520_AT, 1415682_AT, 1417620_AT, 1420004_S_AT, 1455069_X_AT, 1423521_AT, 1417750_A_AT, 1424562_A_AT, 1419402_AT, 1439411_A_AT, 1435855_X_AT, 1427161_AT, 1417971_AT, 1415829_AT, 1437974_A_AT, 1419657_A_AT, 1426751_S_AT, 1416798_A_AT, 1435275_AT, 1437325_X_AT	484	542	12504	0.810314	1	0.998422	100
GOTERM_CC_FAT	GO:0019866~organelle inner membrane	8	1.11111	0.960177	1434897_A_AT, 1423520_AT, 1435855_X_AT, 1417971_AT, 1455069_X_AT, 1415829_AT, 1423521_AT, 1419657_A_AT, 1417750_A_AT, 1424562_A_AT, 1435275_AT, 1437325_X_AT	484	312	12504	0.662428	1	0.99974	100
GOTERM_CC_FAT	GO:0005740~mitochondrial envelope	7	0.972222	0.997988	1434897_A_AT, 1435855_X_AT, 1455069_X_AT, 1437974_A_AT, 1419657_A_AT, 1417750_A_AT, 1416798_A_AT, 1424562_A_AT, 1435275_AT, 1437325_X_AT	484	391	12504	0.462514	1	1	100
GOTERM_CC_FAT	GO:0031090~organelle membrane	18	2.5	0.998668	1452016_AT, 1434897_A_AT, 1423520_AT, 1455069_X_AT, 1423521_AT, 1449429_AT, 1452657_AT, 1451679_AT, 1421892_AT, 1417750_A_AT, 1424562_A_AT, 1435855_X_AT, 1417971_AT, 1428333_AT, 1415829_AT, 1419657_A_AT, 1437974_A_AT, 1455269_A_AT, 1416246_A_AT, 1419631_AT, 1418962_AT, 1435275_AT, 1419186_A_AT, 1437325_X_AT	484	809	12504	0.574814	1	1	100
GOTERM_CC_FAT	GO:0031966~mitochondrial membrane	6	0.833333	0.998822	1434897_A_AT, 1435855_X_AT, 1455069_X_AT, 1437974_A_AT, 1419657_A_AT, 1417750_A_AT, 1424562_A_AT, 1435275_AT, 1437325_X_AT	484	368	12504	0.421218	1	1	100
Annotation Cluster 167	Enrichment Score: 0.1313189287431909
Category	Term	Count	%	PValue	Genes	List Total	Pop Hits	Pop Total	Fold Enrichment	Bonferroni	Benjamini	FDR
GOTERM_BP_FAT	GO:0032774~RNA biosynthetic process	6	0.833333	0.575117	1418036_AT, 1449061_A_AT, 1418035_A_AT, 1423170_AT, 1426242_AT, 1424130_A_AT, 1418369_AT, 1425428_AT	547	126	13588	1.1829	1	0.991153	100
GOTERM_BP_FAT	GO:0006366~transcription from RNA polymerase II promoter	3	0.416667	0.803778	1423170_AT, 1426242_AT, 1425428_AT	547	74	13588	1.00707	1	0.999565	100
GOTERM_BP_FAT	GO:0006351~transcription, DNA-dependent	4	0.555556	0.873275	1423170_AT, 1426242_AT, 1424130_A_AT, 1425428_AT	547	122	13588	0.814457	1	0.999917	100
Annotation Cluster 168	Enrichment Score: 0.1204831471687802
Category	Term	Count	%	PValue	Genes	List Total	Pop Hits	Pop Total	Fold Enrichment	Bonferroni	Benjamini	FDR
GOTERM_BP_FAT	GO:0030030~cell projection organization	16	2.22222	0.302344	1455792_X_AT, 1450070_S_AT, 1415849_S_AT, 1424800_AT, 1417620_AT, 1437502_X_AT, 1450355_A_AT, 1434025_AT, 1420170_AT, 1435382_AT, 1448182_A_AT, 1435383_X_AT, 1416246_A_AT, 1454714_X_AT, 1427669_A_AT, 1448113_AT, 1426657_S_AT, 1415923_AT, 1456471_X_AT, 1448710_AT, 1434920_A_AT, 1437621_X_AT, 1416034_AT, 1425548_A_AT, 1422444_AT, 1455269_A_AT, 1456584_X_AT	547	319	13588	1.24594	1	0.930214	99.8116
GOTERM_BP_FAT	GO:0031175~neuron projection development	10	1.38889	0.513135	1448113_AT, 1455792_X_AT, 1415923_AT, 1426657_S_AT, 1415849_S_AT, 1450070_S_AT, 1424800_AT, 1456471_X_AT, 1437502_X_AT, 1448710_AT, 1434920_A_AT, 1437621_X_AT, 1416034_AT, 1435382_AT, 1425548_A_AT, 1448182_A_AT, 1435383_X_AT, 1454714_X_AT, 1456584_X_AT, 1427669_A_AT	547	218	13588	1.13949	1	0.985849	99.9996
GOTERM_BP_FAT	GO:0048666~neuron development	11	1.52778	0.741519	1448113_AT, 1455792_X_AT, 1415923_AT, 1426657_S_AT, 1415849_S_AT, 1450070_S_AT, 1424800_AT, 1456471_X_AT, 1437502_X_AT, 1448710_AT, 1434920_A_AT, 1437621_X_AT, 1416034_AT, 1435382_AT, 1425548_A_AT, 1448182_A_AT, 1417649_AT, 1435383_X_AT, 1454714_X_AT, 1456584_X_AT, 1427669_A_AT	547	292	13588	0.935789	1	0.998694	100
GOTERM_BP_FAT	GO:0000904~cell morphogenesis involved in differentiation	8	1.11111	0.75337	1420170_AT, 1435382_AT, 1448113_AT, 1455792_X_AT, 1415923_AT, 1415849_S_AT, 1451446_AT, 1424800_AT, 1435383_X_AT, 1448710_AT, 1434920_A_AT, 1450782_AT	547	212	13588	0.937394	1	0.998915	100
GOTERM_BP_FAT	GO:0030182~neuron differentiation	14	1.94444	0.818364	1455792_X_AT, 1450070_S_AT, 1415849_S_AT, 1424800_AT, 1437502_X_AT, 1435382_AT, 1448182_A_AT, 1417649_AT, 1435383_X_AT, 1454714_X_AT, 1427669_A_AT, 1448113_AT, 1426657_S_AT, 1415923_AT, 1456471_X_AT, 1448710_AT, 1434920_A_AT, 1437621_X_AT, 1448272_AT, 1416034_AT, 1427049_S_AT, 1425548_A_AT, 1416250_AT, 1456584_X_AT, 1460292_A_AT	547	399	13588	0.871612	1	0.999661	100
GOTERM_BP_FAT	GO:0007409~axonogenesis	5	0.694444	0.897746	1435382_AT, 1448113_AT, 1455792_X_AT, 1415923_AT, 1415849_S_AT, 1424800_AT, 1435383_X_AT, 1448710_AT, 1434920_A_AT	547	163	13588	0.761992	1	0.999959	100
GOTERM_BP_FAT	GO:0007411~axon guidance	3	0.416667	0.909111	1424800_AT, 1448710_AT, 1434920_A_AT	547	98	13588	0.760437	1	0.999971	100
GOTERM_BP_FAT	GO:0048812~neuron projection morphogenesis	5	0.694444	0.927312	1435382_AT, 1448113_AT, 1455792_X_AT, 1415923_AT, 1415849_S_AT, 1424800_AT, 1435383_X_AT, 1448710_AT, 1434920_A_AT	547	176	13588	0.705709	1	0.999988	100
GOTERM_BP_FAT	GO:0048667~cell morphogenesis involved in neuron differentiation	5	0.694444	0.938163	1435382_AT, 1448113_AT, 1455792_X_AT, 1415923_AT, 1415849_S_AT, 1424800_AT, 1435383_X_AT, 1448710_AT, 1434920_A_AT	547	182	13588	0.682444	1	0.999993	100
GOTERM_BP_FAT	GO:0048858~cell projection morphogenesis	5	0.694444	0.964535	1435382_AT, 1448113_AT, 1455792_X_AT, 1415923_AT, 1415849_S_AT, 1424800_AT, 1435383_X_AT, 1448710_AT, 1434920_A_AT	547	202	13588	0.614875	1	0.999999	100
GOTERM_BP_FAT	GO:0032990~cell part morphogenesis	5	0.694444	0.973381	1435382_AT, 1448113_AT, 1455792_X_AT, 1415923_AT, 1415849_S_AT, 1424800_AT, 1435383_X_AT, 1448710_AT, 1434920_A_AT	547	212	13588	0.585871	1	1	100
Annotation Cluster 169	Enrichment Score: 0.1161984725234873
Category	Term	Count	%	PValue	Genes	List Total	Pop Hits	Pop Total	Fold Enrichment	Bonferroni	Benjamini	FDR
INTERPRO	IPR001993:Mitochondrial substrate carrier	3	0.416667	0.527952	1434897_A_AT, 1455069_X_AT, 1419657_A_AT, 1417750_A_AT, 1424562_A_AT	637	49	17763	1.70727	1	0.999913	99.9994
UP_SEQ_FEATURE	repeat:Solcar 3	3	0.416667	0.553735	1434897_A_AT, 1455069_X_AT, 1419657_A_AT, 1417750_A_AT, 1424562_A_AT	670	44	16021	1.63036	1	1	99.9999
INTERPRO	IPR018108:Mitochondrial substrate/solute carrier	3	0.416667	0.560215	1434897_A_AT, 1455069_X_AT, 1419657_A_AT, 1417750_A_AT, 1424562_A_AT	637	52	17763	1.60877	1	0.999933	99.9998
UP_SEQ_FEATURE	repeat:Solcar 2	3	0.416667	0.589822	1434897_A_AT, 1455069_X_AT, 1419657_A_AT, 1417750_A_AT, 1424562_A_AT	670	47	16021	1.52629	1	1	100
UP_SEQ_FEATURE	repeat:Solcar 1	3	0.416667	0.589822	1434897_A_AT, 1455069_X_AT, 1419657_A_AT, 1417750_A_AT, 1424562_A_AT	670	47	16021	1.52629	1	1	100
GOTERM_CC_FAT	GO:0019866~organelle inner membrane	8	1.11111	0.960177	1434897_A_AT, 1423520_AT, 1435855_X_AT, 1417971_AT, 1455069_X_AT, 1415829_AT, 1423521_AT, 1419657_A_AT, 1417750_A_AT, 1424562_A_AT, 1435275_AT, 1437325_X_AT	484	312	12504	0.662428	1	0.99974	100
SP_PIR_KEYWORDS	mitochondrion inner membrane	4	0.555556	0.972381	1434897_A_AT, 1435855_X_AT, 1455069_X_AT, 1419657_A_AT, 1417750_A_AT, 1424562_A_AT, 1437325_X_AT	681	183	17854	0.573056	1	0.999775	100
GOTERM_CC_FAT	GO:0044429~mitochondrial part	11	1.52778	0.996718	1428140_AT, 1426410_AT, 1434897_A_AT, 1426572_AT, 1455069_X_AT, 1417750_A_AT, 1416617_AT, 1424562_A_AT, 1435855_X_AT, 1419657_A_AT, 1437974_A_AT, 1416798_A_AT, 1435275_AT, 1437325_X_AT	484	524	12504	0.542332	1	0.999999	100
GOTERM_CC_FAT	GO:0005743~mitochondrial inner membrane	5	0.694444	0.997126	1434897_A_AT, 1435855_X_AT, 1455069_X_AT, 1419657_A_AT, 1417750_A_AT, 1424562_A_AT, 1435275_AT, 1437325_X_AT	484	296	12504	0.436397	1	0.999999	100
GOTERM_CC_FAT	GO:0005740~mitochondrial envelope	7	0.972222	0.997988	1434897_A_AT, 1435855_X_AT, 1455069_X_AT, 1437974_A_AT, 1419657_A_AT, 1417750_A_AT, 1416798_A_AT, 1424562_A_AT, 1435275_AT, 1437325_X_AT	484	391	12504	0.462514	1	1	100
GOTERM_CC_FAT	GO:0031966~mitochondrial membrane	6	0.833333	0.998822	1434897_A_AT, 1435855_X_AT, 1455069_X_AT, 1437974_A_AT, 1419657_A_AT, 1417750_A_AT, 1424562_A_AT, 1435275_AT, 1437325_X_AT	484	368	12504	0.421218	1	1	100
Annotation Cluster 170	Enrichment Score: 0.10990086467927952
Category	Term	Count	%	PValue	Genes	List Total	Pop Hits	Pop Total	Fold Enrichment	Bonferroni	Benjamini	FDR
GOTERM_BP_FAT	GO:0040012~regulation of locomotion	5	0.694444	0.650079	1418493_A_AT, 1421811_AT, 1436853_A_AT, 1448710_AT, 1416246_A_AT, 1455269_A_AT, 1460302_AT, 1417391_A_AT, 1431022_AT	547	110	13588	1.12913	1	0.995656	100
GOTERM_BP_FAT	GO:0051270~regulation of cell motion	4	0.555556	0.809596	1421811_AT, 1448113_AT, 1415849_S_AT, 1448710_AT, 1416246_A_AT, 1455269_A_AT, 1460302_AT	547	107	13588	0.928634	1	0.999604	100
GOTERM_BP_FAT	GO:0030334~regulation of cell migration	3	0.416667	0.889331	1421811_AT, 1448710_AT, 1416246_A_AT, 1455269_A_AT, 1460302_AT	547	92	13588	0.810031	1	0.999946	100
Annotation Cluster 171	Enrichment Score: 0.10934534343171971
Category	Term	Count	%	PValue	Genes	List Total	Pop Hits	Pop Total	Fold Enrichment	Bonferroni	Benjamini	FDR
INTERPRO	IPR018957:Zinc finger, C3HC4 RING-type	8	1.11111	0.672566	1424629_AT, 1415810_AT, 1416118_AT, 1451928_A_AT, 1419311_AT, 1450680_AT, 1418435_AT, 1455504_A_AT, 1451425_A_AT, 1418434_AT, 1415811_AT, 1434853_X_AT, 1435865_AT	637	219	17763	1.01864	1	0.99999	100
INTERPRO	IPR000315:Zinc finger, B-box	3	0.416667	0.673164	1419311_AT, 1416118_AT, 1435865_AT	637	64	17763	1.30713	1	0.999989	100
SMART	SM00336:BBOX	3	0.416667	0.740144	1419311_AT, 1416118_AT, 1435865_AT	372	64	9131	1.15058	1	0.998306	100
UP_SEQ_FEATURE	zinc finger region:RING-type	7	0.972222	0.748907	1424629_AT, 1451425_A_AT, 1455504_A_AT, 1415810_AT, 1418434_AT, 1419311_AT, 1451928_A_AT, 1416118_AT, 1450680_AT, 1415811_AT, 1434853_X_AT, 1418435_AT	670	176	16021	0.951043	1	1	100
INTERPRO	IPR017907:Zinc finger, RING-type, conserved site	8	1.11111	0.808599	1424629_AT, 1415810_AT, 1416118_AT, 1451928_A_AT, 1419311_AT, 1450680_AT, 1418435_AT, 1455504_A_AT, 1451425_A_AT, 1418434_AT, 1415811_AT, 1434853_X_AT, 1435865_AT	637	254	17763	0.87828	1	1	100
INTERPRO	IPR001841:Zinc finger, RING-type	8	1.11111	0.8906	1424629_AT, 1415810_AT, 1416118_AT, 1451928_A_AT, 1419311_AT, 1450680_AT, 1418435_AT, 1455504_A_AT, 1451425_A_AT, 1418434_AT, 1415811_AT, 1434853_X_AT, 1435865_AT	637	286	17763	0.780011	1	1	100
SMART	SM00184:RING	8	1.11111	0.949659	1424629_AT, 1415810_AT, 1416118_AT, 1451928_A_AT, 1419311_AT, 1450680_AT, 1418435_AT, 1455504_A_AT, 1451425_A_AT, 1418434_AT, 1415811_AT, 1434853_X_AT, 1435865_AT	372	286	9131	0.686593	1	0.999997	100
Annotation Cluster 172	Enrichment Score: 0.1081062438917252
Category	Term	Count	%	PValue	Genes	List Total	Pop Hits	Pop Total	Fold Enrichment	Bonferroni	Benjamini	FDR
KEGG_PATHWAY	mmu04120:Ubiquitin mediated proteolysis	7	0.972222	0.498615	1424629_AT, 1416664_AT, 1439377_X_AT, 1417039_A_AT, 1452954_AT, 1423901_AT, 1437033_A_AT, 1433765_AT	239	136	5738	1.23572	1	0.920908	99.973
GOTERM_BP_FAT	GO:0009057~macromolecule catabolic process	25	3.47222	0.708053	1429379_AT, 1439377_X_AT, 1416963_AT, 1417039_A_AT, 1423901_AT, 1418546_A_AT, 1418435_AT, 1420170_AT, 1455504_A_AT, 1452954_AT, 1437033_A_AT, 1426044_A_AT, 1415811_AT, 1434853_X_AT, 1416664_AT, 1424629_AT, 1452870_AT, 1417575_AT, 1415810_AT, 1451928_A_AT, 1434695_AT, 1431591_S_AT, 1433765_AT, 1422462_AT, 1451425_A_AT, 1419764_AT, 1418434_AT, 1451537_AT, 1452040_A_AT, 1449184_AT, 1425451_S_AT	547	654	13588	0.949578	1	0.997867	100
SP_PIR_KEYWORDS	ubl conjugation pathway	17	2.36111	0.75449	1416664_AT, 1424629_AT, 1415810_AT, 1417575_AT, 1439377_X_AT, 1416963_AT, 1417039_A_AT, 1451928_A_AT, 1434695_AT, 1423901_AT, 1431591_S_AT, 1433765_AT, 1418546_A_AT, 1418435_AT, 1422462_AT, 1455504_A_AT, 1451425_A_AT, 1418434_AT, 1452040_A_AT, 1452954_AT, 1437033_A_AT, 1415811_AT, 1434853_X_AT	681	484	17854	0.920857	1	0.981658	100
SP_PIR_KEYWORDS	ligase	10	1.38889	0.779355	1424629_AT, 1415810_AT, 1451928_A_AT, 1416641_AT, 1416617_AT, 1433765_AT, 1418435_AT, 1422462_AT, 1455504_A_AT, 1451425_A_AT, 1418434_AT, 1452954_AT, 1433966_X_AT, 1415811_AT, 1434853_X_AT, 1451095_AT	681	290	17854	0.904046	1	0.98533	100
GOTERM_BP_FAT	GO:0006508~proteolysis	38	5.27778	0.795408	1439377_X_AT, 1450689_AT, 1417346_AT, 1417898_A_AT, 1417228_AT, 1416963_AT, 1417039_A_AT, 1448165_AT, 1423901_AT, 1422682_S_AT, 1418989_AT, 1419594_AT, 1449366_AT, 1418546_A_AT, 1418435_AT, 1420170_AT, 1455504_A_AT, 1416298_AT, 1415949_AT, 1452954_AT, 1437033_A_AT, 1448291_AT, 1426044_A_AT, 1421172_AT, 1415811_AT, 1450429_AT, 1434853_X_AT, 1424629_AT, 1416664_AT, 1452870_AT, 1417575_AT, 1415810_A…	547	1034	13588	0.912917	1	0.999478	100
GOTERM_BP_FAT	GO:0051603~proteolysis involved in cellular protein catabolic process	19	2.63889	0.811594	1439377_X_AT, 1416963_AT, 1417039_A_AT, 1423901_AT, 1418435_AT, 1418546_A_AT, 1420170_AT, 1455504_A_AT, 1452954_AT, 1437033_A_AT, 1426044_A_AT, 1415811_AT, 1434853_X_AT, 1424629_AT, 1416664_AT, 1417575_AT, 1415810_AT, 1434695_AT, 1451928_A_AT, 1431591_S_AT, 1433765_AT, 1422462_AT, 1451425_A_AT, 1418434_AT, 1452040_A_AT	547	534	13588	0.883854	1	0.99961	100
GOTERM_BP_FAT	GO:0044257~cellular protein catabolic process	19	2.63889	0.81859	1439377_X_AT, 1416963_AT, 1417039_A_AT, 1423901_AT, 1418435_AT, 1418546_A_AT, 1420170_AT, 1455504_A_AT, 1452954_AT, 1437033_A_AT, 1426044_A_AT, 1415811_AT, 1434853_X_AT, 1424629_AT, 1416664_AT, 1417575_AT, 1415810_AT, 1434695_AT, 1451928_A_AT, 1431591_S_AT, 1433765_AT, 1422462_AT, 1451425_A_AT, 1418434_AT, 1452040_A_AT	547	537	13588	0.878916	1	0.999657	100
GOTERM_BP_FAT	GO:0030163~protein catabolic process	19	2.63889	0.858574	1439377_X_AT, 1416963_AT, 1417039_A_AT, 1423901_AT, 1418435_AT, 1418546_A_AT, 1420170_AT, 1455504_A_AT, 1452954_AT, 1437033_A_AT, 1426044_A_AT, 1415811_AT, 1434853_X_AT, 1424629_AT, 1416664_AT, 1417575_AT, 1415810_AT, 1434695_AT, 1451928_A_AT, 1431591_S_AT, 1433765_AT, 1422462_AT, 1451425_A_AT, 1418434_AT, 1452040_A_AT	547	556	13588	0.848881	1	0.999871	100
GOTERM_BP_FAT	GO:0019941~modification-dependent protein catabolic process	17	2.36111	0.873546	1416664_AT, 1424629_AT, 1415810_AT, 1417575_AT, 1439377_X_AT, 1416963_AT, 1417039_A_AT, 1451928_A_AT, 1434695_AT, 1423901_AT, 1431591_S_AT, 1433765_AT, 1418546_A_AT, 1418435_AT, 1422462_AT, 1455504_A_AT, 1451425_A_AT, 1418434_AT, 1452040_A_AT, 1452954_AT, 1437033_A_AT, 1415811_AT, 1434853_X_AT	547	508	13588	0.831292	1	0.999917	100
GOTERM_BP_FAT	GO:0043632~modification-dependent macromolecule catabolic process	17	2.36111	0.873546	1416664_AT, 1424629_AT, 1415810_AT, 1417575_AT, 1439377_X_AT, 1416963_AT, 1417039_A_AT, 1451928_A_AT, 1434695_AT, 1423901_AT, 1431591_S_AT, 1433765_AT, 1418546_A_AT, 1418435_AT, 1422462_AT, 1455504_A_AT, 1451425_A_AT, 1418434_AT, 1452040_A_AT, 1452954_AT, 1437033_A_AT, 1415811_AT, 1434853_X_AT	547	508	13588	0.831292	1	0.999917	100
GOTERM_BP_FAT	GO:0044265~cellular macromolecule catabolic process	20	2.77778	0.900051	1439377_X_AT, 1416963_AT, 1417039_A_AT, 1423901_AT, 1418435_AT, 1418546_A_AT, 1420170_AT, 1455504_A_AT, 1452954_AT, 1437033_A_AT, 1426044_A_AT, 1415811_AT, 1434853_X_AT, 1424629_AT, 1416664_AT, 1417575_AT, 1452870_AT, 1415810_AT, 1434695_AT, 1451928_A_AT, 1431591_S_AT, 1433765_AT, 1422462_AT, 1451425_A_AT, 1418434_AT, 1452040_A_AT	547	609	13588	0.815795	1	0.999961	100
Annotation Cluster 173	Enrichment Score: 0.10530948805323638
Category	Term	Count	%	PValue	Genes	List Total	Pop Hits	Pop Total	Fold Enrichment	Bonferroni	Benjamini	FDR
SP_PIR_KEYWORDS	Intermediate filament	3	0.416667	0.778577	1423520_AT, 1426284_AT, 1423521_AT, 1419594_AT	681	74	17854	1.06286	1	0.985572	100
GOTERM_CC_FAT	GO:0005882~intermediate filament	5	0.694444	0.780745	1423520_AT, 1426284_AT, 1423521_AT, 1419594_AT, 1419402_AT, 1423549_AT	484	137	12504	0.942873	1	0.992961	100
GOTERM_CC_FAT	GO:0045111~intermediate filament cytoskeleton	5	0.694444	0.794806	1423520_AT, 1426284_AT, 1423521_AT, 1419594_AT, 1419402_AT, 1423549_AT	484	140	12504	0.922668	1	0.994058	100
Annotation Cluster 174	Enrichment Score: 0.0997020334696365
Category	Term	Count	%	PValue	Genes	List Total	Pop Hits	Pop Total	Fold Enrichment	Bonferroni	Benjamini	FDR
UP_SEQ_FEATURE	domain:C2	4	0.555556	0.544547	1460419_A_AT, 1426926_AT, 1426044_A_AT, 1450429_AT	670	68	16021	1.40658	1	1	99.9999
INTERPRO	IPR000008:C2 calcium-dependent membrane targeting	3	0.416667	0.94965	1460419_A_AT, 1426926_AT, 1450429_AT	637	130	17763	0.643509	1	1	100
SMART	SM00239:C2	3	0.416667	0.97117	1460419_A_AT, 1426926_AT, 1450429_AT	372	130	9131	0.566439	1	0.999999	100
Annotation Cluster 175	Enrichment Score: 0.07994191041759799
Category	Term	Count	%	PValue	Genes	List Total	Pop Hits	Pop Total	Fold Enrichment	Bonferroni	Benjamini	FDR
GOTERM_BP_FAT	GO:0032269~negative regulation of cellular protein metabolic process	3	0.416667	0.791293	1422567_AT, 1448138_AT, 1426366_AT	547	72	13588	1.03504	1	0.999452	100
GOTERM_BP_FAT	GO:0051248~negative regulation of protein metabolic process	3	0.416667	0.826773	1422567_AT, 1448138_AT, 1426366_AT	547	78	13588	0.955421	1	0.999714	100
GOTERM_BP_FAT	GO:0032268~regulation of cellular protein metabolic process	9	1.25	0.879936	1416034_AT, 1422610_S_AT, 1422439_A_AT, 1448182_A_AT, 1426152_A_AT, 1422567_AT, 1448325_AT, 1437502_X_AT, 1448138_AT, 1422611_S_AT, 1426366_AT, 1437103_AT	547	280	13588	0.798459	1	0.999929	100
Annotation Cluster 176	Enrichment Score: 0.07063008554209475
Category	Term	Count	%	PValue	Genes	List Total	Pop Hits	Pop Total	Fold Enrichment	Bonferroni	Benjamini	FDR
GOTERM_CC_FAT	GO:0012506~vesicle membrane	4	0.555556	0.729219	1419631_AT, 1416246_A_AT, 1455269_A_AT, 1452657_AT, 1418962_AT	484	97	12504	1.06535	1	0.989535	100
GOTERM_CC_FAT	GO:0030659~cytoplasmic vesicle membrane	3	0.416667	0.854941	1416246_A_AT, 1455269_A_AT, 1452657_AT, 1418962_AT	484	87	12504	0.890852	1	0.997189	100
GOTERM_CC_FAT	GO:0044433~cytoplasmic vesicle part	3	0.416667	0.886779	1416246_A_AT, 1455269_A_AT, 1452657_AT, 1418962_AT	484	95	12504	0.815833	1	0.998173	100
SP_PIR_KEYWORDS	cytoplasmic vesicle	6	0.833333	0.943779	1451358_A_AT, 1421546_A_AT, 1423597_AT, 1460444_AT, 1416246_A_AT, 1455269_A_AT, 1452657_AT, 1418962_AT	681	232	17854	0.678034	1	0.999082	100
Annotation Cluster 177	Enrichment Score: 0.06822446159277078
Category	Term	Count	%	PValue	Genes	List Total	Pop Hits	Pop Total	Fold Enrichment	Bonferroni	Benjamini	FDR
SP_PIR_KEYWORDS	microsome	4	0.555556	0.738947	1448300_AT, 1421741_AT, 1428333_AT, 1424130_A_AT, 1451679_AT	681	100	17854	1.04869	1	0.978684	100
GOTERM_CC_FAT	GO:0005792~microsome	5	0.694444	0.912947	1448300_AT, 1421741_AT, 1428333_AT, 1424130_A_AT, 1417697_AT, 1417695_A_AT, 1451679_AT, 1417696_AT	484	176	12504	0.733941	1	0.998814	100
GOTERM_CC_FAT	GO:0042598~vesicular fraction	5	0.694444	0.925269	1448300_AT, 1421741_AT, 1428333_AT, 1424130_A_AT, 1417697_AT, 1417695_A_AT, 1451679_AT, 1417696_AT	484	182	12504	0.709745	1	0.999035	100
Annotation Cluster 178	Enrichment Score: 0.06724266026943392
Category	Term	Count	%	PValue	Genes	List Total	Pop Hits	Pop Total	Fold Enrichment	Bonferroni	Benjamini	FDR
GOTERM_BP_FAT	GO:0015674~di-, tri-valent inorganic cation transport	7	0.972222	0.632186	1460419_A_AT, 1450194_A_AT, 1421129_A_AT, 1449429_AT, 1416246_A_AT, 1455269_A_AT, 1417750_A_AT, 1450009_AT, 1421317_X_AT	547	161	13588	1.08004	1	0.99477	100
GOTERM_BP_FAT	GO:0006816~calcium ion transport	5	0.694444	0.721955	1460419_A_AT, 1450194_A_AT, 1421129_A_AT, 1449429_AT, 1416246_A_AT, 1455269_A_AT, 1421317_X_AT	547	121	13588	1.02649	1	0.998182	100
[truncated: 196 more rows]

## Sheet: Adult-Enriched
Probe Set	Gene
1426154_s_at	Mup1 /// Mup10 /// Mup2 /// Mup3
1419093_at	Tdo2
1427631_x_at	Mup3
1418697_at	Inmt
1420465_s_at	LOC100048885 /// LOC100189605 /// Mup1 /// Mup10 /// Mup12 /// Mup13 /// Mup2 /// Mup7 /// Mup8
1448854_s_at	Cpamd8 /// Mug-ps1 /// Mug1 /// Mug4
1418653_at	Cyp2c50
1417651_at	Cyp2c29
1455457_at	Cyp2c54
1450715_at	Cyp1a2
1421074_at	Cyp7b1
[truncated: 449 more rows]

## Sheet: David-Adult
Annotation Cluster 1	Enrichment Score: 12.757407121511022
[truncated: 1,167 more rows]
