# Supplementary material for: Transcriptome Comparison between Fetal and Adult Mouse Livers: Implications for Circadian Clock Mechanisms
Source: PLoS One. 2012 Feb 21;7(2):e31292. doi: 10.1371/journal.pone.0031292 (PMC3283632; doi:10.1371/journal.pone.0031292)
Supplement: Table S4 — Phase correlation analysis between common rhythmic transcripts in fetal and adult livers. Expression peaks were determined for rhythmic transcripts (p<0.1 in either of our two fetal data series, BH.Q.<0.1 in GSE11923. JTK_CYCLE analyses were performed using a fixed 24 hours period to ease derivation of peak phases) according to the Lag values given by JTK_CYCLE. Linear (circadian time of expression peak) and angular (peak time expressed as degrees) phase values were determined. Correlation analyses of phase distributions were performed using either linear or angular data. 619 common transcripts were found between adult and series 1 data (linear phase corrrelation: −0.076; angular phase correlation: −0.026, p<0.05). 325 common rhythmic transcripts were found between adult and series 2 data (linear phase correlation: 0.458; angular phase correlation: 0.095, p<0.05). Overall, 44 rhythmic transcripts were found common to adult and both fetal data series. Correlation analyses indicated that the phases of those 44 transcripts were better correlated between fetal series 2 and adult data than between fetal series 1 and adult data. (XLS) [file pone.0031292.s009.xls]

## Sheet: Adult-S1
Probe.Set.ID	Gene.Symbol	Adult-Linear	S1-Linear	Adult-angular	S1-angular
1435370_a_at	Ces3	17.5	20	262.5	300
1428076_s_at	Gm3244 /// Ndufb4	17.5	8	262.5	120
1425820_x_at	Gpatch4	17.5	14	262.5	210
1450007_at	1500003O03Rik	17.5	8	262.5	120
1416269_at	Atp5j2	17.5	8	262.5	120
1437611_x_at	Kif2c	17.5	6	262.5	90
1423908_at	Ndufs8	17.25	6	258.75	90
1416937_at	Gabarap	17	6	255	90
1423256_a_at	Atp6v1g1 /// Gm7898	17	18	255	270
1428075_at	Gm3244 /// Ndufb4	17	8	255	120
1449441_a_at	Wbp1	17	6	255	90
1429379_at	Lyve1	17	19	255	285
1435522_a_at	2310016E02Rik	17	8	255	120
1416057_at	Ndufb11	17	8	255	120
1419766_at	Sik1	17	18	255	270
1431665_a_at	Timm8b	17	8	255	120
1428258_at	2010107E04Rik	17	8	255	120
1422451_at	Mrps21	16.5	8	247.5	120
1454955_at	Ipo7	16.5	16	247.5	240
1450006_at	Gm6768 /// Ncoa4	16.5	8	247.5	120
1428315_at	Ebna1bp2	16.5	16	247.5	240
1416328_a_at	Atp6v0e	16.5	7	247.5	105
1423556_at	Akr1b7	16.5	20	247.5	300
1416687_at	Plod2	16.5	0	247.5	0
1435371_x_at	Ces3	16.25	20	243.75	300
1423039_a_at	Bzw1 /// Gm11652	16.25	19	243.75	285
1451466_at	D16Ertd472e	16	18	240	270
1424001_at	Mki67ip	16	10	240	150
1426483_at	Prkrir	16	16	240	240
1424191_a_at	Tmem41a	16	8	240	120
1425950_at	Slc17a9	16	2	240	30
1416600_a_at	Rcan1	15.75	8	236.25	120
1417403_at	Elovl6	15.75	19	236.25	285
1435333_at	Ndufaf4	15.5	18	232.5	270
1448665_at	Dmd	15.5	18	232.5	270
1460179_at	Dnaja1	15.5	15	232.5	225
1450865_s_at	Mrps24	15.5	8	232.5	120
1421098_at	LOC100047840 /// Stap1	15.5	18	232.5	270
1448495_at	Tsta3	15.5	6	232.5	90
1429763_at	Cnih4	15.5	6	232.5	90
1449988_at	Gimap1	15.5	10	232.5	150
1416313_at	Mllt11	15.5	14	232.5	210
1438847_at	Mxd3	15.5	6	232.5	90
1417245_at	Gpr180	15.25	12	228.75	180
1451273_x_at	Ftsjd1	15.25	16	228.75	240
1416376_at	Tmem97	15	10	225	150
1450776_at	Agpat6	15	7	225	105
1417404_at	Elovl6	15	19	225	285
1450919_at	Mpp1	15	7	225	105
1424840_at	Rbks	15	10	225	150
1416940_at	Ppif	15	10	225	150
1451990_at	Mapre2	15	20	225	300
1452218_at	Ccdc117	15	16	225	240
1452674_a_at	Eif3k	15	6	225	90
1450873_at	Gtpbp4	15	16	225	240
1427947_at	B9d2	15	9	225	135
1451695_a_at	Gpx4	15	6	225	90
1452242_at	Cep55	15	20	225	300
1416144_a_at	Dhx15	15	18	225	270
1437490_x_at	LOC640502 /// Uap1	15	18	225	270
1424828_a_at	Fh1	14.75	8	221.25	120
1452160_at	Tiparp	14.75	20	221.25	300
1416093_a_at	Mrpl20	14.75	8	221.25	120
1451178_at	Ccdc142 /// Mrpl53	14.75	8	221.25	120
1434958_at	Sacs	14.75	18	221.25	270
1416764_at	Fis1	14.75	7	221.25	105
1451703_s_at	Aprt	14.75	7	221.25	105
1420814_at	Gdi2	14.75	8	221.25	120
1421983_s_at	Hnf4a	14.75	8	221.25	120
1423481_at	Riok2	14.5	10	217.5	150
1455752_a_at	Tmem134	14.5	8	217.5	120
1452299_at	Wwp1	14.5	18	217.5	270
1417702_a_at	Hnmt	14.5	20	217.5	300
1449213_at	Lage3	14.5	8	217.5	120
1415753_at	Fam108a	14.5	7	217.5	105
1456702_x_at	Mat2a	14.5	20	217.5	300
1448387_at	Rbx1	14.5	7	217.5	105
1439516_at	2610201A13Rik	14.5	18	217.5	270
1415733_a_at	Tomm5	14.5	8	217.5	120
1417649_at	Cdkn1c	14.5	9	217.5	135
1418162_at	Tlr4	14.5	18	217.5	270
1423985_at	Gng5	14.5	7	217.5	105
1437220_x_at	Psmd13	14.25	6	213.75	90
1424064_at	Rab1b	14.25	7	213.75	105
1442145_at	Atp13a3	14.25	14	213.75	210
1417602_at	Per2	14	18	210	270
1416090_at	LOC100044400 /// Pdhb	14	10	210	150
1417183_at	Dnaja2	14	8	210	120
1420368_at	Denr	14	16	210	240
1460197_a_at	Steap4	14	20	210	300
1425591_a_at	Chmp2a	14	6	210	90
1424519_at	Mtg1	14	10	210	150
1419460_at	Rpp14	14	17	210	255
1425262_at	Cebpg	14	18	210	270
1452200_at	Cdkn2aipnl	14	8	210	120
1426724_at	Cnn3 /// LOC100047856	14	8	210	120
1422677_at	Dgat2	14	8	210	120
1416726_s_at	Ube2s	14	6	210	90
1420840_at	Plekha3	13.75	19	206.25	285
1423627_at	Nqo1	13.75	6	206.25	90
1455002_at	Ptp4a1	13.5	18	202.5	270
1416769_s_at	Atp6v0b	13.5	4	202.5	60
1416472_at	Syap1	13.5	18	202.5	270
1434637_x_at	Sin3b	13.5	8	202.5	120
1429839_a_at	Yaf2	13.5	18	202.5	270
1426721_s_at	Tiparp	13.5	20	202.5	300
1424820_a_at	LOC100046168 /// Ndfip1	13.5	18	202.5	270
1452726_a_at	Pih1d1	13.5	8	202.5	120
1432416_a_at	Npm1	13.5	16	202.5	240
1417142_at	Fam120b	13.5	7	202.5	105
1427881_at	Dnttip2	13.5	17	202.5	255
1427027_a_at	Gtf3a	13.5	8	202.5	120
1449078_at	St3gal6	13.5	6	202.5	90
1420091_s_at	Morc3	13.25	20	198.75	300
1425536_at	Stx3	13.25	4	198.75	60
1452224_at	Morc3	13	16	195	240
1419759_at	Abcb1a	13	20	195	300
1448309_at	Ap3m1	13	8	195	120
1416953_at	Ctgf	13	19	195	285
1418495_at	Zc3h8	13	18	195	270
1423653_at	Atp1a1	13	6	195	90
1422650_a_at	Riok3	13	8	195	120
1416678_at	Cops3	13	6	195	90
1425562_s_at	Trnt1	13	19	195	285
1426717_at	Nipa2	13	20	195	300
1418025_at	Bhlhe40	12.75	18	191.25	270
1448450_at	Ak2 /// LOC100047005	12.5	19	187.5	285
1416374_at	Ap3m1	12.5	10	187.5	150
1452048_at	Mrpl12	12.5	8	187.5	120
1454801_at	Ankrd28	12.5	16	187.5	240
1431951_a_at	Usp16	12.5	18	187.5	270
1417591_at	Ptges2	12.5	8	187.5	120
1426456_a_at	Pias2	12.5	12	187.5	180
1417045_at	Bid	12.25	8	183.75	120
1415839_a_at	Npm1	12.25	18	183.75	270
1460716_a_at	Cbfb	12.25	17	183.75	255
1438650_x_at	Gja1	12.25	22	183.75	330
1416067_at	Ifrd1	12	16	180	240
1449712_s_at	Atp6v1e1	12	6	180	90
1448978_at	Ngef	12	4	180	60
1436316_at	Klf13	12	18	180	270
1420138_at	Slc19a1	12	4	180	60
1417192_at	Tomm70a	12	18	180	270
1416860_s_at	Ing1	12	19	180	285
1448332_at	Pex19	12	8	180	120
1449048_s_at	Rab4a	12	8	180	120
1451069_at	Pim3	11.75	10	176.25	150
1451393_at	Pex26	11.75	9	176.25	135
1436339_at	1810058I24Rik	11.5	7	172.5	105
1425344_at	Narf	11.5	8	172.5	120
1437100_x_at	Pim3	11.5	10	172.5	150
1451196_at	Ypel5	11.5	7	172.5	105
1434906_at	0610005C13Rik	11.5	9	172.5	135
1454704_at	Scarb2	11.5	19	172.5	285
1416892_s_at	Fam107b	11.5	18	172.5	270
1424434_at	BC024814	11.5	8	172.5	120
1451740_at	Paip1	11.5	18	172.5	270
1448548_at	Tulp4	11.5	18	172.5	270
1416954_at	Slc25a10	11.5	6	172.5	90
1439441_x_at	Lats2	11.5	18	172.5	270
1454754_a_at	Aamp	11.5	7	172.5	105
1451041_at	Rock2	11.5	16	172.5	240
1422516_a_at	Fibp	11.5	8	172.5	120
1419557_a_at	Tmem9	11.5	8	172.5	120
1417157_at	Actr10	11.5	6	172.5	90
1426882_at	Ube3c	11.25	13	168.75	195
1415769_at	Itch	11.25	18	168.75	270
1451678_at	Narf	11	8	165	120
1456528_x_at	Ncl	11	20	165	300
1419544_at	Atp6v1c1	11	8	165	120
1419509_a_at	Nagk	11	4	165	60
1451390_s_at	Zfand2b	11	6	165	90
1416138_at	Anxa7	10.75	6	161.25	90
1451770_s_at	Dhx9	10.75	19	161.25	285
1425617_at	Dhx9	10.75	18	161.25	270
1449406_at	Cyhr1	10.75	8	161.25	120
1452026_a_at	Pla2g12a	10.5	8	157.5	120
1460409_at	Cpt1a	10.5	22	157.5	330
1422429_at	Rnf14	10.5	16	157.5	240
1433457_s_at	Grsf1	10.5	16	157.5	240
1417210_at	Eif2s3y	10.5	18	157.5	270
1428772_at	Xpot	10.5	17	157.5	255
1452527_a_at	P2rx4	10.5	7	157.5	105
1451154_a_at	Celf2	10.5	18	157.5	270
1437035_x_at	Rnf14	10	21	150	315
1420895_at	Tgfbr1	10	17	150	255
1428585_at	Actn1	10	20	150	300
1424980_s_at	Aph1a	10	6	150	90
1437111_at	Zc3h12c	10	19	150	285
1428029_a_at	H2afv	10	6	150	90
1427418_a_at	Hif1a	10	17	150	255
1426438_at	Ddx3y	10	18	150	270
1434866_x_at	Cpt1a	9.75	22	146.25	330
1448584_at	Rsrc1	9.5	16	142.5	240
1450098_at	Dhdpsl	9.5	8	142.5	120
1416029_at	Klf10	9.5	20	142.5	300
1433656_a_at	Gnl3	9.5	16	142.5	240
1460635_at	Fastk	9.5	8	142.5	120
1416435_at	Ltbr	9.5	4	142.5	60
1436363_a_at	Nfix	9.5	0	142.5	0
1424776_a_at	Slc25a28	9.5	8	142.5	120
1437009_a_at	Rnf115	9.5	20	142.5	300
1455787_x_at	Minpp1	9.5	14	142.5	210
1415711_at	Arfgef1	9.5	20	142.5	300
1429710_at	Styx	9.25	18	138.75	270
1451163_at	Tinf2	9.25	7	138.75	105
1436016_x_at	Gdi2	9.25	21	138.75	315
1451275_at	Uhrf1bp1l	9.25	18	138.75	270
1419177_at	Vps37a	9.25	18	138.75	270
1449056_at	E330009J07Rik	9.25	18	138.75	270
1428853_at	Ptch1	9.25	20	138.75	300
1434037_s_at	Kat2b	9	18	135	270
1451276_at	Uhrf1bp1l	9	18	135	270
1448351_at	Coro1b	9	6	135	90
1436180_at	Dnajc5	9	18	135	270
1417091_at	Chuk	9	18	135	270
1437155_a_at	Wwtr1	9	21	135	315
1419169_at	Mapk6	8.75	16	131.25	240
1433488_x_at	Gns	8.75	19	131.25	285
1452193_a_at	Wasl	8.75	18	131.25	270
1427200_at	Zranb1	8.5	19	127.5	285
1434380_at	Gbp6	8.5	18	127.5	270
1416799_at	Trpm7	8.5	18	127.5	270
1452070_at	Dedd2	8.5	6	127.5	90
1451336_at	Lgals4	8.5	4	127.5	60
1456604_a_at	Pcmt1	8.5	6	127.5	90
1451277_at	Zadh2	8.5	20	127.5	300
1426439_at	Ddx3y	8.5	18	127.5	270
1450031_at	Aff4	8.5	18	127.5	270
1452222_at	Utrn	8.5	19	127.5	285
1426722_at	Slc38a2	8.5	19	127.5	285
1422499_at	Lima1	8.5	2	127.5	30
1428357_at	2610019F03Rik	8.5	2	127.5	30
1456005_a_at	Bcl2l11	8.5	20	127.5	300
1451211_a_at	Lgtn	8.5	7	127.5	105
1417483_at	Nfkbiz	8.5	18	127.5	270
1450622_at	Bcar1	8.25	6	123.75	90
1433595_at	Slc35d1	8.25	18	123.75	270
1421894_a_at	Tpp2	8.25	18	123.75	270
1451103_at	Haus4	8	8	120	120
1437331_a_at	Arf3	8	20	120	300
1417120_at	Miip	8	6	120	90
1427564_at	Diap2	8	20	120	300
1417434_at	Gpd2	8	20	120	300
1426675_at	Tomm70a	8	18	120	270
1426357_at	Taok1	8	19	120	285
1433475_a_at	C78339	8	18	120	270
1452033_at	Gle1	8	6	120	90
1428109_at	Vps11	8	6	120	90
1438462_x_at	Khdrbs1	8	20	120	300
1416426_at	Rab5a	8	20	120	300
1424461_at	Dctn2	8	6	120	90
1423645_a_at	Ddx5	8	20	120	300
1422461_at	Atad3a	8	8	120	120
1438178_x_at	Atad3a	8	8	120	120
1435448_at	Bcl2l11	7.75	18	116.25	270
1418172_at	Hebp1	7.75	6	116.25	90
1438418_at	Mudeng	7.75	16	116.25	240
1450664_at	Gabpa	7.75	18	116.25	270
1415995_at	Casp6	7.5	7	112.5	105
1448599_s_at	Miip	7.5	6	112.5	90
1429692_s_at	Gch1	7.5	22	112.5	330
1423994_at	Kif1b	7.5	18	112.5	270
1455105_at	Ptpn12	7.5	20	112.5	300
1424917_a_at	Wipi1	7.5	8	112.5	120
1424973_at	Cyp3a25 /// LOC100044443	7.5	19	112.5	285
1428182_at	Prpsap1	7.5	6	112.5	90
1434609_at	Vprbp	7.5	18	112.5	270
1448370_at	Ulk1	7.5	2	112.5	30
1420054_s_at	Slc35c2	7.5	8	112.5	120
1449000_at	D10Jhu81e	7.5	9	112.5	135
1433508_at	Klf6	7.5	19	112.5	285
1436153_a_at	Zmynd11	7.5	18	112.5	270
1418168_at	Zcchc14	7.5	19	112.5	285
1425194_a_at	6330577E15Rik	7.5	18	112.5	270
1433669_at	Akap8	7.5	15	112.5	225
1428917_at	Stx17	7.5	16	112.5	240
1425981_a_at	Rbl2	7.5	0	112.5	0
1448111_at	Ctps2	7.25	4	108.75	60
1433832_at	Sun2	7.25	20	108.75	300
1423927_at	Slc35b2	7.25	8	108.75	120
1435754_at	Zyg11b	7.25	19	108.75	285
1434412_x_at	Stub1	7.25	5	108.75	75
1417685_at	Ankfy1	7.25	20	108.75	300
1435824_at	Yy1	7.16667	19	107.5	285
1451438_s_at	Clec2h	7	2	105	30
1434134_at	Dcaf8	7	6	105	90
1420603_s_at	Raet1a /// Raet1b /// Raet1c /// Raet1d /// Raet1e	7	16	105	240
1423661_s_at	Ctdsp2 /// Gm9770	7	6	105	90
1437802_x_at	Morf4l1	7	6	105	90
1448761_a_at	Copg2	7	7	105	105
1422486_a_at	Smad4	7	20	105	300
1418461_at	Sh3d19	7	16	105	240
1450889_at	Hltf	7	18	105	270
1426834_s_at	D930015E06Rik	7	6	105	90
1427060_at	Mapk3	7	4	105	60
1452401_at	Wtap	7	18	105	270
1452140_at	Tbc1d20	6.83333	18	102.5	270
1426380_at	Eif4b	6.75	6	101.25	90
1433585_at	Tnpo1	6.75	18	101.25	270
1431240_at	Clec2h	6.5	4	97.5	60
1426624_a_at	Ypel3	6.5	6	97.5	90
1438167_x_at	Flcn	6.5	22	97.5	330
1451098_at	Chmp1a	6.5	8	97.5	120
1449043_at	Naga	6.5	6	97.5	90
1428844_a_at	Bclaf1	6.5	19	97.5	285
1457272_at	---	6.5	19	97.5	285
1455605_at	Rufy3	6.5	16	97.5	240
1417749_a_at	Tjp1	6.5	18	97.5	270
1424992_at	Tprkb	6.5	18	97.5	270
1448418_s_at	Dcaf11	6.5	8	97.5	120
1451126_at	Maf1	6.25	6	93.75	90
1419043_a_at	Iigp1	6.25	20	93.75	300
1423911_at	Ppp2r5a	6.25	22	93.75	330
1416770_at	Stk25	6.25	6	93.75	90
1428449_at	Gtf3c2	6.25	18	93.75	270
1419040_at	Cyp2d22	6.25	9	93.75	135
1425066_a_at	Mtmr14	6	3	90	45
1415691_at	Dlg1 /// LOC100047603	6	20	90	300
1424383_at	Tmem51	6	5	90	75
1451172_at	Tprgl	6	6	90	90
1449186_at	Bag4	6	13	90	195
1451867_x_at	Arhgap6	6	20	90	300
1451179_a_at	LOC100046895 /// Qk	6	18	90	270
1426911_at	Dsc2	6	20	90	300
1419553_a_at	Rabggtb	6	18	90	270
1433527_at	Ireb2	6	18	90	270
1435362_at	Foxj3	6	18	90	270
1448128_at	Ctsa	6	4	90	60
1421873_s_at	Rab24	6	6	90	90
1436766_at	Luc7l2	6	2	90	30
1448302_at	Kctd20	6	7	90	105
1451380_at	Zfyve19	6	8	90	120
1424903_at	Kdm5d	5.75	18	86.25	270
1430527_a_at	Rnf167	5.75	7	86.25	105
1426666_a_at	Sun1	5.75	6	86.25	90
1435526_at	Tor1aip2	5.5	19	82.5	285
1422685_at	Exoc4	5.5	20	82.5	300
1422686_s_at	Exoc4	5.5	19	82.5	285
1418815_at	Cdh2	5.5	18	82.5	270
1455490_at	Pigr	5.5	0	82.5	0
1452192_at	Naf1	5.5	18	82.5	270
1417084_at	Eif4ebp2	5.5	20	82.5	300
1424166_at	LOC100046843 /// Msh3	5.5	18	82.5	270
1452342_at	Apbb2	5.5	20	82.5	300
1454984_at	Lifr	5.5	19	82.5	285
1428193_at	Usp9x	5.5	16	82.5	240
1420882_a_at	Acd	5.5	12	82.5	180
1417361_at	Asb3	5.5	7	82.5	105
1453865_a_at	Otud5	5.5	6	82.5	90
1433489_s_at	Fgfr2	5.25	19	78.75	285
1451036_at	Spg21	5.25	6	78.75	90
1423918_at	Rhbdd1	5.25	18	78.75	270
1434757_at	Cbfa2t2	5.25	23	78.75	345
1452196_a_at	Nckap1	5.25	19	78.75	285
1448590_at	Col6a1	5.25	2	78.75	30
1415707_at	Anapc2	5.25	6	78.75	90
1424597_at	ORF19	5	7	75	105
1424835_at	Gstm4	5	6	75	90
1456056_a_at	D6Wsu116e	5	18	75	270
1439259_x_at	Abhd4	5	3	75	45
1449041_a_at	Trip6	5	4	75	60
1421654_a_at	Lmna	5	6	75	90
1449893_a_at	Lrig1	5	6	75	90
1452055_at	Ctdsp1	5	6	75	90
1450623_at	Gnb2	5	6	75	90
1428847_a_at	Macf1	5	20	75	300
1434846_at	Dennd4c	5	19	75	285
1428537_at	Csnk1a1	5	19	75	285
1427384_at	Chd6	4.75	18	71.25	270
1421910_at	Tcf20	4.75	20	71.25	300
1424131_at	Col6a3	4.75	4	71.25	60
1436342_a_at	Ubxn1	4.5	2	67.5	30
1422474_at	Pde4b	4.5	18	67.5	270
1456748_a_at	Nipsnap1	4.5	9	67.5	135
1427243_at	Rell1	4.5	20	67.5	300
1448629_at	Hps4	4.5	4	67.5	60
1448928_at	Hdac6	4.5	6	67.5	90
1418970_a_at	Bcl10	4.5	16	67.5	240
1423864_at	Nrbp1	4.5	8	67.5	120
1426257_a_at	Sars	4.5	7	67.5	105
1426463_at	Gphn	4.5	16	67.5	240
1424015_at	Dennd5a	4.5	21	67.5	315
1427469_at	Helz	4.5	20	67.5	300
1449095_at	Vps54	4.25	18	63.75	270
1415819_a_at	Ppp2r1a	4.25	6	63.75	90
1421877_at	Mapk9	4.25	18	63.75	270
1453206_at	Acad9	4.25	8	63.75	120
1422631_at	Ahr	4.25	18	63.75	270
1424769_s_at	Cald1	4	19	60	285
1435222_at	Foxp1	4	20	60	300
1452917_at	Rfc5	4	6	60	90
1422178_a_at	Rab17	4	6	60	90
1425985_s_at	Masp1	4	20	60	300
1420540_a_at	Rit1	4	6	60	90
1428230_at	Prkd3	4	22	60	330
1451564_at	Parp14	4	20	60	300
1448221_at	Bat1a	4	8	60	120
1426361_at	Zc3h11a	4	21	60	315
1418458_at	Anapc7	4	6	60	90
1416207_at	Taz	4	6	60	90
1445689_at	---	4	13	60	195
1452627_at	Senp6	4	19	60	285
1426111_x_at	Irf3	4	8	60	120
1417955_at	Ccdc71	4	8	60	120
1435087_at	Zfp362	4	0	60	0
1454899_at	Lpp	4	19	60	285
1455475_at	3110057O12Rik	4	20	60	300
1450849_at	Hnrnpu	4	9	60	135
1420862_at	Dctn4	3.75	6	56.25	90
1456588_x_at	Cox5b	3.75	7	56.25	105
1428405_at	Hcfc1r1	3.75	4	56.25	60
1419097_a_at	Stom	3.5	6	52.5	90
1416427_at	Ccni	3.5	6	52.5	90
1424850_at	Map3k1	3.5	22	52.5	330
1428286_at	2900097C17Rik	3.5	18	52.5	270
1437185_s_at	Gm9844 /// LOC100048142 /// Tmsb10	3.5	6	52.5	90
1456700_x_at	Marcks	3.5	20	52.5	300
1417011_at	Sdc2	3.5	18	52.5	270
1416424_at	Plin3	3.5	6	52.5	90
1417974_at	Kpna4	3.5	19	52.5	285
1427143_at	Kdm5b	3.5	23	52.5	345
1416315_at	Abhd4	3.5	6	52.5	90
1417540_at	Elf1	3.5	20	52.5	300
1452310_at	Tada2a	3.5	7	52.5	105
1460633_at	Prpf19	3.5	9	52.5	135
1423103_at	Rfx5	3.25	20	48.75	300
1450060_at	Pigr	3.25	0	48.75	0
1449817_at	Abcb11	3	20	45	300
1417512_at	Evi5	3	18	45	270
1426389_at	Camk1d	3	0	45	0
1428229_at	Prkd3	3	18	45	270
1418401_a_at	Dusp16	3	18	45	270
1428106_at	1300001I01Rik	3	6	45	90
1415814_at	Atp6v1b2	3	6	45	90
1456133_x_at	Itgb5	3	2	45	30
1416808_at	Nid1	3	19	45	285
1435140_at	Ide	3	19	45	285
1425543_s_at	Plekha5	3	20	45	300
1437211_x_at	Elovl5	2.75	20	41.25	300
1440253_at	Psmd11	2.75	18	41.25	270
1455493_at	Syne1	2.75	19	41.25	285
1449028_at	Rhou	2.75	22	41.25	330
1449349_at	Nudt1	2.75	7	41.25	105
1449023_a_at	Ezh1	2.75	0	41.25	0
1423686_a_at	Prr13	2.75	6	41.25	90
1422556_at	Gna13	2.75	20	41.25	300
1424768_at	Cald1	2.5	18	37.5	270
1434775_at	Pard3	2.5	18	37.5	270
1431962_a_at	Stambp	2.5	8	37.5	120
1416084_at	Zfand5	2.5	6	37.5	90
1423419_at	Lig3	2.5	12	37.5	180
1424564_at	2410001C21Rik	2.5	6	37.5	90
1450522_a_at	H1f0	2.5	6	37.5	90
1422553_at	Pten	2.5	18	37.5	270
1417533_a_at	Itgb5	2.5	5	37.5	75
1423462_at	Tab2	2.25	20	33.75	300
1460403_at	Psip1	2.25	18	33.75	270
1421870_at	Trim44	2.25	18	33.75	270
1425195_a_at	Acat2 /// Acat3	2	8	30	120
1460728_s_at	Ing4	2	7	30	105
1424036_at	Prpf6	2	6	30	90
1435981_at	Nav2	2	20	30	300
1434131_at	Rufy1	2	20	30	300
1443856_at	Rabep1	2	18	30	270
1422748_at	Zeb2	2	20	30	300
1423938_at	Llgl2 /// LOC100047332	2	2	30	30
1448979_at	Muted	2	6	30	90
1417843_s_at	Eps8l2	1.75	6	26.25	90
1448989_a_at	Myo1b	1.75	18	26.25	270
1455058_at	Mtmr9	1.75	18	26.25	270
1427449_a_at	Adprhl2	1.75	8	26.25	120
1419614_at	Pla2g12b	1.5	7	22.5	105
1417766_at	Cyb5b	1.5	18	22.5	270
1448465_at	Nipsnap1	1.5	8	22.5	120
1452091_a_at	Rbm28	1.5	20	22.5	300
1424222_s_at	Rad23b	1.5	18	22.5	270
1419497_at	Cdkn1b	1.5	6	22.5	90
1416724_x_at	Tcf4	1.5	22	22.5	330
1417801_a_at	Ppfibp2	1.5	22	22.5	330
1437671_x_at	Prss23	1.5	22	22.5	330
1415964_at	Scd1	1.5	19	22.5	285
1417623_at	Slc12a2	1.5	0	22.5	0
1433444_at	Hmgcs1	1.25	18	18.75	270
1418258_s_at	Dynll2	1.25	20	18.75	300
1416493_at	Ddost	1.25	8	18.75	120
1438855_x_at	Tnfaip2	1	22	15	330
1450984_at	Tjp2	1	4	15	60
1433446_at	Hmgcs1	1	16	15	240
1424368_s_at	Ubqln1	1	18	15	270
1425538_x_at	Ceacam1	1	20	15	300
1428071_at	1110038D17Rik	1	6	15	90
1433518_at	Lcmt2	1	6	15	90
1426975_at	Os9	1	9	15	135
1421893_a_at	Tpp2	0.75	18	11.25	270
1423423_at	Pdia3	0.75	10	11.25	150
1417980_a_at	Insig2	0.5	18	7.5	270
1450725_s_at	Car14	0.5	10	7.5	150
1449799_s_at	Pkp2	0.5	20	7.5	300
1423738_at	Oxa1l	0.5	2	7.5	30
1426900_at	Jmjd1c	0.5	20	7.5	300
1418151_at	Mtmr4	0.5	8	7.5	120
1425330_a_at	Gm7895 /// Ppm1b	0.5	10	7.5	150
1416855_at	Gas1	0.5	22	7.5	330
1433668_at	Pnrc1	0	22	0	330
1451218_at	Edem1	0	18	0	270
1424474_a_at	Camkk2	0	0	0	0
1417390_at	Gpn1	0	7	0	105
1424068_at	Tcta	0	8	0	120
1460319_at	Fut8	0	21	0	315
1460712_s_at	Ap1g1	0	14	0	210
1416156_at	Vcl	23.75	20	356.25	300
1459894_at	Iqgap2	23.75	19	356.25	285
1424325_at	Esco1	23.75	18	356.25	270
1450407_a_at	Anp32a	23.5	11	352.5	165
1415971_at	Marcks	23.5	18	352.5	270
1452151_at	Gramd4	23	22	345	330
1425639_at	Adap2	23	19	345	285
1452472_at	Rtp3	23	0	345	0
1419310_s_at	Rfxank	22.75	8	341.25	120
1428086_at	Dnm1l	22.75	18	341.25	270
1421410_a_at	Pstpip2	22.75	18	341.25	270
1418946_at	St3gal1	22.5	6	337.5	90
1449037_at	Crem	22.5	20	337.5	300
1417823_at	Gcat	22.5	7	337.5	105
1417891_at	Spsb3	22.5	7	337.5	105
1417505_s_at	Gm13305 /// Gm2002 /// Il11ra1 /// Il11ra2	22	7	330	105
1457676_at	Tirap	22	18	330	270
1437454_a_at	Tmx2	22	6	330	90
1427661_a_at	Tssc4	22	6	330	90
1420626_at	Gtf3c6	22	18	330	270
1425230_at	Nags	22	8	330	120
1416939_at	Ppa1	21.5	12	322.5	180
1416188_at	Gm2a	21.25	10	318.75	150
1435194_at	Hspa4	21.25	16	318.75	240
1428057_a_at	Ahnak	21	8	315	120
1418386_at	N6amt2	21	9	315	135
1418322_at	Crem	21	18	315	270
1428465_at	Tmem147	21	9	315	135
1415918_a_at	Tpi1	21	6	315	90
1428534_at	Nr2c2ap	21	9	315	135
1419552_at	Echdc1	21	18	315	270
1453767_a_at	Nt5m	21	10	315	150
1450067_a_at	Mdp1	21	9	315	135
1456616_a_at	Bsg	21	4	315	60
1460341_at	Plekhb2	21	2	315	30
1448732_at	Ctsb	21	8	315	120
1452130_at	Tmx2	20.75	7	311.25	105
1456530_x_at	Elovl1	20.75	6	311.25	90
1417364_at	Eef1g /// LOC100047986	20.75	8	311.25	120
1423317_at	3110001D03Rik	20.75	8	311.25	120
1417161_at	Cdk2ap2	20.75	7	311.25	105
1433741_at	Cd38	20.75	18	311.25	270
1435659_a_at	Tpi1	20.5	6	307.5	90
1454067_a_at	4931406C07Rik	20.5	19	307.5	285
1448819_at	Eif2s2	20.5	16	307.5	240
1424309_a_at	Mocs2	20.5	16	307.5	240
1428263_a_at	Tceb2	20.5	8	307.5	120
1428097_at	2510009E07Rik	20.5	20	307.5	300
1418685_at	Tirap	20.5	22	307.5	330
1424698_s_at	Gca	20.5	18	307.5	270
1452312_at	2810002D19Rik	20.5	16	307.5	240
1415673_at	Psph	20.25	10	303.75	150
1451049_at	Bcap31	20.25	7	303.75	105
1419812_s_at	Ccdc56	20.25	6	303.75	90
1433733_a_at	Cry1	20	20	300	300
1417864_at	Pgk1	20	9	300	135
1419308_at	Invs	20	18	300	270
1416101_a_at	Hist1h1c	20	6	300	90
1452927_x_at	Tpi1	20	7	300	105
1416578_at	Rbx1	20	16	300	240
1426600_at	Slc2a1	20	7	300	105
1420386_at	Seh1l	20	14	300	210
1452012_a_at	Exosc1	20	16	300	240
1451918_a_at	Loh12cr1	20	10	300	150
1453819_x_at	Stx18	20	10	300	150
1453128_at	Lyve1	20	18	300	270
1452428_a_at	B2m	20	20	300	300
1460314_s_at	Hist1h3a /// Hist1h3b /// Hist1h3c /// Hist1h3d /// Hist1h3e /// Hist1h3f /// Hist1h3g /// Hist1h3h /// Hist1h3i /// Hist2h3b /// Hist2h3c1 /// Hist2h3c2	19.75	6	296.25	90
1452639_at	Enpp4	19.75	20	296.25	300
1423745_at	Snap47	19.75	6	296.25	90
1423644_at	Aco1	19.75	8	296.25	120
1418692_at	Rab8a	19.75	7	296.25	105
1448192_s_at	Gm5081 /// Prps1	19.5	10	292.5	150
1436994_a_at	Hist1h1c	19.5	4	292.5	60
1416607_at	4931406C07Rik	19.5	18	292.5	270
1428120_at	Fbxw9	19.5	6	292.5	90
1418058_at	Eltd1	19.5	19	292.5	285
1418356_at	Mpst	19.5	9	292.5	135
1449137_at	Pdha1	19.5	8	292.5	120
1435395_s_at	Atp5j2	19.5	8	292.5	120
1423187_at	Gabarapl2	19.5	8	292.5	120
1451828_a_at	Acsl4	19.25	16	288.75	240
1425115_at	Rbbp6	19.25	14	288.75	210
1417075_at	Fam136a	19.25	8	288.75	120
1417206_at	Urod	19	6	285	90
1452076_at	Spryd4	19	10	285	150
1423676_at	Atp5h	19	8	285	120
1424727_at	Ccr5	19	18	285	270
1433603_at	Ndufs6	19	8	285	120
1418801_at	Zkscan1	19	18	285	270
1454092_a_at	Gtf2h3	19	8	285	120
1429566_a_at	Hipk2	19	6	285	90
1435160_at	Ahsa2	18.75	16	281.25	240
1421557_x_at	Txn2	18.75	8	281.25	120
1452457_a_at	Prkab1	18.75	6	281.25	90
1448124_at	Gusb	18.75	7	281.25	105
1433531_at	Acsl4	18.5	19	277.5	285
1419181_at	Zfp326	18.5	19	277.5	285
1428235_at	Sdhd	18.5	10	277.5	150
1423491_at	Fbxo3	18.5	18	277.5	270
1452657_at	Ap1s2	18.5	18	277.5	270
1449930_a_at	Ssr2	18.5	10	277.5	150
1421487_a_at	Nck1	18.5	12	277.5	180
1452597_at	2310061C15Rik	18.5	8	277.5	120
1431893_a_at	Pdss1	18.25	9	273.75	135
1417740_at	Cdc37l1	18	16	270	240
1429897_a_at	D16Ertd472e	18	18	270	270
1425568_a_at	Tmem33	18	19	270	285
		Linear correlation	-0.0756774
				Angular Correlation:	-0.026	p<0.05

## Sheet: Adult-S2
Probe.Set.ID	Gene.Symbol	Adult-Linear	S2-Linear	Adult-Angular	S2-Angular
1422483_a_at	Cycs /// Gm10053	17.5	19	262.5	285
1422484_at	Cycs	17.5	20	262.5	300
1452038_at	Capza1	17.5	18	262.5	270
1451878_a_at	Jmy	17.5	6	262.5	90
1431299_a_at	2310014H01Rik	16.75	20	251.25	300
1428277_at	Otud6b	16.5	21	247.5	315
1416248_at	Nadk	16.5	20	247.5	300
1417189_at	Psme2	16.5	17	247.5	255
1419174_at	2410004B18Rik	16.5	18	247.5	270
1450895_a_at	Cox16	16.5	18	247.5	270
1434483_at	Usp12	16.25	18	243.75	270
1423039_a_at	Bzw1 /// Gm11652	16.25	18	243.75	270
1451000_at	Tmem126a	16	22	240	330
1420808_at	Gm6768 /// Ncoa4	16	7	240	105
1423797_at	Aacs	16	18	240	270
1427229_at	Hmgcr	16	20	240	300
1426483_at	Prkrir	16	16	240	240
1425097_a_at	Zfp106	16	12	240	180
1454963_at	Pde12	16	14	240	210
1416600_a_at	Rcan1	15.75	17	236.25	255
1456081_a_at	Aacs	15.75	20	236.25	300
1448226_at	Rrm2	15.5	10	232.5	150
1460179_at	Dnaja1	15.5	17	232.5	255
1420623_x_at	Hspa8	15.5	18	232.5	270
1451002_at	Aco2	15.5	6	232.5	90
1418571_at	Tnfrsf12a	15.5	16	232.5	240
1417245_at	Gpr180	15.25	17	228.75	255
1422977_at	Gp1bb	15.25	20	228.75	300
1429776_a_at	Dnajb6	15	8	225	120
1416288_at	Dnaja1	15	17	225	255
1436934_s_at	Aco2	15	8	225	120
1452367_at	Coro2a	15	14	225	210
1424529_s_at	Cgref1	15	16	225	240
1423093_at	Incenp	15	10	225	150
1433629_s_at	Tmem199	14.75	18	221.25	270
1418945_at	Mmp3	14.75	10	221.25	150
1416345_at	Timm8a1	14.5	20	217.5	300
1448258_a_at	Spcs1	14.5	18	217.5	270
1424283_at	Jtb	14.5	18	217.5	270
1418162_at	Tlr4	14.5	14	217.5	210
1434427_a_at	Rnf157	14.5	14	217.5	210
1449243_a_at	Rps19	14.5	13	217.5	195
1415855_at	Kitl	14.25	14	213.75	210
1424064_at	Rab1b	14.25	20	213.75	300
1423997_at	Csde1	14	14	210	210
1423113_a_at	Ube2d3	14	20	210	300
1449557_at	1600012F09Rik	13.75	17	206.25	255
1455002_at	Ptp4a1	13.5	18	202.5	270
1416699_at	1110008F13Rik	13.5	18	202.5	270
1427027_a_at	Gtf3a	13.5	2	202.5	30
1423098_at	Capn7	13.5	18	202.5	270
1428589_at	Mrpl41	13	18	195	270
1449711_at	Atp6v1e1	12.5	8	187.5	120
1433613_at	Pank3	12.5	18	187.5	270
1448248_at	Crk	12.5	18	187.5	270
1423330_at	Ensa	12.5	14	187.5	210
1416506_at	Psma6	12.5	18	187.5	270
1425674_a_at	Ssu72	12.25	18	183.75	270
1451742_a_at	Ugp2	12	4	180	60
1432543_a_at	Klf13	12	4	180	60
1448978_at	Ngef	12	2	180	30
1436316_at	Klf13	12	12	180	180
1417969_at	Fbxo31	12	3	180	45
1451210_at	Ppap2c	12	18	180	270
1449048_s_at	Rab4a	12	7	180	105
1451069_at	Pim3	11.75	6	176.25	90
1415696_at	Sar1a	11.75	18	176.25	270
1437100_x_at	Pim3	11.5	6	172.5	90
1416892_s_at	Fam107b	11.5	18	172.5	270
1424621_at	Krcc1	11.25	20	168.75	300
1417182_at	Dnaja2	11	20	165	300
1434736_at	Hlf	11	8	165	120
1448936_at	Stx12	11	22	165	330
1416138_at	Anxa7	10.75	4	161.25	60
1426461_at	Ugp2	10.5	4	157.5	60
1419546_at	Atp6v1c1	10.5	4	157.5	60
1418698_a_at	Fech	10.5	7	157.5	105
1418453_a_at	Atp1b1	10.3333	7	155	105
1455349_at	Rap1b	10.25	20	153.75	300
1451612_at	Mt1	10.25	4	153.75	60
1448720_at	Lrrc40	10	6	150	90
1435811_a_at	Unc50	9.75	18	146.25	270
1424569_at	Ddx46	9.5	6	142.5	90
1419835_s_at	Plec	9.25	6	138.75	90
1419545_a_at	Atp6v1c1	9	4	135	60
1452718_at	Ubr5	9	7	135	105
1422557_s_at	Mt1	8.5	7	127.5	105
1418629_a_at	Khdrbs1	8.5	6	127.5	90
1451121_a_at	Gltscr2	8.5	0	127.5	0
1428081_at	Klhl21	8.5	12	127.5	180
1452024_a_at	Ldb1	8.5	6	127.5	90
1420834_at	Vamp2	8.5	4	127.5	60
1424165_a_at	Sharpin	8.25	3	123.75	45
1428109_at	Vps11	8	10	120	150
1452149_at	Ube3b	8	6	120	90
1448599_s_at	Miip	7.5	4	112.5	60
1424251_a_at	Hnrpdl	7.5	4	112.5	60
1423534_at	Pdcd2	7.5	18	112.5	270
1455105_at	Ptpn12	7.5	16	112.5	240
1431166_at	Chd1	7.5	6	112.5	90
1449315_at	Odz3	7.5	8	112.5	120
1428182_at	Prpsap1	7.5	4	112.5	60
1456412_a_at	Inpp5k	7.5	6	112.5	90
1434292_at	Snhg11	7.5	4	112.5	60
1433670_at	Emp2	7.5	6	112.5	90
1437626_at	Zfp36l2	7.5	5	112.5	75
1420609_at	40609	7	6	105	90
1426834_s_at	D930015E06Rik	7	8	105	120
1451368_at	Alg1	7	20	105	300
1433869_at	Zxdc	7	6	105	90
1433666_s_at	Vps41	6.75	6	101.25	90
1427879_at	1810031K17Rik	6.75	5	101.25	75
1425577_at	Zmym5	6.75	7	101.25	105
1450703_at	Slc7a2	6.75	12	101.25	180
1452438_s_at	LOC100046932 /// Taf4a	6.75	10	101.25	150
1426624_a_at	Ypel3	6.5	4	97.5	60
1451543_at	Fbxo21	6.5	4	97.5	60
1451473_a_at	Cryzl1	6.5	5	97.5	75
1423663_at	Flcn	6.5	2	97.5	30
1449043_at	Naga	6.5	6	97.5	90
1424048_a_at	Cyb5r1	6.5	6	97.5	90
1422886_a_at	Clk4	6.5	6	97.5	90
1420934_a_at	Srrm1	6.5	8	97.5	120
1416241_at	Sec13	6.25	20	93.75	300
1419811_at	Adcy9	6	12	90	180
1415751_at	Hp1bp3	6	7	90	105
1417850_at	Rb1	6	6	90	90
1450768_at	Dlg1 /// LOC100047603	6	4	90	60
1427074_at	Pcmtd2	6	6	90	90
1451179_a_at	LOC100046895 /// Qk	6	9	90	135
1430798_x_at	Mrpl15	6	6	90	90
1419235_s_at	Helb	6	8	90	120
1436766_at	Luc7l2	6	4	90	60
1424384_a_at	Znrf1	6	16	90	240
1428090_at	Ptcd3	5.75	4	86.25	60
1423659_a_at	Tbc1d17	5.75	4	86.25	60
1448419_at	Pop4	5.75	22	86.25	330
1436884_x_at	Ewsr1	5.75	4	86.25	60
1421943_at	Tgfa	5.5	17	82.5	255
1416332_at	Cirbp	5.5	6	82.5	90
1448625_at	Golga2	5.5	3	82.5	45
1428762_at	Tab3	5.5	6	82.5	90
1449244_at	Cdh2	5.5	6	82.5	90
1448412_a_at	Tsc22d4	5.5	8	82.5	120
1425580_a_at	Pik3c3	5.5	4	82.5	60
1426301_at	Alcam	5.25	6	78.75	90
1451036_at	Spg21	5.25	23	78.75	345
1417291_at	Tnfrsf1a	5.25	22	78.75	330
1448145_at	Wwp2	5.25	6	78.75	90
1427022_at	Ddx42	5.25	6	78.75	90
1456056_a_at	D6Wsu116e	5	2	75	30
1433563_s_at	Derl1	5	19	75	285
1448873_at	Ocln	5	6	75	90
1456054_a_at	Pum1	5	8	75	120
1449343_s_at	Sin3a	5	2	75	30
1418200_at	Zbtb48	5	8	75	120
1425422_a_at	Parn	5	7	75	105
1438143_s_at	Atxn2 /// LOC100047323	4.5	8	67.5	120
1448928_at	Hdac6	4.5	6	67.5	90
1419423_at	Stab2	4.5	4	67.5	60
1423975_s_at	Numa1	4.5	6	67.5	90
1449947_s_at	Zfhx3	4.5	9	67.5	135
1429427_s_at	Tcf7l2	4.5	10	67.5	150
1419384_at	Pick1	4.5	3	67.5	45
1450021_at	Ubqln2	4.5	8	67.5	120
1427469_at	Helz	4.5	8	67.5	120
1434691_at	Sfrs2ip	4.5	6	67.5	90
1452306_at	Zfyve26	4.25	6	63.75	90
1428320_at	Kdm3b	4.25	6	63.75	90
1423844_s_at	Cbs	4	4	60	60
1425623_a_at	Cbs	4	6	60	90
1448930_at	3010026O09Rik	4	6	60	90
1433598_at	Arglu1	4	4	60	60
1416207_at	Taz	4	4	60	60
1445689_at	---	4	3	60	45
1442744_at	Rbm39	4	4	60	60
1417306_at	Tyk2	4	17	60	255
1449465_at	Reln	4	6	60	90
1450199_a_at	Stab1	4	4	60	60
1449738_s_at	Fam48a	4	4	60	60
1436272_at	Rab3gap2	4	5	60	75
1424666_at	Gpatch8	4	8	60	120
1454794_at	Spast	4	16	60	240
1448402_at	Tln1	4	5	60	75
1424430_at	Mterfd2	3.75	0	56.25	0
1422521_at	Dctn1	3.75	5	56.25	75
1420967_at	Slc25a15	3.5	18	52.5	270
1437852_x_at	Cpsf3	3.5	6	52.5	90
1423702_at	H1f0	3.5	4	52.5	60
1433758_at	Nisch	3.5	5	52.5	75
1423693_at	Cela1	3.5	4	52.5	60
1453200_at	Rai1	3.5	6	52.5	90
1433655_at	Rnf141	3	13	45	195
1450976_at	Ndrg1	3	2	45	30
1452360_a_at	Kdm5a	3	4	45	60
1456262_at	Rbm5	3	5	45	75
1449027_at	Rhou	3	22	45	330
1427333_s_at	Sfrs15	3	10	45	150
1446147_at	Rbm39	3	4	45	60
1455493_at	Syne1	2.75	8	41.25	120
1417065_at	Egr1	2.5	20	37.5	300
1455206_at	Rps6ka3	2.5	13	37.5	195
1423033_at	Stt3a	2.5	9	37.5	135
1437924_at	Son	2.5	4	37.5	60
1436896_at	Ints9	2.5	4	37.5	60
1443969_at	Irs2	2.5	4	37.5	60
1416740_at	Col5a1	2.5	4	37.5	60
1450522_a_at	H1f0	2.5	4	37.5	60
1438941_x_at	Ampd2	2.5	8	37.5	120
1428309_s_at	Pdrg1	2.25	16	33.75	240
1420947_at	Atrx	2.25	8	33.75	120
1426944_at	Fbxw8	2.25	4	33.75	60
1423413_at	Ndrg1	2	13	30	195
1460728_s_at	Ing4	2	2	30	30
1437113_s_at	Pld1	2	4	30	60
1418892_at	Rhoj	2	19	30	285
1455826_a_at	Bace1	2	8	30	120
1416406_at	Pea15a	2	21	30	315
1416378_at	Pnkp	2	4	30	60
1417894_at	Gpr97	2	23	30	345
1420481_at	Cnnm3	2	6	30	90
1416222_at	Nsdhl	2	20	30	300
1424313_a_at	Ndufs7	2	6	30	90
1417066_at	Cabc1	1.5	6	22.5	90
1417766_at	Cyb5b	1.5	18	22.5	270
1434044_at	Repin1	1.5	4	22.5	60
1418884_x_at	Tuba1a	1.5	20	22.5	300
1422577_at	Cs	1.5	6	22.5	90
1431125_a_at	Tars2	1.5	4	22.5	60
1452710_at	Rpusd4	1.5	4	22.5	60
1416649_at	Ambp	1.5	16	22.5	240
1427691_a_at	Ifnar2	1.25	4	18.75	60
1460426_at	Pde4dip	1.25	6	18.75	90
1415743_at	Hdac5	1	13	15	195
1434329_s_at	Adipor2	1	20	15	300
1421183_at	Tex12	1	14	15	210
1430820_a_at	Bbx	1	4	15	60
1456086_x_at	LOC631302 /// Pqbp1	1	18	15	270
1452569_at	Slco1b2	0.75	14	11.25	210
1426382_at	Ppm1b	0.5	6	7.5	90
1422479_at	Acss2	0.5	21	7.5	315
1417767_at	Cyb5b	0.5	18	7.5	270
1416750_at	Sigmar1	0.25	20	3.75	300
1433901_at	Caprin1	0	6	0	90
1418206_at	Sdf2l1	0	0	0	0
1450051_at	Atrx	0	8	0	120
1415935_at	Smoc2	0	18	0	270
1460323_at	Tars	23.5	18	352.5	270
1418760_at	Rdh11	23.5	22	352.5	330
1449209_a_at	Rdh11	23.25	22	348.75	330
1417689_a_at	Pdzk1ip1	23.25	20	348.75	300
1450011_at	Hsd17b12	23	22	345	330
1448844_at	Cyb5b	23	22	345	330
1428099_a_at	LOC100048559 /// Sfrs1	23	15	345	225
1421410_a_at	Pstpip2	22.75	18	341.25	270
1448619_at	Dhcr7	22.5	18	337.5	270
1425746_at	D730039F16Rik	22.25	19	333.75	285
1424024_at	Mcfd2	22	19	330	285
1424140_at	Gale	22	20	330	300
1425230_at	Nags	22	4	330	60
1416556_at	Tspan31	22	20	330	300
1449267_at	Chid1	22	13	330	195
1423723_s_at	Tardbp	21.75	14	326.25	210
1427893_a_at	Pmvk	21.5	20	322.5	300
1416667_at	Ebp	21.5	20	322.5	300
1450010_at	Hsd17b12	21.5	22	322.5	330
1422645_at	Hfe	21.5	21	322.5	315
1450702_at	Hfe	21.25	14	318.75	210
1451666_at	Acly	21.25	20	318.75	300
1418693_at	Hnrnpc	21.25	16	318.75	240
1451063_at	Stxbp4	21.25	6	318.75	90
1425185_at	Pppde1	21	19	315	285
1423266_at	2810405K02Rik	21	7	315	105
1424399_at	Uck1	21	0	315	0
1415918_a_at	Tpi1	21	5	315	75
1427905_at	1810063B07Rik	21	21	315	315
1459928_at	Lcor	21	6	315	90
1433741_at	Cd38	20.75	19	311.25	285
1423418_at	Fdps	20.5	22	307.5	330
1425326_at	Acly	20.5	20	307.5	300
1448819_at	Eif2s2	20.5	18	307.5	270
1422692_at	Sub1	20.5	16	307.5	240
1417366_s_at	Calm1	20.5	16	307.5	240
1448969_at	Ftsj2	20.5	12	307.5	180
1440221_at	AA408650	20.25	18	303.75	270
1417303_at	Mvd	20.25	19	303.75	285
1417864_at	Pgk1	20	2	300	30
1416101_a_at	Hist1h1c	20	6	300	90
1449552_at	Zfr	20	14	300	210
1427404_x_at	Eno1 /// Gm5506 /// LOC100047043	20	3	300	45
1416578_at	Rbx1	20	20	300	300
1456125_a_at	Dynll1 /// Gm6788	20	16	300	240
1419022_a_at	Eno1 /// Gm5506 /// Gm5855	20	3	300	45
1424375_s_at	Gimap4	20	19	300	285
1415993_at	Sqle	20	18	300	270
1423368_at	Laptm4a	20	20	300	300
1448663_s_at	Mvd	20	20	300	300
1420478_at	Nap1l1	19.75	18	296.25	270
1423644_at	Aco1	19.75	7	296.25	105
1450815_s_at	Chchd2 /// LOC100045688 /// Scand3	19.75	20	296.25	300
1415817_s_at	Cct7	19.5	0	292.5	0
1431105_a_at	Tmem33	19.5	22	292.5	330
1418667_at	2410002O22Rik	19.5	19	292.5	285
1425000_s_at	5430407P10Rik	19.5	2	292.5	30
1422017_s_at	4833439L19Rik	19.5	14	292.5	210
1447926_at	Arl5a	19.5	8	292.5	120
1427202_at	4833442J19Rik	19.25	6	288.75	90
1417611_at	Tmem37	19	18	285	270
1416173_at	Pes1	19	18	285	270
1423045_at	Ncbp2	19	18	285	270
1423372_at	Pole4	19	20	285	300
1459931_a_at	---	19	14	285	210
1425860_x_at	Cklf	19	20	285	300
1417566_at	Abhd5	19	20	285	300
1416152_a_at	Sfrs3	19	20	285	300
1452044_at	Arpc5l	19	18	285	270
1424773_at	Fam125a	18.75	0	281.25	0
1452011_a_at	Uxs1	18.5	15	277.5	225
1428587_at	Tmem41b	18.5	18	277.5	270
1419494_a_at	Tpd52	18.25	22	273.75	330
1437711_x_at	Gm6742 /// Gm7450 /// Gm7993 /// Gm9115 /// Odc1	18	16	270	240
1423046_s_at	Ncbp2	18	16	270	240
1452047_at	Cacybp	18	16	270	240
1423841_at	Brix1	18	15	270	225
1448896_at	Pigf	18	20	270	300
		Linear correlation	0.458083
				Angular correlation	0.095	p<0.05

## Sheet: Adult-Fetal
Probe.Set.ID	Gene.Symbol	Adult-Linear	S1-Linear				Probe.Set.ID	Gene.Symbol	Adult-Linear	S2-Linear
1451036_at	Spg21	5.25	6				1451036_at	Spg21	5.25	23
1424064_at	Rab1b	14.25	7				1424064_at	Rab1b	14.25	20
1416578_at	Rbx1	20	16				1416578_at	Rbx1	20	20
1433741_at	Cd38	20.75	18				1433741_at	Cd38	20.75	19
1416892_s_at	Fam107b	11.5	18				1416892_s_at	Fam107b	11.5	18
1423039_a_at	Bzw1 /// Gm11652	16.25	19				1423039_a_at	Bzw1 /// Gm11652	16.25	18
1417766_at	Cyb5b	1.5	18				1417766_at	Cyb5b	1.5	18
1455002_at	Ptp4a1	13.5	18				1455002_at	Ptp4a1	13.5	18
1421410_a_at	Pstpip2	22.75	18				1421410_a_at	Pstpip2	22.75	18
1448819_at	Eif2s2	20.5	16				1448819_at	Eif2s2	20.5	18
1460179_at	Dnaja1	15.5	15				1460179_at	Dnaja1	15.5	17
1417245_at	Gpr180	15.25	12				1417245_at	Gpr180	15.25	17
1416600_a_at	Rcan1	15.75	8				1416600_a_at	Rcan1	15.75	17
1426483_at	Prkrir	16	16				1426483_at	Prkrir	16	16
1455105_at	Ptpn12	7.5	20				1455105_at	Ptpn12	7.5	16
1418162_at	Tlr4	14.5	18				1418162_at	Tlr4	14.5	14
1436316_at	Klf13	12	18				1436316_at	Klf13	12	12
1428109_at	Vps11	8	6				1428109_at	Vps11	8	10
1451179_a_at	LOC100046895 /// Qk	6	18				1451179_a_at	LOC100046895 /// Qk	6	9
1427469_at	Helz	4.5	20				1427469_at	Helz	4.5	8
1426834_s_at	D930015E06Rik	7	6				1426834_s_at	D930015E06Rik	7	8
1455493_at	Syne1	2.75	19				1455493_at	Syne1	2.75	8
1423644_at	Aco1	19.75	8				1423644_at	Aco1	19.75	7
1449048_s_at	Rab4a	12	8				1449048_s_at	Rab4a	12	7
1449043_at	Naga	6.5	6				1449043_at	Naga	6.5	6
1448928_at	Hdac6	4.5	6				1448928_at	Hdac6	4.5	6
1416101_a_at	Hist1h1c	20	6				1416101_a_at	Hist1h1c	20	6
1437100_x_at	Pim3	11.5	10				1437100_x_at	Pim3	11.5	6
1451069_at	Pim3	11.75	10				1451069_at	Pim3	11.75	6
1415918_a_at	Tpi1	21	6				1415918_a_at	Tpi1	21	5
1450522_a_at	H1f0	2.5	6				1450522_a_at	H1f0	2.5	4
1416207_at	Taz	4	6				1416207_at	Taz	4	4
1416138_at	Anxa7	10.75	6				1416138_at	Anxa7	10.75	4
1428182_at	Prpsap1	7.5	6				1428182_at	Prpsap1	7.5	4
1425230_at	Nags	22	8				1425230_at	Nags	22	4
1448599_s_at	Miip	7.5	6				1448599_s_at	Miip	7.5	4
1436766_at	Luc7l2	6	2				1436766_at	Luc7l2	6	4
1426624_a_at	Ypel3	6.5	6				1426624_a_at	Ypel3	6.5	4
1445689_at	---	4	13				1445689_at	---	4	3
1448978_at	Ngef	12	4				1448978_at	Ngef	12	2
1460728_s_at	Ing4	2	7				1460728_s_at	Ing4	2	2
1417864_at	Pgk1	20	9				1417864_at	Pgk1	20	2
1456056_a_at	D6Wsu116e	5	18				1456056_a_at	D6Wsu116e	5	2
1427027_a_at	Gtf3a	13.5	8				1427027_a_at	Gtf3a	13.5	2
	Correlation							Correlation
	Linear:	0.120465						Linear:	0.322891
	Angular:	0.055	p<0.05					Angular:	0.104	p<0.05
