# Supplementary material for: Transcriptome Comparison between Fetal and Adult Mouse Livers: Implications for Circadian Clock Mechanisms
Source: PLoS One. 2012 Feb 21;7(2):e31292. doi: 10.1371/journal.pone.0031292 (PMC3283632; doi:10.1371/journal.pone.0031292)
Supplement: Table S5 — Primers for semi-quantitative and real-time RT-PCR with corresponding GenBank accession numbers. All PCR amplicon products were verified by cloning and sequencing. (XLS) [file pone.0031292.s010.xls]

## Sheet: Sheet1
ID	Primer name	Sequence	Note
NM_007659	Cdk1-F	actccactccggttgacatc
	Cdk1-R	tccacttgggaaaggtgttc
X75483	CyclinA2-F	acctgccttcactcattgct
	CyclinA2-R	ttgactgttgggcatgttgt
NM_007630	CyclinB2-F	ccaaatccgagaaatggaga
	CyclinB2-R	gccacctgagaaggatggta
AF091432	CyclinE2-F	ttggccacctgtactgtctg	Transcript variants 1 and 2.
	CyclinE2-R	gccaaacctcctgtgaacat
NM_011799	Cdc6-F	gtgggttgtgtcagtgatgc
	Cdc6-R	ccagcttcggtgagaaaaag
AB018574	Cdc7-F	cctggttttctctgcctcag
	Cdc7-R	gcacactttccacacacacc
NM_023223	Cdc20-F	atggagcagcctggagacta
	Cdc20-R	accgtgaaccactggatagg
NM_023117	Cdc25b-F	aagtgtgacacccctggaag
	Cdc25b-R	aggtcttggtgtttgccatc
BC003261	Aurkb-F	gccagaagttggctgagaac
	Aurkb-R	gatcttgagtgccacgatga
NM_009104	Rrm2-F	cctactaaccccagcgttga
	Rrm2-R	gtttcagagcttcccagtgc
NM_010715	Lig1-F	agcaggaaccaggaagacaa
	Lig1-R	atctccgatgcatcaacctc
NM_011623	Top2a-F	aatcaagggaatccccaaac
	Top2a-R	atgagaggcttctcgcacat
NM_009876	P57-F	gagagaacttgctgggcatc
	P57-R	gctttacaccttgggaccag
NM_007691	Chek1-F	CCTGGCGTAGCTTGTCAAAT
	Chek1-R	GGCTGGCCAATAAGTTCAGA
NM_011234	Rad51-F	tcacggttagagcagtgtgg
	Rad51-R	gtggtgaaacccattggaac
NM_012012	Exo1-F	aggaagggtgggttctctgt
	Exo1-R	gctgttaatggggcttgtgt
NM_007812/NM_009997	Cyp2a4/5-F	gagatttcctcctccccaag
	Cyp2a4/5-R	tagccagtccttctccgaaa
NM_134144	Cyp2c50-F	cccaacccagagaagtttga
	Cyp2c50-R	ttgggtgaaccagaggtttc
BC010747/NM_201640	Cyp4a10/31-F	ctcattcctgcccttctcag
	Cyp4a10/31-R	tcccatttttggacttcagc
BC025936/NM_172306	Cyp4a12a/b-F	caagacagcccagctctacc
	Cyp4a12a/b-R	acacttgaatgcgcactttg
NM_007822	Cyp4a14-F	tggggagatcagatccaaag
	Cyp4a14-R	gacagagtccgccatgattt
NM_007824	Cyp7a1-F	gagccctgaagcaatgaaag
	Cyp7a1-R	gctgtccggatattcaagga
NM_011400	Slc2a1-F	cctatggccaaggacacact
	Slc2a1-R	ctggtctcaggcaaggaaag
NM_031197	Slc2a2-F	gcctgtgtatgcaaccattg
	Slc2a2-R	cgtaactcatccaggcgaat
NM_011403	Slc4a1-F	gctcttcccacagagcaaac
	Slc4a1-R	aaggttttcctccagcccta
NM_028122	Slc14a1-F	TGTCATGGATTCCTGAGTCG
	Slc14a1-R	CTGGGGCTCAGTTGTTTTGT
NM_009202	Slc22a1-F	gtaagctctgcctcctggtg
	Slc22a1-R	gctgtcgttctcctgtagcc
NM_008767	Slc22a18-F	tctttgctgttgtgggactg
	Slc22a18-R	ggtcaatggttgcacagatg
BC022110	Alas1-F	ccactggaagagctgtgtga
	Alas1-R	tggcaatgtatcctccaaca
NM_053200	Ces3-F	accattcagtatcgccttgg
	Ces3-R	aacctcctgctgactctcca
AK006371	Nnmt-F	ctctctgcctcctgctgact
	Nnmt-R	cttctgctccccaatcatgt
NM_011921	Ald7-F	atcgatgaatgctgggaaag
	Ald7-R	ccacacaccccaataggttc
BC012697	UCP2-F	gccacttcacttctgccttc
	UCP2-R	gaaggcatgaaccccttgta
NM_011044	Pepck1-F	gtcaacaccgacctccctta
	Pepck1-R	cattgtgccgctatctcaaa
BC010318	Pepck2-F	gtcaattggttccggagaga
	Pepck2-R	tggagaacagctgactggtg
NM_010066	Dnmt1-F	ccaccaccaagctggtctat
	Dnmt1-R	tgccaccaaacttcaccata
NM_153743/NM_007872	Dnmt3a-F	ccaattgatcctgtcccatc
	Dnmt3a-R	cttagcggtgtcttggaagc
NM_010068	Dnmt3b-F	ccggaaaatcaccaagaaaa	Recognize 5 transcript variants
	Dnmt3b-R	ccagaagaatggacggttgt
NM_010514	Igf2-F	gagttcagagaggccaaacg	Recognize 3 transcript vairants
	Igf2-R	tagtgtgggacgtgatggaa
NR_027652	Gtl2/Meg3-F	acatgctggacccaagactc	Transcript variant 3.
	Gtl2/Meg3-R	cctgagcccatttcacagat
NR_028261	Rian-F	cagtccagtggttggatgtg
	Rian-R	acccaaacacacacccattt
NM_172119	Dio3-F	tggagcgctatgatgaacag	No product amplified.
	Dio3-R	gtggctgtgctcatctgtgt
NM_184109	Rtl1-F	caacgttaccgtcagtgtgg	No product amplified.
	Rtl1-R	ggtgcccagggtgtagagta
NR_028265	Mirg-F	agcttccctccccatactgt	No product amplified.
	Mirg-R	tgtccagcagaggtgttgag
NM_008817	Peg3-F	aaaactcaccactccgttgg
	Peg3-R	gtctcgaggctccacatctc
NM_007860	Dio1-F	ctggaaaagctttgcactcc
	Dio1-R	gtttgtgctgtgagctgcat
NM_010512	Igf1-F	ggcattgtggatgagtgttg	Transcripts variants 1,2 and 3
	Igf1-R	tctcctttgcagcttcgttt
NM_015822	Fbxl3-F	tcgatgacccatcccttaaa
	Fbxl3-R	cagtgcgagcaacaactcat
NM_013767	Csnk1e-F	gtggggtggacaatgacttc
	Csnk1e-R	gggtgaccacaggtgactct
NM_007489	Bmal1-F	CATTTCCTCAACCATCAGCGAC
	Bmal1-R	TTTTGTCCCGACGCCTCTTTTC
NM_007715	CLOCK-F	AAAATCTGGCAAAATGTCACGA
	CLOCK-R	CTTCAATGCCAAGTTCTCGCCG
NM_011065/NM_001159367	Per1-F	ACAGGTACATTCAAAGCCAAAG
	Per1-R	GGCTGAAGAGGCAGTGTAGGAG
NM_011066	Per2-F	GACTGCGACGACAATGGGAAGG
	Per2-R	CTTCACCTGCTTCACGCTCCGC
AB000777	Cry1-F	ACGCCATCATGACTCAGCTTCG
	Cry1-R	CTACCAAAACCCACAGGGCAGT
NM_009963/NM_001113333	Cry2-F	atgtgttcccaaggctgttc
	Cry2-R	gtggtttctgcccattcagt
NM_145434	Nr1d1-F	CCTAACAGCAATGGGCACCGTC
	Nr1d1-R	ACGGAAGCCTGGGATGTGTTTG
NM_011584	Nr1d2-F	ggtggaatttgcaaagagga
	Nr1d2-R	agtgcaggtcatccacactg
NM_016974	Dbp-F	agtcctgtggacccagacac
	Dbp-R	tggctgcttcattgttcttg
NM_017376	TEF-F	ttttctcttgggaagctcca
	TEF-R	cccatgagagctgcactgta
NM_172563	HLF-F	ttcataggttgccccacttc
	HLF-R	tggggttggtggaattaaaa
NM_001136082	Timless-F	cctgcaagcctacaaagagg	Recognize 4 transcript variants
	Timless-R	cttctcctgctcaaggttgg
